# Supplementary material for: Analysis of mammalian gene batteries reveals both stable ancestral cores and highly dynamic regulatory sequences
Source: Genome Biol. 2008 Dec 16;9(12):R172. doi: 10.1186/gb-2008-9-12-r172 (PMC2646276; doi:10.1186/gb-2008-9-12-r172)
Supplement: Additional data file 3 — Over-represented motifs. [file gb-2008-9-12-r172-S3.xls]

## Sheet: Sheet 1 - Table 1
	name	IUPAC MOTIF	standard deviation	occurrence
	e2f_canonical_motif	KTTRGCG.	9.41409	20
	e2f_canonical_motif	.TTSGCGS	11.3085	32
	e2f_canonical_motif	TTWSGCG.	10.85	20
	e2f_canonical_motif	TTYSGCG.	10.4508	24
	e2f_canonical_motif	TTTSSCG.	9.20997	24
	e2f_canonical_motif	KTYGGCG.	9.16695	23
	e2f_canonical_motif	TTTSGCK.	8.91538	23
	e2f_canonical_motif	KTTKGCG.	9.97741	21
	e2f_canonical_motif	KTTSGCG.	13.5234	29
	e2f_canonical_motif	TTTSKCG.	9.09294	20
	NFY_like_motif	RCCAATSA.	9.57403	25
	NFY_like_motif	.CCRATCA.	9.34076	22
	NFY_like_motif	.CCAATSR.	12.2071	48
	NFY_like_motif	.CCWATSA.	9.18725	32
	NFY_like_motif	.CYAATCR.	9.05966	27
	NFY_like_motif	.CCAATMR.	9.28059	34
	NFY_like_motif	.CCRATSA.	9.08435	28
	NFY_like_motif	.CCRATYA.	9.20997	24
	NFY_like_motif	.SCAATSA.	9.02467	32
	NFY_like_motif	.YCAATCR.	9.11437	29
	NFY_like_motif	.CMAATCR.	9.02238	29
	NFY_like_motif	.CCAATYR.	9.77616	31
	NFY_like_motif	.CSAATCA.	9.20041	22
	NFY_like_motif	.CSAATSA.	8.94121	28
	NFY_like_motif	.CCAATNA.	9.47751	34
	NFY_like_motif	.CCARTSA.	9.80103	40
	NFY_like_motif	.CCAAYSA.	9.63914	35
	NFY_like_motif	.CCWATCR.	8.89434	28
	NFY_like_motif	.CCAATCR.	9.81943	27
	NFY_like_motif	.CCAWTCR.	8.97618	31
	NFY_like_motif	.CCAATSRG	9.32772	26
	NFY_like_motif	.CCAMTSA.	9.08524	38
	NFY_like_motif	.CCRATCR.	10.5064	30
	NFY_like_motif	.CCAATSGS	9.10595	20
	NFY_like_motif	.CCAATSAR	9.80754	24
	NFY_like_motif	.CSAATCR.	9.23143	28
	NFY_like_motif	.CCAATSA.	9.20299	26
	NFY_like_motif	.SCAATCR.	9.42325	30
	NFY_like_motif	RCCAAWC..	8.93062	35
	NFY_like_motif	.CCAATSM.	9.97449	40
	NFY_like_motif	.CCAATYA.	8.9971	22
	creb_canonical_motif	.KGACGTSAC	17.8456	37
	creb_canonical_motif	.TGMCGTSAC	16.1658	32
	creb_canonical_motif	.WGACGTCAY	16.6665	38
	creb_canonical_motif	.TGACGTCWC	15.8477	28
	creb_canonical_motif	.YKACGTCAC	18.43	36
	creb_canonical_motif	GTRACGTCAY	15.6841	21
	creb_canonical_motif	.YGACGTYAC	16.1417	30
	creb_canonical_motif	.TGACGWCRC	17.016	33
	creb_canonical_motif	.TRACGKCAC	15.5424	29
	creb_canonical_motif	.TRACGTCAY	17.1194	38
	creb_canonical_motif	.KKACGTCA.	17.1033	61
	creb_canonical_motif	..KRCGTCAC	18.3426	64
	creb_canonical_motif	GKGACGTCAY	16.4957	22
	creb_canonical_motif	.TGACGTMAM	18.1339	36
	creb_canonical_motif	..KACGTCMC	15.5946	50
	creb_canonical_motif	.TGACGWCAY	15.9205	39
	creb_canonical_motif	..GRCGTCAY	15.5812	58
	creb_canonical_motif	.TGACGTCMY	16.3125	39
	creb_canonical_motif	.TKACGTCWC	15.8683	31
	creb_canonical_motif	..KACGTCRC	16.858	49
	creb_canonical_motif	.TGACGKCAS	15.5523	37
	creb_canonical_motif	.WGACGWCAC	18.6245	33
	creb_canonical_motif	.TKACGWCAC	18.2746	33
	creb_canonical_motif	.TKRCGTCAC	17.5824	37
	creb_canonical_motif	.TGWCGTCRC	15.8997	32
	creb_canonical_motif	.TGMCGTMAC	16.7411	31
	creb_canonical_motif	.TGRCGTSAC	16.746	34
	creb_canonical_motif	..GACGTMAM	16.663	47
	creb_canonical_motif	.YGACGTCRC	15.8683	31
	creb_canonical_motif	.TGACGTCNC	15.8997	32
	creb_canonical_motif	.WGRCGTCAC	18.1179	37
	creb_canonical_motif	.TGACGWMAC	17.8935	34
	creb_canonical_motif	.TGACGKMAC	17.3405	32
	creb_canonical_motif	.TSACGTCAY	16.2807	41
	creb_canonical_motif	.TGACGTMAC	19.3001	31
	creb_canonical_motif	.WGACGYCAC	17.8639	35
	creb_canonical_motif	.TKACGTCAC	18.8777	31
	creb_canonical_motif	.TRACGWCAC	15.5655	30
	creb_canonical_motif	.TGACGTSAM	15.8165	35
	creb_canonical_motif	.WGACGTCAM	17.5898	34
	creb_canonical_motif	.TGACGTMMC	19.375	33
	creb_canonical_motif	.TKACGTCAM	16.746	34
	creb_canonical_motif	..GACGKCAC	15.5523	37
	creb_canonical_motif	..KACGTYAC	16.858	49
	creb_canonical_motif	.TSACGTMAC	15.8683	31
	creb_canonical_motif	.KGACGTCAM	16.746	34
	creb_canonical_motif	.TGACGYYAC	18.8833	34
	creb_canonical_motif	.TGACGWSAC	19.4919	35
	creb_canonical_motif	..GACGTCAM	16.5165	39
	creb_canonical_motif	.TGACGYMAC	20.7093	37
	creb_canonical_motif	.TGWCGTCAM	15.9403	33
	creb_canonical_motif	.TGACGTCRM	16.7318	33
	creb_canonical_motif	.TGRCGTCAM	15.8165	35
	creb_canonical_motif	.KKACGTCAC	17.8935	34
	creb_canonical_motif	.TGRCGWCAC	16.4583	33
	creb_canonical_motif	.KGWCGTCAC	15.6947	33
	creb_canonical_motif	.TRACGYCAC	15.6433	32
	creb_canonical_motif	..KACGTCAM	16.275	49
	creb_canonical_motif	.TGWCGWCAC	15.6433	32
	creb_canonical_motif	.TGACGKYAC	15.8477	30
	creb_canonical_motif	.WGACGTCRC	17.016	33
	creb_canonical_motif	..GACGWCAC	16.3125	39
	creb_canonical_motif	.TGACGKCAY	16.3874	37
	creb_canonical_motif	.TGACGWCAC	18.2151	30
	creb_canonical_motif	.TGACGTYMC	16.1475	31
	creb_canonical_motif	.YGACGTCAY	18.1137	38
	creb_canonical_motif	.TGACGTCWM	15.6433	32
	creb_canonical_motif	.TGACGTSWC	16.7318	33
	creb_canonical_motif	.TRACGTCAC	15.8477	28
	creb_canonical_motif	.WGACGTCMC	18.2096	34
	creb_canonical_motif	.TRACGTMAC	16.4382	31
	creb_canonical_motif	..GACGTMAY	15.7208	50
	creb_canonical_motif	..KACGTCAY	18.7927	59
	creb_canonical_motif	.YGACGWCAC	16.1475	31
	creb_canonical_motif	GTSACGTCAY	17.0458	24
	creb_canonical_motif	.TGWCGKCAC	15.8683	31
	creb_canonical_motif	.TGWCGTCAC	16.7693	30
	creb_canonical_motif	.TKACGTMAC	18.5392	34
	creb_canonical_motif	.TGACGTMAS	17.0598	41
	creb_canonical_motif	.TGACGYCRC	16.2324	34
	creb_canonical_motif	.TKMCGTCAC	15.6947	33
	creb_canonical_motif	.KGACGYCAC	17.5824	37
	creb_canonical_motif	.TGACGTSMC	17.016	33
	creb_canonical_motif	.TSWCGTCAT	15.9823	22
	creb_canonical_motif	.TGACGNCAC	18.8001	35
	creb_canonical_motif	.TGWCGTMAC	17.3115	33
	creb_canonical_motif	.TGACGTYAY	16.6665	38
	creb_canonical_motif	..GACGTCAY	16.189	42
	creb_canonical_motif	..GRCGTMAC	15.5927	51
	creb_canonical_motif	GTKACGTCAY	17.5621	24
	creb_canonical_motif	.YGACGTMAC	17.6659	32
	creb_canonical_motif	.KGACGTYAC	16.4421	32
	creb_canonical_motif	.TGACGYSAC	18.43	36
	creb_canonical_motif	.WKACGTCAC	19.6395	37
	creb_canonical_motif	.TGACGYCAC	18.7356	32
	creb_canonical_motif	GTGWCGTCAY	15.6841	21
	creb_canonical_motif	.TRACGTCMC	15.5997	31
	creb_canonical_motif	.KGACGKCAC	17.0286	32
	creb_canonical_motif	..KACGTSAC	17.3161	55
	creb_canonical_motif	.TGACGTMRC	20.3373	37
	creb_canonical_motif	.TGACGTCMM	17.5735	36
	creb_canonical_motif	.YGACGKCAC	15.8477	30
	creb_canonical_motif	..GACGTMAC	17.6271	39
	creb_canonical_motif	.WGACGTSAC	18.1637	35
	creb_canonical_motif	.TGACGTSAC	18.477	31
	creb_canonical_motif	.TGRCGTMAC	17.0168	34
	creb_canonical_motif	.TKACGTCMC	18.6245	33
	creb_canonical_motif	.TGACGTYAC	17.9496	29
	creb_canonical_motif	.TKACGTYAC	17.3405	32
	creb_canonical_motif	..KACGKCAC	17.0745	48
	creb_canonical_motif	.TKRCGTCA.	18.1841	71
	creb_canonical_motif	.TGACGTMAY	16.8896	38
	creb_canonical_motif	.TGACGWCMC	16.7295	32
	creb_canonical_motif	.WGMCGTCAC	15.5997	31
	creb_canonical_motif	.TGACGTYRC	16.7411	31
	creb_canonical_motif	.TGACGTCWY	16.1139	39
	creb_canonical_motif	.TGACGTCRY	17.3918	39
	creb_canonical_motif	.TGACGYCAM	17.5735	36
	creb_canonical_motif	..KACGWCAC	17.166	49
	creb_canonical_motif	.YGACGTCMC	15.8683	31
	creb_canonical_motif	.TGRCGTYAC	16.4421	32
	creb_canonical_motif	.TGACGYCMC	17.2973	35
	creb_canonical_motif	.WGACGTMAC	18.8833	34
	creb_canonical_motif	.TKACGTCRC	18.2746	33
	creb_canonical_motif	.TKACGTSAC	19.1386	35
	creb_canonical_motif	.TGRCGTCAY	16.4682	41
	creb_canonical_motif	..GACGTCRY	15.8852	48
	creb_canonical_motif	.TGACGTCMC	18.2151	30
	creb_canonical_motif	.KGACGWCAC	16.4847	34
	creb_canonical_motif	..KACGTMAC	17.5034	51
	creb_canonical_motif	.TGACGTNAC	19.4919	35
	creb_canonical_motif	.WGACGTYAC	16.7295	32
	creb_canonical_motif	GTGACGTMAY	15.9823	22
	creb_canonical_motif	.TGACGKSAC	17.0286	32
	creb_canonical_motif	GTGACGYCAY	15.9823	22
	creb_canonical_motif	..GACGTSAC	16.6335	43
	creb_canonical_motif	.TKACGTCAY	19.4093	45
	creb_canonical_motif	.WGACGKCAC	16.7295	32
	creb_canonical_motif	GTGMCGTCAY	15.9823	22
	creb_canonical_motif	.KGRCGTCAC	16.3874	37
	creb_canonical_motif	.TRACGTCAM	16.2324	34
	creb_canonical_motif	.TGACGYCWC	15.6947	33
	creb_canonical_motif	.TKACGKCAC	18.3622	32
	creb_canonical_motif	.TGACGKCAM	16.4583	33
	creb_canonical_motif	GYGACGTCAY	16.4957	22
	creb_canonical_motif	..GRCGTCAC	16.9839	47
	creb_canonical_motif	.TGWCGTYAC	15.8683	31
	creb_canonical_motif	.TGWCGTCMC	15.6947	33
	creb_canonical_motif	.TGWCGTSAC	17.5898	34
	creb_canonical_motif	.YGACGTSAC	15.6433	32
	creb_canonical_motif	.TGACGTSRC	18.1339	36
	creb_canonical_motif	.TGMCGTCAY	17.6271	39
	creb_canonical_motif	.TGACGTMWC	18.2096	34
	creb_canonical_motif	.WGWCGTCAC	16.4847	34
	creb_canonical_motif	.TGACGTSAY	15.5523	37
	creb_canonical_motif	.TGACGWCAM	17.2973	35
	creb_canonical_motif	.TGACGWYAC	18.0962	31
	creb_canonical_motif	.KGACGTMAC	18.2096	34
	creb_canonical_motif	..KACGTCAC	19.4246	46
	creb_canonical_motif	.TGACGTCRC	17.4568	30
	creb_canonical_motif	.KGACGTCAY	17.2131	40
	creb_canonical_motif	.TGACGKCAC	17.9496	29
	creb_canonical_motif	.TGACGYCAY	16.79	40
	creb_canonical_motif	.TKACGYCAC	18.1637	35
	creb_canonical_motif	.TGWCGTCAY	16.8896	38
	creb_canonical_motif	.TKACGTCAS	15.548	39
	creb_canonical_motif	.TGACGKCMC	16.1658	32
	creb_canonical_motif	.WSACGTCAC	16.4583	33
	creb_canonical_motif	.TGACGTYAM	16.4583	33
	creb_canonical_motif	.TGRCGTCAC	17.0573	31
	notch_variant_1	TGGGAAWTGKA..	20.9903	20
	notch_variant_1	..GGARTTGTA..	24.4005	21
	notch_variant_1	TGGGARWTGT...	22.3991	32
	notch_variant_1	TGGGAANTGTA..	20.9903	20
	notch_variant_1	.GGGRRTTGTAGT	33.5724	22
	notch_variant_1	..GGAAWYGTAGT	26.15	20
	notch_variant_1	...GRRTTGTAGT	30.2052	23
	notch_variant_1	.GGGARTTGWAG.	23.1915	20
	notch_variant_1	..GGARWTGTAG.	21.6887	24
	notch_variant_1	..GGARTWGTAG.	23.1915	20
	notch_variant_1	.GGGRRTTGTA..	25.6095	22
	notch_variant_1	..GGARKTGTA..	21.202	25
	notch_variant_1	..SGARTTGTA..	21.3097	22
	notch_variant_1	...GANTTGTAGT	23.0043	27
	notch_variant_1	..GGARTKGTA..	20.7329	23
	notch_variant_1	TGGGARWTGTAGT	26.5086	25
	notch_variant_1	.GGGRGTTGWA..	26.15	20
	notch_variant_1	.GGGARTTGTR..	20.9903	20
	notch_variant_1	....ARWTGTAGT	20.7436	31
	notch_variant_1	.GSGARTTGTA..	23.1915	20
	notch_variant_1	.GGGANTTGTAG.	22.5388	28
	notch_variant_1	TGGGAMWTGT...	20.9903	20
	notch_variant_1	TGGGRRTTGT...	20.9903	20
	notch_variant_1	.GGGARTTGWA..	26.8185	23
	notch_variant_1	.GGGAAWTGKAG.	23.1915	20
	notch_variant_1	..GGRRTTGTAG.	26.8185	23
	notch_variant_1	.GGGAMWTGTA..	23.1915	20
	notch_variant_1	..GGAAWYGTAG.	27.5017	21
	notch_variant_1	TGGGAWWTGT...	20.9903	20
	notch_variant_1	.GGGARTTGTRG.	23.1915	20
	notch_variant_1	.GGGANTTGTAGT	24.5561	27
	notch_variant_1	TGGGAAWTGW...	23.1915	20
	notch_variant_1	..GGARTYGTAG.	20.9903	20
	notch_variant_1	..GGARTTGTRGT	30.4507	20
	notch_variant_1	..GGARWTGTA..	21.0632	36
	notch_variant_1	.GGGARTTGKAG.	23.1976	22
	notch_variant_1	.GGGARTYGTAG.	20.9903	20
	notch_variant_1	..GGANTTGTAGT	24.5561	27
	notch_variant_1	.GGGRRTTGTAG.	25.6095	22
	notch_variant_1	..GGARWTGTAGT	25.405	24
	notch_variant_1	.RGGARTTGTA..	23.1915	20
	notch_variant_1	.GGGARTYGTA..	20.9903	20
	notch_variant_1	..GGARKTGTAGT	28.8534	22
	notch_variant_1	.GGGANTTGTA..	21.3566	28
	notch_variant_1	...GARWTGTAGT	22.6445	25
	notch_variant_1	.GGGARWTGTA..	25.4322	33
	notch_variant_1	.GGGARTTGTRGT	30.4507	20
	notch_variant_1	..GGANTTGTAG.	22.5389	28
	notch_variant_1	.GGGARWTGTAGT	24.3013	23
	notch_variant_1	..GGAAWTGKAGT	22.094	21
	notch_variant_1	.GGGARKTGTA..	20.9903	20
	notch_variant_1	..GGAMWTGTAG.	27.5017	21
	notch_variant_1	.GGGAANTGTAG.	26.15	20
	notch_variant_1	..GGRRTTGTAGT	35.1332	23
	notch_variant_1	.GGGARTYGTAGT	26.15	20
	notch_variant_1	TGGGAAWYGTA..	26.15	20
	notch_variant_1	...GARTTGTRGT	23.1915	20
	notch_variant_1	.KGGARTTGTA..	23.1915	20
	notch_variant_1	.GGGAAWYGTA..	23.1915	20
	notch_variant_1	.GGGARKTGTAGT	28.8534	22
	notch_variant_1	..GGAANTGTAGT	22.094	21
	notch_variant_1	..GGAANTGTAG.	23.1976	22
	notch_variant_1	TGGGARWTGTAG.	27.4405	28
	notch_variant_1	.GGGAGTTGNA..	23.1915	20
	notch_variant_1	....AAWYGTAGT	20.9903	20
	notch_variant_1	..GGARTYGTA..	23.1977	22
	notch_variant_1	..GGARTTKTAG.	20.9903	20
	notch_variant_1	..GGANTTGTA..	20.8291	26
	notch_variant_1	TGGGARWTGTA..	26.4677	29
	notch_variant_1	..GGARTTGTAR.	23.1915	20
	notch_variant_1	..GGARTKGTAG.	22.094	21
	notch_variant_1	...GARTYGTAGT	23.1915	20
	notch_variant_1	..GGARTWGTA..	23.1977	22
	notch_variant_1	...GAAWYGTAGT	26.15	20
	notch_variant_1	...GARTTGTMG.	20.9903	20
	notch_variant_1	..GGARTTGTAK.	23.1915	20
	notch_variant_1	..GGARTTGTRG.	20.9903	20
	notch_variant_1	..GGARTYGTAGT	26.15	20
	notch_variant_1	.GGGARWTGTAG.	26.6089	31
	notch_variant_1	TGGGAAWYGT...	24.4005	21
	notch_variant_1	.GGGARTWGTA..	23.1915	20
	myod_canonical_motif	.SCAGCTGM	8.05096	42
	myod_canonical_motif	.GCAGYKGC	8.15305	42
	myod_canonical_motif	.SCAGCTGY	8.12956	47
	myod_canonical_motif	.SCAGCKGC	7.98195	44
	myod_canonical_motif	.SCAGCTGC	9.34154	35
	myod_canonical_motif	.SCAGYTGC	8.76553	42
	myod_canonical_motif	.RCAGCTGM	7.91895	44
	myod_canonical_motif	.SCAGCTRC	8.02394	38
	myod_canonical_motif	.SCAGCTGS	7.94329	49
	myod_canonical_motif	RGCAGCTGS	8.2804	25
	myod_canonical_motif	.SCAGSTGC	8.17481	44
	myod_canonical_motif	RRCAGCTG.	8.03996	47
	myod_canonical_motif	RSCAGCTGC	8.94991	23
	myod_canonical_motif	SGCAGCTGS	9.36753	22
	myod_canonical_motif	.GCAGYTGC	8.22862	27
	myod_canonical_motif	.RCRGCTG.	7.93932	91
	myod_canonical_motif	.SCRGCTGC	8.83815	49
	myod_canonical_motif	.SCARCTGC	8.03238	40
	myod_canonical_motif	.SYAGCTGC	8.72779	42
	myog_canonical_motif	GMCARCTG.	8.5568	29
	myog_canonical_motif	GMCRGCTG.	8.03138	26
	myog_canonical_motif	RMCAGCTG.	7.97417	29
	myog_canonical_motif	SMCAGCTG.	8.20711	38
	myog_canonical_motif	.ACAGCYGM	8.45895	25
	myog_canonical_motif	KMCAGCTG.	7.95975	30
	myog_canonical_motif	SACRGCTG.	7.95601	27
	myog_canonical_motif	.MCMGCTG.	8.12708	62
	myog_canonical_motif	GNCAGCTG.	8.50112	33
	myog_canonical_motif	GMCAGCTG.	9.09581	24
	myog_canonical_motif	GMCAGCYG.	8.80535	28
	myog_canonical_motif	GMCAGYTG.	9.01027	29
	myog_canonical_motif	GMCASCTG.	8.84758	32
	myog_canonical_motif	GMCMGCTG.	8.5963	27
	hnf6_canonical_motif	GAWCGWT	9.58067	24
	hnf6_canonical_motif	GWWCGAT	10.7696	21
	hnf6_canonical_motif	GRTCGAW	15.1123	27
	hnf6_canonical_motif	GAYCGRT	10.5787	21
	hnf6_canonical_motif	SATCGAY	9.87957	21
	hnf6_canonical_motif	GRTCGAT	18.4584	22
	hnf6_canonical_motif	RWTCGAT	13.7701	29
	hnf6_canonical_motif	GRTCGRT	10.9508	23
	hnf6_canonical_motif	RATCGRT	13.8118	27
	hnf6_canonical_motif	GRTCGMT	9.45923	31
	hnf6_canonical_motif	SRTCGAT	13.5673	24
	hnf6_canonical_motif	RATCGWT	11.7792	30
	hnf6_canonical_motif	GATCGWW	9.75872	21
	hnf6_canonical_motif	GATCGRW	10.6257	21
	hnf6_canonical_motif	RATCGAT	17.1473	25
	hnf6_canonical_motif	RMTCGAT	12.2423	27
	hnf6_canonical_motif	RRTCGAT	9.32199	20
	hnf6_canonical_motif	GRWCGAT	11.7588	26
	hnf6_canonical_motif	RATCGAW	12.8547	30
	hnf6_canonical_motif	GNTCGAT	13.4386	24
	hnf6_canonical_motif	RAYCGAT	13.025	27
	hnf6_canonical_motif	GRTCGWT	11.9294	26
	hnf6_canonical_motif	GRYCGAT	12.4266	26
	hnf6_canonical_motif	RAWCGAT	11.6118	30
	hnf6_canonical_motif	GRTCGAY	13.1448	22
	hnf6_canonical_motif	GWTCGAW	11.0208	22
	hnf6_canonical_motif	KRTCGAT	13.8074	25
	hnf6_canonical_motif	RATCGAY	9.481	20
	hnf6_canonical_motif	SWTCGAT	9.09299	20
	Sox2_canonical_motif	CYWTTGTT	10.7706	110
	Sox2_canonical_motif	CCWTTGWT	9.58945	77
	Sox2_canonical_motif	CSWTTGTT	11.2407	71
	Sox2_canonical_motif	YCWTTGTT	9.87367	105
	Sox2_canonical_motif	CCWTTGTT	12.117	59
	Sox2_canonical_motif	CCNTTGTT	9.0815	67
	Sox2_canonical_motif	CCWTKGTT	9.4837	77
	Sox2_canonical_motif	CCWTYGTT	9.9203	65
	Sox2_canonical_motif	SCWTTGTT	9.85624	92
	Sox2_canonical_motif	CCWTTGTY	10.5885	88
	Sox2_canonical_motif	CCWTTGTK	9.59745	90
	Sox2_canonical_motif	CCWTTSTT	9.17371	109
	Oct4_canonical_motif	YWTGCAAA..	9.10136	102
	Oct4_canonical_motif	..TGCAWATK	9.54337	93
	Oct4_canonical_motif	YATGCWAAT.	10.1889	39
	Oct4_canonical_motif	YATKCAAATG	11.7889	24
	Oct4_canonical_motif	.ATGCAWATK	9.83376	44
	Oct4_canonical_motif	YATKCAAAT.	9.16008	42
	Oct4_canonical_motif	..TGCRAATK	8.99185	64
	Oct4_canonical_motif	.ATGCARATR	9.03793	41
	Oct4_canonical_motif	.ATKCARAT.	9.36105	99
	Oct4_canonical_motif	.ATGCWAAK.	8.59305	86
	Oct4_canonical_motif	YWTGCAAAT.	9.32059	47
	Oct4_canonical_motif	.ATGCMAATR	9.41304	38
	Oct4_canonical_motif	.ATGCRAAW.	8.64567	78
	Oct4_canonical_motif	..TGCAAATK	9.5648	63
	Oct4_canonical_motif	.AYGCAAAK.	9.09543	72
	Oct4_canonical_motif	.MTGCAAAY.	8.60061	89
	Oct4_canonical_motif	.ATKCAAATR	8.93475	46
	Oct4_canonical_motif	.AYGCWAAT.	9.48764	66
	Oct4_canonical_motif	.ATGCAARTK	9.16652	37
	Oct4_canonical_motif	.ATGYAAAY.	8.58741	95
	Oct4_canonical_motif	YATGCAWAT.	9.54614	40
	Oct4_canonical_motif	.ATGCAAMK.	8.59863	72
	Oct4_canonical_motif	.AYGCARAT.	9.46026	69
	Oct4_canonical_motif	.ATGCAWATR	8.58676	41
	Oct4_canonical_motif	.WTGCAAATK	10.0673	48
	Oct4_canonical_motif	.ATGCRAAK.	9.90148	73
	Oct4_canonical_motif	.ATGCAAAYR	9.54614	40
	Oct4_canonical_motif	.ATGCRAATR	8.93091	32
	Oct4_canonical_motif	.WTGCAAAK.	9.25575	103
	Oct4_canonical_motif	.ATGCRART.	8.74634	58
	Oct4_canonical_motif	.ATKCAAATK	9.44453	49
	Oct4_canonical_motif	.ATGCARATK	9.51443	43
	Oct4_canonical_motif	.AYGCRAAT.	9.01298	52
	Oct4_canonical_motif	.AYGCAAATR	9.29748	33
	Oct4_canonical_motif	.ATKCAAAY.	9.05606	96
	Oct4_canonical_motif	.ATGYAAATR	9.09094	51
	Oct4_canonical_motif	.ATGCWAATK	9.42811	39
	Oct4_canonical_motif	.ATGCWAAY.	10.7402	87
	Oct4_canonical_motif	YATGCAAA..	8.76437	56
	Oct4_canonical_motif	.ATGCRAATK	10.1409	34
	Oct4_canonical_motif	.ATGCWRAT.	9.76283	92
	Oct4_canonical_motif	.ATGYAAATK	8.65789	50
	Oct4_canonical_motif	YATGCAAMT.	9.24804	33
	Oct4_canonical_motif	.ATGCAAMTK	8.77008	35
	Oct4_canonical_motif	.ATGCARAT.	8.66929	60
	Oct4_canonical_motif	.ATGCAAAK.	9.58907	68
	Oct4_canonical_motif	.ATKCWAAT.	9.42453	99
	Oct4_canonical_motif	.ATGCMAATK	9.06282	37
	Oct4_canonical_motif	.ATGCNAAT.	9.47805	73
	Oct4_canonical_motif	..YGCAAATK	10.135	69
	Oct4_canonical_motif	.ATGCWAAW.	8.61059	101
	Oct4_canonical_motif	.ATGCWART.	9.27939	77
	Oct4_canonical_motif	.ATGCAAWTR	8.6339	36
	Oct4_canonical_motif	.ATGCAART.	8.82452	56
	Oct4_canonical_motif	.ATGCAAWTK	9.03254	39
	Oct4_canonical_motif	YATGYAAAT.	9.41687	47
	Oct4_canonical_motif	.ATKCWAATG	9.94189	40
	Oct4_canonical_motif	.ATGCAAAY.	9.23837	60
	Oct4_canonical_motif	.ATGCWAAT.	9.84868	64
	Oct4_canonical_motif	YATGCRAA..	9.03982	60
	Oct4_canonical_motif	.AYGCAAATK	10.7541	36
	Oct4_canonical_motif	.WTGCAAAY.	8.75935	91
	Oct4_canonical_motif	.ATGCAWAY.	9.16195	84
	Oct4_canonical_motif	.ATKCAAAT.	9.03949	71
	Oct4_canonical_motif	.RTGCWAATG	9.43754	32
	Oct4_canonical_motif	.ATGSWAAT.	8.70487	93
	Oct4_canonical_motif	.WTGCAWAT.	9.03649	99
	Oct4_canonical_motif	.RTGCWAAT.	9.31746	79
	Oct4_canonical_motif	.RYGCAAAT.	8.9682	62
	Oct4_canonical_motif	..TGCWAATK	11.1796	97
	Oct4_canonical_motif	.ATGCAMATK	8.87787	40
	Oct4_canonical_motif	.ATGCRAAY.	9.03449	62
	Oct4_canonical_motif	.ATGCAAAKK	9.35192	41
	Oct4_canonical_motif	.ATGCAAAW.	8.61095	75
	Oct4_canonical_motif	.ATGCRAAT.	9.05301	48
	Oct4_canonical_motif	.ATGYWAATG	9.62531	43
	Oct4_canonical_motif	YRTGCAAAT.	9.90052	37
	Oct4_canonical_motif	.RTGCAAAY.	9.68305	81
	Oct4_canonical_motif	YATGCAAAK.	9.44858	39
	Oct4_canonical_motif	.WTGCWAAT.	9.22123	95
	Oct4_canonical_motif	.ATKCRAAT.	8.84604	73
	Oct4_canonical_motif	.RTGCAAATK	10.2909	41
	Oct4_canonical_motif	YAYGCAAAT.	9.51568	31
	Oct4_canonical_motif	.ATGCAAAWK	9.35256	49
	Oct4_canonical_motif	..TGCAAWTK	9.06531	85
	Oct4_canonical_motif	.ATKCAAAK.	8.65118	99
	Oct4_canonical_motif	.WTKCAAATG	8.68984	45
	Oct4_canonical_motif	.ATGCAAAYK	9.00124	36
	Oct4_canonical_motif	.MTGCAAATK	8.967	42
	Oct4_canonical_motif	.RTGCAAAK.	8.6393	85
	Oct4_canonical_motif	.ATGYWAAT.	8.81225	103
	Oct4_canonical_motif	YATGCRAAT.	10.0449	31
	Oct4_canonical_motif	.ATGCWAATR	9.52722	42
	Oct4_canonical_motif	YATGCAAAY.	9.25113	35
	Oct4_canonical_motif	.ATGCWWAT.	8.58528	87
	hnf1_canonical_motif	TKGTTAAT.	7.78706	10
	hnf1_canonical_motif	.RGWTAA..	8.03927	81
	hnf1_canonical_motif	TRRTTA...	8.32233	76
	hnf1_canonical_motif	TSGTWAAT.	7.78706	10
	hnf1_canonical_motif	..GWTAAW.	8.85172	85
	hnf1_canonical_motif	YGGTWAAT.	7.78706	10
	hnf1_canonical_motif	TKKTTAATG	9.59613	11
	hnf4_canonical_motif	CMARGTCC	7.59413	23
	hnf4_canonical_motif	SMAAGTCC	7.52831	20
	nfkb_canonical_motif	TGGMAATYCC	12.9438	8
	nfkb_canonical_motif	TGSAAATYCC	12.2862	7
	nfkb_canonical_motif	YGGRAATTCC	13.6235	7
	nfkb_canonical_motif	TGGRAATYCC	12.9438	8
	nfkb_canonical_motif	YGGAAATYCC	12.9082	7
	nfkb_canonical_motif	TSGAAATYCC	14.4585	7
	nfkb_canonical_motif	YGGAAATTSC	12.5869	7
	nfkb_canonical_motif	TRGAAATYCC	13.2528	7
	nfkb_canonical_motif	TGGAAATYCC	14.9323	7
	nfkb_canonical_motif	TGGAAWTYCC	12.5029	9
	nfkb_canonical_motif	TGGAAATTSC	14.024	7
	nfkb_canonical_motif	TGGRAATTSC	12.9048	9
	nfkb_canonical_motif	TGGAAATYSC	15.595	9
	nfkb_canonical_motif	TGGAAATYCS	13.6235	7
	nfkb_canonical_motif	TGGAAATNCC	12.2165	8
	nfkb_canonical_motif	TSGAAATTSC	13.6235	7
	nfkb_canonical_motif	TGGAWATYCC	12.5869	7
	ESR1_canonical_motif	.YGGGAARTGTAG..	24.2854	5
	ESR1_canonical_motif	..GGGAARTGKAGT.	27.8969	5
	ESR1_canonical_motif	...GSAAATKTAGT.	23.0816	5
	ESR1_canonical_motif	..GGGAARTGTAST.	26.6931	5
	ESR1_canonical_motif	...GGAARWGTAGT.	25.2756	7
	ESR1_canonical_motif	.TGGGARRTGTAG..	23.7889	9
	ESR1_canonical_motif	CTGGGARMTGTAGT.	23.0816	5
	ESR1_canonical_motif	.TGGGARAYGTAGT.	23.2408	7
	ESR1_canonical_motif	.YGGGAARTGTA...	23.2408	7
	ESR1_canonical_motif	..SGGAARTGTAGT.	26.6931	5
	ESR1_canonical_motif	...SGAAAYGTAGT.	23.0816	5
	ESR1_canonical_motif	..GGGAARTRTAGT.	24.1857	6
	ESR1_canonical_motif	..GGSAARTGTAGT.	26.6931	5
	ESR1_canonical_motif	..GGGRARTGTAGT.	29.1008	5
	ESR1_canonical_motif	...GKAARTGTAGT.	25.2846	6
	ESR1_canonical_motif	...GGAARTGWAGT.	22.8916	9
	ESR1_canonical_motif	...GGAARYGTAGT.	25.3893	8
	ESR1_canonical_motif	...GGAAAYGTAKT.	23.0816	5
	ESR1_canonical_motif	..GGGAWRTGTAGT.	23.2408	7
	ESR1_canonical_motif	...GSAARTGTAGT.	24.2582	7
	ESR1_canonical_motif	..GGGAARTGTART.	25.2846	6
	ESR1_canonical_motif	..GGGAARWGTAGT.	26.3836	6
	ESR1_canonical_motif	...GGRARTGTAGT.	27.4825	6
	ESR1_canonical_motif	..GGGAARTGYAGT.	25.2846	6
	ESR1_canonical_motif	...GGAARTGTAGT.	25.2846	6
	ESR1_canonical_motif	..GGGWARTGTAGT.	24.1857	6
	ESR1_canonical_motif	...GGAARTGTAGK.	24.2582	7
	ESR1_canonical_motif	.YGGGAARTGTAGT.	24.2854	5
	ESR1_canonical_motif	..GGGRAAYGTAG..	23.0816	5
	ESR1_canonical_motif	.TGGGARAYGTAG..	23.2408	7
	ESR1_canonical_motif	...GGAAAYKTAGT.	24.2854	5
	ESR1_canonical_motif	..GGGAARTGTAGK.	26.6931	5
	ESR1_canonical_motif	..GRGAARTGTAGT.	24.1857	6
	ESR1_canonical_motif	..GGGARRTGTAGT.	26.4329	12
	ESR1_canonical_motif	..GGGAARTSTAGT.	26.6931	5
	ESR1_canonical_motif	..GGGAARTGTWGT.	26.6931	5
	ESR1_canonical_motif	..GGGAARTGTAGTY	24.2854	5
	ESR1_canonical_motif	CTGGGARRTGTAGT.	23.0867	6
	ESR1_canonical_motif	...GGAARTGTAST.	23.2408	7
	ESR1_canonical_motif	..GGGAARTKTAGT.	26.6931	5
	ESR1_canonical_motif	...GGMARTGTAGT.	25.2846	6
	ESR1_canonical_motif	..GGGARAYGTAGT.	22.8916	9
	ESR1_canonical_motif	..RGGAARTGTAGT.	25.2846	6
	ESR1_canonical_motif	...GGAARTGTAKT.	25.2846	6
	ESR1_canonical_motif	..GGGAARTGTAGT.	26.6931	5
	ESR1_canonical_motif	CTGGGARRTGTAG..	23.0867	6
	ESR1_canonical_motif	..GGGRAAYGTAGT.	26.0285	4
	ESR1_canonical_motif	..GKGAARTGTAGT.	24.1857	6
	ESR1_canonical_motif	...SGAARTGTAGT.	25.2846	6
	ESR1_canonical_motif	..GGGAARTGTMGT.	26.6931	5
	ESR1_canonical_motif	..GGGAARKGTAGT.	26.6931	5
	ESR1_canonical_motif	...GGWAAYGTAGT.	23.0816	5
	ESR1_canonical_motif	..GGKAARTGTAGT.	26.6931	5
	ESR1_canonical_motif	...GGAARTSTAGT.	24.2582	7
	ESR1_canonical_motif	...GGWARTGTAGT.	23.2408	7
	ESR1_canonical_motif	..GSGAARTGTAGT.	26.6931	5
	ESR1_canonical_motif	...GGARRTGTAGT.	26.0191	13
	ESR1_canonical_motif	...GGAAAYGTMGT.	23.0816	5
	ESR1_canonical_motif	..GGGAARYGTAGT.	26.2931	7
	ESR1_canonical_motif	...GGAARTKTAGT.	26.3836	6
	ESR1_canonical_motif	..GGGAARTGTAKT.	26.6931	5
	ESR1_canonical_motif	...GGAARTGTAGTY	23.0867	6
	ESR1_canonical_motif	...GGAARTGTMGT.	22.5341	8
	ESR1_canonical_motif	...GGMAAYGTAGT.	23.0816	5
	ESR1_canonical_motif	..RGGAAAYGTAGT.	23.0816	5
	ESR1_canonical_motif	..GGRAARTGTAGT.	26.6931	5
	ESR1_canonical_motif	CTGGGARMTGTAG..	23.0816	5
	ESR1_canonical_motif	...GGRAAYGTAGT.	24.2854	5
	ESR1_canonical_motif	..GGGAARTGWAGT.	25.2756	7
	ESR1_canonical_motif	...GGAAAYGTAGT.	23.0816	5
	ESR1_canonical_motif	.KGGGARATGTAGT.	23.0867	6
	ESR1_canonical_motif	.TGGGARATKTAG..	23.0867	6
	ESR1_canonical_motif	..KGGAARTGTAGT.	26.6931	5
	ESR1_canonical_motif	..GGGMARTGTAGT.	26.6931	5
	ESR1_canonical_motif	..GGGAARTGTAGW.	24.1857	6
	ESR1_canonical_motif	.TGGGARRTGTAGT.	23.7889	9
	ETS1_canonical_motif	CGKAART.	24.0755	424
	ETS1_canonical_motif	CGSAAGY.	22.7251	726
	ETS1_canonical_motif	CGGAWGY.	24.5691	687
	ETS1_canonical_motif	CSGAART.	25.1233	480
	ETS1_canonical_motif	CGGAMGT.	23.1628	316
	ETS1_canonical_motif	CGGMART.	23.6549	530
	ETS1_canonical_motif	CGGAANT.	24.3293	523
	ETS1_canonical_motif	CGGWAST.	23.9476	451
	ETS1_canonical_motif	CGGWMGT.	22.1868	394
	ETS1_canonical_motif	CGGAWGW.	25.9877	540
	ETS1_canonical_motif	CGGAWGT.	26.0163	307
	ETS1_canonical_motif	CGGAWST.	23.6155	500
	ETS1_canonical_motif	CGGAASY.	26.1061	824
	ETS1_canonical_motif	CGSAWGT.	22.7522	429
	ETS1_canonical_motif	CGKAAGW.	24.0141	504
	ETS1_canonical_motif	CGGAMRT.	22.7762	468
	ETS1_canonical_motif	CSGAWGT.	23.746	423
	ETS1_canonical_motif	CGKAAGT.	24.5782	290
	ETS1_canonical_motif	CGGAASW.	24.3544	631
	ETS1_canonical_motif	CGGAAGT.	25.3758	253
	ETS1_canonical_motif	CGGAARTR	22.2602	224
	ETS1_canonical_motif	CGRAART.	25.9179	436
	ETS1_canonical_motif	CGKAAKT.	22.4312	389
	ETS1_canonical_motif	CGRWAGT.	25.2522	358
	ETS1_canonical_motif	CGGAART.	25.9617	345
	ETS1_canonical_motif	CSGAAST.	22.9507	519
	ETS1_canonical_motif	CGGAAKY.	22.8234	686
	ETS1_canonical_motif	CGNAAGT.	22.8312	401
	ETS1_canonical_motif	CGGWWGT.	24.6475	420
	ETS1_canonical_motif	CGRAWGT.	25.7762	390
	ETS1_canonical_motif	CGGWART.	25.9269	416
	ETS1_canonical_motif	CSGWAGT.	23.3102	431
	ETS1_canonical_motif	CGKAMGT.	23.0251	369
	ETS1_canonical_motif	CGKAWGT.	24.8642	370
	ETS1_canonical_motif	CGSAART.	24.6173	454
	ETS1_canonical_motif	CGKARGT.	22.4083	491
	ETS1_canonical_motif	CGGAAKT.	23.4112	313
	ETS1_canonical_motif	CGGAAGW.	24.8695	424
	ETS1_canonical_motif	CGGAMGW.	23.0432	558
	ETS1_canonical_motif	CGGANGT.	22.4613	537
	ETS1_canonical_motif	CSKAAGT.	23.6899	455
	ETS1_canonical_motif	CGSAAGW.	22.2529	563
	ETS1_canonical_motif	CGGAAST.	24.258	371
	ETS1_canonical_motif	CGKAAST.	23.4344	450
	ETS1_canonical_motif	CGGAARW.	26.7019	648
	ETS1_canonical_motif	CGGARGT.	22.4537	420
	ETS1_canonical_motif	CGRAAST.	23.5441	489
	ETS1_canonical_motif	CGGWAGY.	22.7218	698
	ETS1_canonical_motif	CGKAAGY.	24.0773	619
	ETS1_canonical_motif	CGSAAGT.	22.8511	317
	ETS1_canonical_motif	CGGWAGW.	24.5922	511
	ETS1_canonical_motif	CGRMAGT.	22.3687	501
	ETS1_canonical_motif	CGGWAKT.	23.8419	391
	ETS1_canonical_motif	CGRAMGT.	22.5604	399
	ETS1_canonical_motif	CGKWAGT.	24.1012	366
	ETS1_canonical_motif	CGRAAGY.	25.2744	698
	ETS1_canonical_motif	CGRAAKT.	24.032	397
	ETS1_canonical_motif	CGGWAGT.	24.4043	300
	ETS1_canonical_motif	CSGAAGW.	23.6836	606
	ETS1_canonical_motif	CGGAWKT.	23.0156	446
	ETS1_canonical_motif	CGGAAKW.	24.268	521
	ETS1_canonical_motif	CGRAAGT.	25.3483	300
	ETS1_canonical_motif	CGSAAST.	22.7985	503
	ETS1_canonical_motif	CGGAARY.	26.2175	783
	ETS1_canonical_motif	CSGAAKT.	22.6551	435
	ETS1_canonical_motif	CGRAAGW.	25.4349	554
	ETS1_canonical_motif	CSGAAGT.	23.9354	333
	ETS1_canonical_motif	CGGAAGY.	24.5261	544
	ETS1_canonical_motif	CGGAASK.	22.4167	688
	ETS1_canonical_motif	CGGAWRT.	26.7139	433
	NRF1_canonical_motif	.SGCAKGCGC.	32.3224	279
	NRF1_canonical_motif	.CGCATGCKY.	33.6149	131
	NRF1_canonical_motif	..RCATGCGCR	32.4727	86
	NRF1_canonical_motif	.CGCATGYK..	33.5862	178
	NRF1_canonical_motif	.MRCATGCGCA	33.1792	45
	NRF1_canonical_motif	..RCATGCGY.	35.4679	193
	NRF1_canonical_motif	..RCAWGCGC.	32.725	220
	NRF1_canonical_motif	.CGCAKRCGC.	34.3326	246
	NRF1_canonical_motif	.CGCMTGCRC.	32.6153	254
	NRF1_canonical_motif	.CGCAYGCKC.	32.7357	179
	NRF1_canonical_motif	.CGCANGCG..	35.5237	470
	NRF1_canonical_motif	..GCATGCG..	33.02	185
	NRF1_canonical_motif	GCGCAKGCGS.	32.3378	189
	NRF1_canonical_motif	.CGCAKGCGC.	35.078	222
	NRF1_canonical_motif	.CGCATGMK..	32.3986	168
	NRF1_canonical_motif	..GCATGCGY.	34.027	158
	NRF1_canonical_motif	.CGCANGCGC.	39.2332	300
	NRF1_canonical_motif	GCGCAKGYGC.	33.4651	187
	NRF1_canonical_motif	.MGCATGCKC.	34.1312	120
	NRF1_canonical_motif	.CRCAKGCGC.	35.705	259
	NRF1_canonical_motif	GCGCWKGCGC.	33.2241	207
	NRF1_canonical_motif	.CGCATGYGY.	33.102	122
	NRF1_canonical_motif	.CGCMTGCGM.	34.1455	239
	NRF1_canonical_motif	.MGCATRCG..	33.9434	151
	NRF1_canonical_motif	..RCATGCGCW	33.893	69
	NRF1_canonical_motif	.CGCWTGCGY.	32.4305	138
	NRF1_canonical_motif	.CGCATGSK..	32.5852	164
	NRF1_canonical_motif	.CGCATRCKC.	33.3956	109
	NRF1_canonical_motif	.CGCANGCGC.	39.2332	300
	NRF1_canonical_motif	.CGCAKGCRC.	32.4052	250
	NRF1_canonical_motif	.CGCMTKCGC.	32.6153	254
	NRF1_canonical_motif	.CKCATGCG..	32.4865	123
	NRF1_canonical_motif	.CGCATGCG..	33.2455	112
	NRF1_canonical_motif	.CRCATGCGY.	33.598	124
	NRF1_canonical_motif	.MKCATGCG..	33.907	155
	NRF1_canonical_motif	.CGCWKGCGC.	34.5623	272
	NRF1_canonical_motif	.CRCAKGCG..	32.4631	411
	NRF1_canonical_motif	.MGCATGCR..	32.4128	176
	NRF1_canonical_motif	..RCAKGCGC.	32.8012	440
	NRF1_canonical_motif	.CGCATGCKM.	33.4461	111
	NRF1_canonical_motif	..RCAWGCGCA	32.9586	77
	NRF1_canonical_motif	GCGCAKGCGC.	32.9517	172
	NRF1_canonical_motif	.CGCMKGCGC.	35.3979	437
	NRF1_canonical_motif	.CGYAKGCGC.	34.4322	232
	NRF1_canonical_motif	.CGCMTRCG..	32.4431	345
	NRF1_canonical_motif	...CATGCGYR	33.1795	156
	NRF1_canonical_motif	GMGCAKGCGC.	35.2109	191
	NRF1_canonical_motif	.CGCATGCKY.	33.6149	131
	NRF1_canonical_motif	.MGCAKGCGC.	36.0945	261
	NRF1_canonical_motif	.CGCMTGCKC.	33.6458	288
	NRF1_canonical_motif	.CGCATGSKC.	32.8518	114
	NRF1_canonical_motif	GCGCAKRCGC.	33.9015	177
	NRF1_canonical_motif	.CGYMTGCGC.	33.3202	238
	NRF1_canonical_motif	...MATGCGCR	32.7035	129
	NRF1_canonical_motif	.CGCAKKCGC.	34.4937	243
	NRF1_canonical_motif	..GCANGCGC.	34.6341	510
	NRF1_canonical_motif	.MSCATGCG..	32.5371	167
	NRF1_canonical_motif	.CGCAKGCGM.	33.2123	245
	NRF1_canonical_motif	.CGCAKGCGY.	37.1938	259
	NRF1_canonical_motif	.CKCATGCKC.	32.7861	119
	NRF1_canonical_motif	.CGCATGCKC.	33.5563	106
	NRF1_canonical_motif	RCGCAKGCGC.	35.3368	198
	NRF1_canonical_motif	..GCATRCGY.	32.6653	153
	NRF1_canonical_motif	.YGCAKGCGC.	32.8696	256
	NRF1_canonical_motif	.YGCATGCKC.	32.6274	114
	NRF1_canonical_motif	.YRCATGCG..	32.6483	157
	NRF1_canonical_motif	.CGCATGYGS.	32.6522	107
	NRF1_canonical_motif	.CGCAKGCRC.	32.4052	250
	NRF1_canonical_motif	.CGYATGCK..	33.4735	149
	NRF1_canonical_motif	.MGCAWGCGC.	32.3977	132
	NRF1_canonical_motif	.MGCMTGCGC.	34.0672	259
	NRF1_canonical_motif	.MGCWTGCGC.	32.4925	129
	NRF1_canonical_motif	.CGCMKGCGC.	35.3979	437
	NRF1_canonical_motif	.MRCATGCGC.	33.3573	116
	NRF1_canonical_motif	.CGCMTGCGY.	35.9369	264
	NRF1_canonical_motif	.CGCMTGCG..	34.0192	317
	NRF1_canonical_motif	.CRCAWGCG..	32.684	196
	NRF1_canonical_motif	.CGCAKGCGC.	35.078	222
	NRF1_canonical_motif	.CGCWTGCGY.	32.4305	138
	NRF1_canonical_motif	.CGCATGCKS.	34.0247	116
	NRF1_canonical_motif	.CGCAWGCGY.	33.6834	133
	NRF1_canonical_motif	.CRCATGCG..	33.4135	137
	NRF1_canonical_motif	.MGCAWGCG..	32.3503	219
	NRF1_canonical_motif	.CGYATGCG..	32.6899	116
	NRF1_canonical_motif	.CGCAKGCKC.	35.2389	277
	NRF1_canonical_motif	.CGCMTGCGC.	32.5122	219
	NRF1_canonical_motif	.MGCATGCKC.	34.1312	120
	NRF1_canonical_motif	.CGSMTGCGC.	32.4015	299
	NRF1_canonical_motif	..GCANGCGCA	34.3693	157
	NRF1_canonical_motif	..RCATGCGYA	32.7703	67
	NRF1_canonical_motif	....MTGCGYA	32.4968	516
	NRF1_canonical_motif	.MGCATGCK..	34.778	193
	NRF1_canonical_motif	.CRCMTGCGC.	32.7199	256
	NRF1_canonical_motif	.MGCAKGCGC.	36.0945	261
	NRF1_canonical_motif	KCGCAKGCGC.	33.4964	176
	NRF1_canonical_motif	.MGCATGCG..	35.6653	137
	NRF1_canonical_motif	.CGMAKGCGC.	33.7798	241
	NRF1_canonical_motif	GCGCAKKCGC.	33.4964	176
	NRF1_canonical_motif	GCGCMKGCGC.	36.0078	302
	NRF1_canonical_motif	..GCWTGCGY.	34.1313	219
	NRF1_canonical_motif	RCGCMTGCGC.	33.3835	189
	NRF1_canonical_motif	..RCWTGCGC.	32.9244	211
	NRF1_canonical_motif	.CGYMTGCGC.	33.3202	238
	NRF1_canonical_motif	.CGCATRCG..	32.5001	117
	NRF1_canonical_motif	GCGCANGCGC.	36.1158	238
	NRF1_canonical_motif	.MGCMTGCGC.	34.0672	259
	NRF1_canonical_motif	..GCAKGCGY.	33.2709	438
	NRF1_canonical_motif	.CGCAKRCG..	32.9746	372
	NRF1_canonical_motif	..GYATGCGY.	32.8154	173
	NRF1_canonical_motif	.CGCAKRCGC.	34.3326	246
	NRF1_canonical_motif	.CGCNTGCGC.	32.7408	308
	NRF1_canonical_motif	.CKCATGCGY.	32.5068	110
	NRF1_canonical_motif	..GCMTGCGY.	33.1468	449
	NRF1_canonical_motif	.CGCAKGCGY.	37.1938	259
	NRF1_canonical_motif	.MRCATGCG..	35.5479	173
	NRF1_canonical_motif	GYGCAKGCGC.	32.3775	179
	NRF1_canonical_motif	.CGCMWGCGC.	32.5199	296
	NRF1_canonical_motif	GCRCAKGCGC.	34.0807	189
	NRF1_canonical_motif	.MGCATGCGY.	35.7497	124
	NRF1_canonical_motif	.MGCWTGCG..	33.4161	197
	NRF1_canonical_motif	.CGCAWGCG..	32.859	153
	NRF1_canonical_motif	.CGMMTGCGC.	34.8602	241
	NRF1_canonical_motif	.CGCAKGYGC.	34.0175	258
	NRF1_canonical_motif	GMGCMTGCGC.	33.6505	191
	NRF1_canonical_motif	.CGMATGCK..	32.6821	162
	NRF1_canonical_motif	.CGCNTGCG..	33.2718	447
	NRF1_canonical_motif	.CGCAYGCGY.	33.3648	181
	NRF1_canonical_motif	.CGYATGCKC.	33.1921	110
	NRF1_canonical_motif	.CGCMTGYGC.	32.5043	249
	NRF1_canonical_motif	GCGCAKGCKC.	32.3784	210
	NRF1_canonical_motif	.CGCATGYKC.	35.2022	119
	NRF1_canonical_motif	.CGCATGCNC.	33.2009	125
	NRF1_canonical_motif	.CGCMTGCGC.	32.5122	219
	NRF1_canonical_motif	..RCATGCGY.	35.4679	193
	NRF1_canonical_motif	GCGYAKGCGC.	32.727	175
	NRF1_canonical_motif	.MGCMTGCG..	33.7009	426
	NRF1_canonical_motif	.CKCAKGCGC.	33.2651	252
	NRF1_canonical_motif	...CATGCGCR	32.9337	99
	NRF1_canonical_motif	.CRCAKGCGC.	35.705	259
	NRF1_canonical_motif	..GYATGCGY.	32.8154	173
	NRF1_canonical_motif	..RCATGCGM.	33.3924	161
	NRF1_canonical_motif	.CGMATGCKC.	32.3399	112
	NRF1_canonical_motif	.CGCATGCGY.	32.5231	102
	NRF1_canonical_motif	..GSATGCGY.	32.4231	201
	NRF1_canonical_motif	.CGCAKGCG..	33.5653	329
	NRF1_canonical_motif	.MGMATGCG..	32.3981	164
	NRF1_canonical_motif	.CGCMTRCGC.	33.8431	236
	NRF1_canonical_motif	.CGCAWGCK..	33.6052	208
	NRF1_canonical_motif	.CGCWKGCGC.	34.5623	272
	NRF1_canonical_motif	...CATGCGYR	33.1795	156
	NRF1_canonical_motif	.CGCAKKCGC.	34.4937	243
	NRF1_canonical_motif	GCGMAKGCGC.	32.3291	178
	NRF1_canonical_motif	..KCATGCGY.	32.345	182
	NRF1_canonical_motif	GMGCATGCGY.	33.8408	95
	NRF1_canonical_motif	.CGCMTGCGY.	35.9369	264
	NRF1_canonical_motif	.CGCAKGMGC.	33.0911	266
	NRF1_canonical_motif	.YGCAKGCGC.	32.8696	256
	NRF1_canonical_motif	.CGYMTGCG..	33.9644	367
	NRF1_canonical_motif	.CGCAWGCKC.	32.4349	143
	NRF1_canonical_motif	.CGCMTGYGC.	32.5043	249
	NRF1_canonical_motif	.CGCAKGCSC.	33.2128	274
	NRF1_canonical_motif	.CGCAKGCGM.	33.2123	245
	NRF1_canonical_motif	.CGCATKCKC.	32.3713	113
	NRF1_canonical_motif	.SGCMTGCGC.	32.8052	280
	NRF1_canonical_motif	.CGYAKGCGC.	34.4322	232
	NRF1_canonical_motif	.MRCATGCGC.	33.3573	116
	NRF1_canonical_motif	.CGCAKGCGS.	32.6089	268
	NRF1_canonical_motif	..RCATGCG..	33.0593	242
	NRF1_canonical_motif	GCGCMTGCGY.	35.4647	197
	NRF1_canonical_motif	..GCATGCGY.	34.027	158
	NRF1_canonical_motif	.CGCAKGCKC.	35.2389	277
	NRF1_canonical_motif	.CGCATRCK..	33.6338	153
	NRF1_canonical_motif	GCGCAKGCGY.	35.9768	197
	NRF1_canonical_motif	.CGCAKGYGC.	34.0175	258
	NRF1_canonical_motif	.MGYATGCG..	35.1391	146
	NRF1_canonical_motif	.CGCAKGCSC.	33.2128	274
	NRF1_canonical_motif	.MGCATGCGY.	35.7497	124
	NRF1_canonical_motif	..RCATGCGC.	33.1964	147
	NRF1_canonical_motif	.CGCNTGCGC.	32.7408	308
	NRF1_canonical_motif	.CGMAKGCGC.	33.7798	241
	NRF1_canonical_motif	GCGCAKGCSC.	32.7083	193
	NRF1_canonical_motif	.MGCATGCGS.	32.3468	119
	NRF1_canonical_motif	.CRCMTGCGC.	32.7199	256
	NRF1_canonical_motif	..GCATGCGYR	32.957	78
	NRF1_canonical_motif	..GCAWGCGY.	32.5434	235
	NRF1_canonical_motif	.CGCAWGCGY.	33.6834	133
	NRF1_canonical_motif	.CGCATGCK..	34.4037	142
	SRF_canonical_motif	SCWTATAA.	11.3791	74
	SRF_canonical_motif	.CWTATAA.	9.02153	184
	SRF_canonical_motif	.CWTATRA.	8.09158	293
	SRF_canonical_motif	.CWTATAM.	7.40812	272
	SRF_canonical_motif	.CWTATAW.	8.00691	351
	SRF_canonical_motif	.CWTMTAAG	7.60832	111
	SRF_canonical_motif	.CWTWTAA.	6.93196	646
	SRF_canonical_motif	.CWYATAA.	7.19635	376
	SRF_canonical_motif	.SWTATAA.	7.84089	339
	SRF_canonical_motif	.CWTATAR.	7.38486	282
	SRF_canonical_motif	.YWTATAA.	8.0654	494
	YY1_canonical_motif	MAAGATGKC.	32.8939	119
	YY1_canonical_motif	.WAGATGGC.	33.0055	181
	YY1_canonical_motif	.AARAYGGC.	34.3235	283
	YY1_canonical_motif	MAMGATGGC.	33.7792	109
	YY1_canonical_motif	.AASATGKCG	34.3763	149
	YY1_canonical_motif	.WAKATGGC.	32.602	227
	YY1_canonical_motif	MAASATGGC.	37.2579	157
	YY1_canonical_motif	MAAKATGGC.	34.0599	123
	YY1_canonical_motif	.AMKATGGC.	34.1721	220
	YY1_canonical_motif	.AMRATGGCG	34.7527	142
	YY1_canonical_motif	.AASATRGC.	34.4136	288
	YY1_canonical_motif	.WASATGGC.	34.9913	276
	YY1_canonical_motif	.AASATGSC.	33.7774	315
	YY1_canonical_motif	.AAGATGRCS	33.8178	130
	YY1_canonical_motif	MAAGATGGCS	33.4034	76
	YY1_canonical_motif	.AAKATGGC.	34.655	192
	YY1_canonical_motif	MAARATGGC.	36.9839	145
	YY1_canonical_motif	.AASATGGCG	34.9227	141
	YY1_canonical_motif	.AMSATGGC.	33.0547	311
	YY1_canonical_motif	.AARATGGCR	34.3495	165
	YY1_canonical_motif	.AASATGGM.	33.443	338
	YY1_canonical_motif	.AMRATGGC.	34.0916	281
	YY1_canonical_motif	.AARAYGGCG	33.8941	146
	YY1_canonical_motif	.AARATSGC.	33.905	280
	YY1_canonical_motif	.AARMTGGCG	33.7325	147
	YY1_canonical_motif	.AASATKGCG	34.6718	146
	YY1_canonical_motif	.AARATGKCG	34.3584	142
	YY1_canonical_motif	.AASATGGCS	36.754	178
	YY1_canonical_motif	MAWGATGGC.	32.3813	116
	YY1_canonical_motif	.AWSATGGC.	33.7385	300
	YY1_canonical_motif	.AASATGKC.	32.8858	313
	YY1_canonical_motif	.AARRTGGCG	32.4527	154
	YY1_canonical_motif	.AASATGGSG	33.1748	163
	YY1_canonical_motif	.AASATRGCG	34.4473	145
	YY1_canonical_motif	.AAKATSGC.	33.2216	220
	YY1_canonical_motif	.WMGATGGC.	32.4016	202
	YY1_canonical_motif	MAASATGGCG	35.0672	91
	YY1_canonical_motif	.AARATGRCG	34.8428	138
	YY1_canonical_motif	.AASATGRC.	34.5964	292
	YY1_canonical_motif	.AASATGGCR	34.0568	167
	YY1_canonical_motif	.AWRATGGC.	33.5309	281
	YY1_canonical_motif	MAARATGGCG	35.6801	82
	YY1_canonical_motif	.AASATSGC.	34.6934	285
	YY1_canonical_motif	.MASATGGCG	33.3278	152
	YY1_canonical_motif	.AMSATGGCG	33.8128	155
	YY1_canonical_motif	.WARATGGCG	34.7653	135
	YY1_canonical_motif	.AARATRGCG	33.8428	138
	YY1_canonical_motif	.AASAWGGCG	32.8246	168
	YY1_canonical_motif	.AAKATGKCG	32.3547	115
	YY1_canonical_motif	.AARATGGCS	36.5078	157
	YY1_canonical_motif	.AAGATKGCS	33.0282	124
	YY1_canonical_motif	.AARATGGCG	34.7151	133
	YY1_canonical_motif	.AARATRGC.	33.003	296
	YY1_canonical_motif	.AASATGGC.	36.6334	246
	YY1_canonical_motif	.AASATGRCG	35.089	147
	YY1_canonical_motif	.AWSATGGCG	34.0701	157
	YY1_canonical_motif	.AASATSGCG	34.2159	150
	YY1_canonical_motif	.AARATGGCK	34.2885	178
	YY1_canonical_motif	.AARATGSCG	33.4139	149
	YY1_canonical_motif	.AWRATGGCG	33.964	142
	YY1_canonical_motif	.AAKATGGCS	34.6905	132
	YY1_canonical_motif	.AAGATGGC.	33.8008	165
	YY1_canonical_motif	.AAKATRGC.	32.5881	230
	YY1_canonical_motif	.ARSATGGC.	32.6106	347
	YY1_canonical_motif	..ANATGGCG	34.7054	243
	YY1_canonical_motif	.AASWTGGCG	33.5535	153
	YY1_canonical_motif	MAAGATGRC.	32.4355	118
	YY1_canonical_motif	.AMKATGGCG	32.7929	115
	YY1_canonical_motif	.AANATGGC.	39.9368	344
	YY1_canonical_motif	.AARATKGCG	33.2089	143
	YY1_canonical_motif	CAANATGGC.	34.4078	150
	YY1_canonical_motif	.AASATGSCG	34.4712	152
	YY1_canonical_motif	.WAGATGGCS	33.1126	127
	YY1_canonical_motif	.AMGATGGCS	33.1126	127
	YY1_canonical_motif	.AAKATGGCK	32.423	143
	YY1_canonical_motif	.AASATKGC.	34.0905	284
	YY1_canonical_motif	MAAGATGGC.	33.473	104
	YY1_canonical_motif	.AASRTGGCG	33.3201	157
	YY1_canonical_motif	.AASWTGGC.	32.3885	311
	YY1_canonical_motif	.AARATGRC.	32.6059	310
	YY1_canonical_motif	.AARATKGC.	32.9464	292
	YY1_canonical_motif	.AARWTGGCG	33.0815	145
	YY1_canonical_motif	MWAGATGGC.	33.5721	110
	YY1_canonical_motif	.AARATSGCG	33.4385	144
	YY1_canonical_motif	.AAGATGGCS	33.3738	121
	YY1_canonical_motif	.AMGATGGC.	33.5442	177
	YY1_canonical_motif	.WARATGGC.	34.3299	277
	YY1_canonical_motif	.AASMTGGCG	33.2833	156
	YY1_canonical_motif	.AASATGGY.	32.9481	317
	YY1_canonical_motif	.RARATGGCG	33.2466	155
	YY1_canonical_motif	.AANATGGCG	39.3026	174
	YY1_canonical_motif	MAAKATGGCG	32.4362	68
	YY1_canonical_motif	.WASATGGCG	34.3139	147
	YY1_canonical_motif	.AARWTGGC.	33.9051	286
	YY1_canonical_motif	.AASAYGGCG	33.5803	159
	YY1_canonical_motif	.AASAYGGC.	33.4271	302
	YY1_canonical_motif	.RASATGGCG	32.6844	169
	YY1_canonical_motif	.MARATGGCG	33.3107	146
	YY1_canonical_motif	.AARATGGC.	36.0825	236
	YY1_canonical_motif	.AASATGGCK	35.1373	182
