# Supplementary material for: Analysis of mammalian gene batteries reveals both stable ancestral cores and highly dynamic regulatory sequences
Source: Genome Biol. 2008 Dec 16;9(12):R172. doi: 10.1186/gb-2008-9-12-r172 (PMC2646276; doi:10.1186/gb-2008-9-12-r172)
Supplement: Additional data file 4 — Numerical values from Figure 1a,b as well as the genes analyzed and their orthologues in the 25 species studied. [file gb-2008-9-12-r172-S4.xls]

## Sheet: network conservation - Table 1 
Additional data file 4. Numerical values from figure 1A and B and genes analysed and their orthologues in the 25 species studied.
The first spreadsheet corresponds to the numerical values of figure 1A and B.
The first column corresponds to the reference species (labelled in red) followed by the orthologous gene IDs from 25 species. Each spreadsheet corresponds to one network.
Data from Figure 1A
NAME	Homo-sapiens	Mus-musculus	Rattus-norvegicus	Oryctolagus-cuniculus	Bos-taurus	Canis-familiaris	Dasypus-novemcinctus	Loxodonta-africana	Echinops-telfairi	Monodelphis-domestica	Ornithorhynchus-anatinus	Gallus-gallus	Xenopus-tropicalis	Tetraodon-nigroviridis	Oryzias-latipes	Gasterosteus-aculeatus	Takifugu-rubripes	Danio-rerio	Ciona-savignyi	Ciona-intestinalis	Anopheles-gambiae	Drosophila-melanogaster	Aedes-aegypti	Caenorhabditis-elegans	Saccharomyces-cerevisiae
E2F	122.791	96.4308	76.9606	29.0838	58.8181	26.9802	41.7715	55.2336	52.0891	76.674	15.2057	56.4487	18.8074	9.96505	33.6645	33.1621	29.5908	25.5124	8.8607	23.585	6.573	3.09201	25.953	11.5238	0.573358
ETS1	209.327	197.417	143.278	131.422	187.48	233.272	114.333	95.2207	112.047	154.521	36.3692	70.6438	63.5379	30.9551	37.2853	34.9502	22.1975	26.9462	0	0	2.61687	1.98465	4.10864	4.50812	0
CREB1	240.475	160.147	116.337	81.8973	75.5393	102.613	54.7567	87.3842	81.0931	104.002	16.2178	41.7147	16.1963	11.3001	16.526	33.3014	17.9568	36.3479	0	0	0	0	1.10561	1.86171	0
ERS1(ERa)	93.1702	89.3512	53.0372	20.7242	51.4718	39.0431	11.7786	23.797	25.7739	34.674	6.74752	19.9287	6.1151	8.39545	6.28286	11.3076	17.7699	11.1587	1.46827	0.722805	3.373	0	0	3.60512	0
NOTCH1	165.787	74.5156	99.5715	47.1432	77.733	55.8139	15.8647	50.216	52.5176	46.2228	14.1015	14.3146	8.22765	10.2554	9.1376	7.87512	6.45884	5.03752	1.6809	0.886394	0	1.28015	1.69091	0	0
NRF1	372.225	412.578	323.77	180.102	429.433	370.586	206.47	182.765	241.514	250.718	59.6912	140.923	30.6924	7.11765	1.76609	6.03096	0.839845	1.5035	0.929443	0	3.69971	3.57873	0.704791	0.981445	0
YY1	81.6045	35.932	34.7694	24.0029	42.5981	19.4266	17.3269	19.4739	15.4772	9.51078	5.46327	10.9899	6.81277	9.15497	6.4931	4.34485	7.22968	7.51694	0	0	2.80928	3.73438	0.975183	0	2.65706
Myod1-CSL	22.8527	129.785	96.4868	19.892	67.3077	50.114	14.7956	13.3535	22.7791	12.4634	15.4703	8.66434	15.4289	0.841932	0	6.22182	2.74513	4.25331	3.00694	3.70425	0	0	3.94145	0	1.09792
Myog	27.8366	73.4727	58.6375	14.1332	36.7732	13.4774	12.0544	10.7742	22.7546	11.4882	2.2574	19.0703	9.58791	0.721216	0	2.38927	2.45936	3.33874	0.751389	2.01463	2.05276	1.35002	1.56481	0	0
SFR	37.731	11.6346	41.4115	0	14.9389	11.6636	4.94467	15.6392	10.017	1.23656	2.7004	2.72077	1.22309	1.76383	0	5.95274	2.24325	0.791732	0.965142	0.821564	3.93658	0.813185	1.41534	0.946469	0
HNF6(ONECUT1)	99.93	16.2105	23.9244	16.8566	13.4612	19.9173	10.1524	11.5139	19.7171	14.7988	1.19629	8.39671	0	4.94962	5.40378	0	6.26374	3.15706	2.27126	3.47723	0	5.81478	5.91172	0	0
Oct4	22.8626	0	7.10014	5.07046	12.3603	20.1799	15.8732	15.9391	11.5116	14.3641	6.89642	5.13353	2.11124	1.34604	0.824253	2.06799	3.27279	1.88236	0.919271	1.17625	0.622189	2.46797	2.10106	0.95684	1.27613
SOX2	20.7158	0	0	15.9287	19.1075	17.2226	14.6666	11.3128	17.5524	5.06153	0	7.36486	0	3.4997	1.97131	2.25915	0	0	1.20556	0	1.07329	3.16677	3.80135	0	0
HNF1(TCF1)	37.6329	6.64102	16.2506	22.2847	9.62729	10.3191	1.19245	2.36513	4.86589	4.26788	0	1.55671	6.07556	1.36923	2.62118	5.43565	5.34644	1.69657	4.94336	0	0	0	5.21492	0	2.23366
HNF4A	21.5384	7.79285	5.5973	0	3.1993	9.01526	2.56851	1.08731	0	1.49241	0.843975	0	0	0	3.06796	0.819669	1.94194	2.05137	1.44846	0	0	0	0	0	1.01006
NFKB (CREL)	34.4787	5.86619	3.07793	0	5.41263	0	0	0	0	7.72309	0	2.29368	3.8745	1.50049	0	0	0	2.72708	0	1.7992	0	1.2476	0	0	1.51421
Data from Figure 1B : non conserved sequences only
NAME	Homo-sapiens	Mus-musculus	Rattus-norvegicus	Oryctolagus-cuniculus	Bos-taurus	Canis-familiaris	Dasypus-novemcinctus	Loxodonta-africana	Echinops-telfairi	Monodelphis-domestica	Ornithorhynchus-anatinus	Gallus-gallus	Xenopus-tropicalis	Tetraodon-nigroviridis	Oryzias-latipes	Gasterosteus-aculeatus	Takifugu-rubripes	Danio-rerio	Ciona-savignyi	Ciona-intestinalis	Anopheles-gambiae	Drosophila-melanogaster	Aedes-aegypti	Caenorhabditis-elegans	Saccharomyces-cerevisiae
E2F	0	26.0065	24.9524	23.4637	13.8344	17.119	20.8887	17.4948	22.5844	36.1219	4.42305	23.589	26.9484	8.73368	15.4142	10.0749	13.2769	24.592	6.3922	17.0391	4.37743	0.807195	12.7182	5.87126	1.08899
ETS1	0	49.5347	37.1134	31.3901	12.4626	49.0861	39.8964	18.645	36.2183	139.217	11.2491	55.2975	49.8943	30.5773	30.106	42.6704	27.6438	34.6953	0	0	4.47821	2.09829	0	-0.307138	0
CREB1	0	65.0737	49.9764	16.8899	15.6764	14.8824	10.1401	25.7089	15.6643	61.3395	13.5335	12.7806	29.7381	5.73114	7.88824	18.4815	10.5188	20.2142	0	0	0	0.878994	0	0	0
ERS1(ERa)	0	32.9721	18.3743	2.40492	4.22589	5.80533	3.14727	6.4395	6.03521	25.6297	5.19287	14.5661	6.08192	8.07637	7.41112	10.3394	15.3747	10.2958	1.37264	0	3.80459	0	0	2.49154	0
NOTCH1	0	14.53	6.59228	2.91428	6.81563	4.74086	4.35931	9.79091	10.1269	22.9341	4.69485	14.5446	16.2594	7.64443	9.35649	4.086	1.18438	2.76502	0	2.73602	0	0	0	1.15723	0
NRF1	0	132.453	118.901	62.763	106.715	85.6071	58.8861	48.7625	91.5491	217.175	29.4591	116.176	27.8016	4.10643	1.05241	2.19459	0.865957	13.1716	0	0	3.14804	4.53097	0	1.16971	0
YY1	0	4.08131	7.25012	4.15932	2.02835	2.1451	5.30185	3.49877	4.8796	11.3887	1.15183	9.66162	3.4344	6.00118	6.06833	1.94559	7.46167	8.38868	0	0	4.83104	3.63614	0	0	1.87515
Myod1	18.9498	0	12.3396	7.75699	14.8371	6.18985	11.0788	6.94537	2.9404	1.0411	4.22953	1.23363	0	5.64759	1.32385	3.1848	4.03381	2.46628	5.96698	4.47909	0	0	0	0	0.715472
Myog	8.57968	0	11.7376	0	13.1323	4.53486	9.74767	2.40358	6.26925	5.67459	5.03565	8.18074	3.70088	3.64598	0.876859	4.46983	4.47068	3.38033	3.04641	1.76351	1.07305	1.71414	1.21898	0	0
SRF	0	5.44248	31.7052	0	6.29796	6.27503	2.40351	11.3479	10.678	0.921986	2.16551	1.57119	0	0.98849	0	6.4232	1.44053	0.80957	4.26955	0	4.05909	0	2.24185	1.57003	0
HNF6	0	0.789053	5.20823	8.39418	2.57927	6.6334	2.80702	0.950241	8.78093	3.63764	0	1.09963	0	1.76055	3.06699	0	1.45971	0	1.53528	2.22395	0	1.78153	2.00322	0.746567	0.134538
Oct4	0	0	0	7.73757	3.82926	5.95094	0	9.9243	7.23294	1.77768	3.03215	3.68071	0	0.138573	0	3.31036	4.2475	2.05445	0	0	3.22759	2.5858	1.17117	0	0
SOX2	0	0	0	3.21214	7.64329	7.42194	4.44618	1.29944	3.84342	0	1.05088	6.56276	0	0.264384	2.74989	3.35979	0.878223	0	1.99848	0	0.793903	2.52845	1.70505	1.2839	0
HNF1	0	7.86003	8.00922	25.9743	4.75449	3.51534	0	0	0	0	0	0	3.5416	2.398	3.06882	1.82192	0.92016	2.3275	3.38644	0	0.973113	0	3.66326	1.04732	2.76086
HNF4	0	3.06952	3.37635	0	1.16329	4.96532	3.6646	0.910623	0	0.744161	1.59114	0	0.758047	0	1.53288	0.783056	2.68652	1.43176	1.4019	0.699561	0	1.07267	0	0	0.844631
NFKB	0	1.01496	0	3.03413	0	4.46445	1.97538	0.952871	1.91785	1.06746	0.808047	1.33088	1.3253	1.28042	1.04313	0	0	2.06526	0.818386	2.27532	0	0.975193	0	0	1.14036
0 correpsond to the p > 0.5 (see material and method)

## Sheet: E2F - Table 1 - Table 1 - Table
E2F
Homo-sapiens	Mus-musculus	Rattus-norvegicus	Oryctolagus-cuniculus	Bos-taurus	Canis-familiaris	Dasypus-novemcinctus	Loxodonta-africana	Echinops-telfairi	Monodelphis-domestica	Ornithorhynchus-anatinus	Gallus-gallus	Xenopus-tropicalis	Tetraodon-nigroviridis	Oryzias-latipes	Gasterosteus-aculeatus	Takifugu-rubripes	Danio-rerio	Ciona-savignyi	Ciona-intestinalis	Anopheles-gambiae	Drosophila-melanogaster	Aedes-aegypti	Caenorhabditis-elegans	Saccharomyces-cerevisiae
ENSG00000101868	ENSMUSG00000006678	ENSRNOG00000013322	ENSOCUG00000015209	ENSBTAG00000008170	ENSCAFG00000013521	ENSDNOG00000010588	ENSLAFG00000001776	ENSETEG00000016770	ENSMODG00000007354		ENSGALG00000016312	ENSXETG00000021824	GSTENG00015518001	ENSORLG00000007489	ENSGACG00000002594	NEWSINFRUG00000150846	ENSDARG00000045308 ENSDARG00000045321	ENSCSAVG00000000726	ENSCING00000001608	ENSANGG00000015894	CG6349	AAEL008247	Y47D3A.29	YNL102W
ENSG00000183155	ENSMUSG00000042229	ENSRNOG00000010845 ENSRNOG00000004424	ENSOCUG00000002207	ENSBTAG00000013560	ENSCAFG00000010400	ENSDNOG00000016008		ENSETEG00000007798	ENSMODG00000000763	ENSOANG00000006288	ENSGALG00000000436	ENSXETG00000025908		ENSORLG00000014780	ENSGACG00000000512	NEWSINFRUG00000159909	ENSDARG00000002690		ENSCING00000013969	ENSANGG00000009888	CG7787	AAEL006621	ZK970.8
ENSG00000139687	ENSMUSG00000022105	ENSRNOG00000016029	ENSOCUG00000016404	ENSBTAG00000006640	ENSCAFG00000004436	ENSDNOG00000013345	ENSLAFG00000013579	ENSETEG00000018009	ENSMODG00000011168	ENSOANG00000015555	ENSGALG00000016997		GSTENG00022163001	ENSORLG00000008317	ENSGACG00000020379	NEWSINFRUG00000133986	ENSDARG00000006782	ENSCSAVG00000003893	ENSCING00000004590	ENSANGG00000003395	CG7413	AAEL000128	C32F10.2
ENSG00000164109	ENSMUSG00000029910	ENSRNOG00000005376	ENSOCUG00000013314 ENSOCUG00000008243	ENSBTAG00000024874	ENSCAFG00000025609 ENSCAFG00000016467 ENSCAFG00000025619	ENSDNOG00000013456	ENSLAFG00000001489 ENSLAFG00000008246 ENSLAFG00000009707 ENSLAFG00000008657 ENSLAFG00000009421 ENSLAFG00000006214 ENSLAFG00000017442	ENSETEG00000015756	ENSMODG00000018944	ENSOANG00000006195	ENSGALG00000011967	ENSXETG00000002100	GSTENG00011986001	ENSORLG00000020784	ENSGACG00000001594	NEWSINFRUG00000140022	ENSDARG00000004713	ENSCSAVG00000009302		ENSANGG00000014960	CG17498	AAEL008316	Y69A2AR.30	YJL030W
ENSG00000154473	ENSMUSG00000066979		ENSOCUG00000017446	ENSBTAG00000017913	ENSCAFG00000012700	ENSDNOG00000007315 ENSDNOG00000003153	ENSLAFG00000012753	ENSETEG00000008787	ENSMODG00000007542	ENSOANG00000012165	ENSGALG00000009681	ENSXETG00000009564	GSTENG00035913001	ENSORLG00000009565	ENSGACG00000002522	NEWSINFRUG00000151235	ENSDARG00000040844	ENSCSAVG00000000634	ENSCING00000009630	ENSANGG00000013808	CG7581	AAEL007469	Y54G9A.6
ENSG00000167900	ENSMUSG00000025574 ENSMUSG00000069934		ENSOCUG00000010046	ENSBTAG00000007121	ENSCAFG00000005294		ENSLAFG00000018448	ENSETEG00000002133	ENSMODG00000003840 ENSMODG00000001854	ENSOANG00000004467	ENSGALG00000007191	ENSXETG00000001323	GSTENG00026239001	ENSORLG00000012303	ENSGACG00000019062	NEWSINFRUG00000148965	ENSDARG00000018118						Y43C5A.5
ENSG00000080986	ENSMUSG00000074073 ENSMUSG00000024056	ENSRNOG00000013727	ENSOCUG00000015410	ENSBTAG00000021673	ENSCAFG00000018395	ENSDNOG00000012306	ENSLAFG00000004506	ENSETEG00000004497	ENSMODG00000021471	ENSOANG00000010845	ENSGALG00000014801	ENSXETG00000020840	GSTENG00029380001	ENSORLG00000005465	ENSGACG00000007732	NEWSINFRUG00000125579		ENSCSAVG00000006960			CG9938	AAEL011220 AAEL004073	W01B6.9	YIL144W
ENSG00000094804	ENSMUSG00000017499	ENSRNOG00000027787	ENSOCUG00000004898	ENSBTAG00000010384	ENSCAFG00000016106	ENSDNOG00000011590	ENSLAFG00000000608	ENSETEG00000013729	ENSMODG00000013108	ENSOANG00000015468		ENSXETG00000024394	GSTENG00011951001	ENSORLG00000000130	ENSGACG00000001026	NEWSINFRUG00000150031	ENSDARG00000009942	ENSCSAVG00000001779	ENSCING00000001669	ENSANGG00000013152	CG5971	AAEL010855	C43E11.10	YJL194W
ENSG00000139146	ENSMUSG00000039985		ENSOCUG00000008618	ENSBTAG00000025601 ENSBTAG00000001161	ENSCAFG00000009991 ENSCAFG00000010685	ENSDNOG00000016873	ENSLAFG00000001494	ENSETEG00000002888	ENSMODG00000012646		ENSGALG00000012946	ENSXETG00000002679	GSTENG00017791001 GSTENG00022769001 GSTENG00002903001	ENSORLG00000010653 ENSORLG00000006994	ENSGACG00000015667 ENSGACG00000011990	NEWSINFRUG00000152665 NEWSINFRUG00000121146	ENSDARG00000032653 ENSDARG00000025202				CG4068
ENSG00000166803	ENSMUSG00000060777 ENSMUSG00000040204	ENSRNOG00000016561 ENSRNOG00000038209	ENSOCUG00000002319	ENSBTAG00000000338	ENSCAFG00000017088	ENSDNOG00000002695	ENSLAFG00000017606	ENSETEG00000011821	ENSMODG00000010749	ENSOANG00000013356		ENSXETG00000027460	GSTENG00003753001	ENSORLG00000014346	ENSGACG00000007967	NEWSINFRUG00000158464	ENSDARG00000063675
ENSG00000090889	ENSMUSG00000044524 ENSMUSG00000034311	ENSRNOG00000004671 ENSRNOG00000038035	ENSOCUG00000017111	ENSBTAG00000012861	ENSCAFG00000016831	ENSDNOG00000007297	ENSLAFG00000011102	ENSETEG00000008629	ENSMODG00000004864		ENSGALG00000004195	ENSXETG00000005552 ENSXETG00000011448	GSTENG00020386001	ENSORLG00000010554	ENSGACG00000020289	NEWSINFRUG00000131171	ENSDARG00000005462	ENSCSAVG00000006750	ENSCING00000005085
ENSG00000132646	ENSMUSG00000027342	ENSRNOG00000021264 ENSRNOG00000021631	ENSOCUG00000004059	ENSBTAG00000006065	ENSCAFG00000006030	ENSDNOG00000018222 ENSDNOG00000005732	ENSLAFG00000006413	ENSETEG00000012962 ENSETEG00000006577	ENSMODG00000011649		ENSGALG00000000169	ENSXETG00000008193	GSTENG00028590001	ENSORLG00000002937	ENSGACG00000005726	NEWSINFRUG00000122355	ENSDARG00000054155		ENSCING00000014118	ENSANGG00000009783	CG10262 CG9193	AAEL012545	W03D2.4	YBR088C
ENSG00000100297	ENSMUSG00000005410	ENSRNOG00000014336	ENSOCUG00000010637	ENSBTAG00000015595	ENSCAFG00000001709	ENSDNOG00000009637	ENSLAFG00000008227	ENSETEG00000015093	ENSMODG00000001152	ENSOANG00000010872	ENSGALG00000012546	ENSXETG00000000253	GSTENG00011881001 GSTENG00010241001 GSTENG00037384001	ENSORLG00000010517	ENSGACG00000006776	NEWSINFRUG00000145300	ENSDARG00000019507	ENSCSAVG00000007691	ENSCING00000003363	ENSANGG00000010644	CG4082	AAEL002810	R10E4.4	YLR274W
ENSG00000146143	ENSMUSG00000026134	ENSRNOG00000012486	ENSOCUG00000016729	ENSBTAG00000007937	ENSCAFG00000023267 ENSCAFG00000002462	ENSDNOG00000005709	ENSLAFG00000006311	ENSETEG00000018101	ENSMODG00000018715	ENSOANG00000012575 ENSOANG00000005987	ENSGALG00000016278	ENSXETG00000004450	GSTENG00030696001	ENSORLG00000010147	ENSGACG00000006105	NEWSINFRUG00000145704	ENSDARG00000052721 ENSDARG00000002316	ENSCSAVG00000006861	ENSCING00000005234	ENSANGG00000003358	CG5553	AAEL004698	W02D9.1	YKL045W
ENSG00000141510	ENSMUSG00000059552	ENSRNOG00000010756	ENSOCUG00000001138	ENSBTAG00000001069	ENSCAFG00000016714	ENSDNOG00000005252	ENSLAFG00000009555 ENSLAFG00000013581 ENSLAFG00000008669 ENSLAFG00000009279 ENSLAFG00000002019 ENSLAFG00000007483 ENSLAFG00000002349	ENSETEG00000009984 ENSETEG00000008987	ENSMODG00000007271			ENSXETG00000025055	GSTENG00019217001	ENSORLG00000006390	ENSGACG00000019378	NEWSINFRUG00000156028	ENSDARG00000035559	ENSCSAVG00000009964 ENSCSAVG00000009788	ENSCING00000001960 ENSCING00000002175	ENSANGG00000010887 ENSANGG00000012296	CG33336	AAEL007594 AAEL007595 AAEL013292
ENSG00000123374	ENSMUSG00000025358	ENSRNOG00000006469	ENSOCUG00000000998	ENSBTAG00000004021	ENSCAFG00000000082	ENSDNOG00000000275	ENSLAFG00000016537	ENSETEG00000013078 ENSETEG00000010599	ENSMODG00000007835	ENSOANG00000004413	ENSGALG00000008462	ENSXETG00000009444	GSTENG00033829001	ENSORLG00000014972	ENSGACG00000000539	NEWSINFRUG00000130385	ENSDARG00000026577	ENSCSAVG00000009914	ENSCING00000006507 ENSCING00000012564	ENSANGG00000024580	CG10498	AAEL013329 AAEL012339	T05G5.3	YBR160W
ENSG00000183558		ENSRNOG00000030736	ENSOCUG00000017677		ENSCAFG00000024555 ENSCAFG00000024567			ENSETEG00000005162	ENSMODG00000008167	ENSOANG00000012785	ENSGALG00000023216 ENSGALG00000023209 ENSGALG00000011773 ENSGALG00000023214 ENSGALG00000023211 ENSGALG00000023230 ENSGALG00000022556 ENSGALG00000011746	ENSXETG00000021561	GSTENG00014558001					ENSCSAVG00000008480	ENSCING00000010029					YBL003C YDR225W
ENSG00000140285	ENSMUSG00000027208	ENSRNOG00000009425	ENSOCUG00000006713	ENSBTAG00000004013	ENSCAFG00000014923	ENSDNOG00000016250	ENSLAFG00000009981	ENSETEG00000018747	ENSMODG00000002402	ENSOANG00000009826	ENSGALG00000005671	ENSXETG00000008786	GSTENG00028416001	ENSORLG00000002360	ENSGACG00000016807	NEWSINFRUG00000125862	ENSDARG00000059387	ENSCSAVG00000011185	ENSCING00000009302		CG4608		C05D11.4
ENSG00000197905	ENSMUSG00000030353	ENSRNOG00000005608	ENSOCUG00000015389	ENSBTAG00000019788	ENSCAFG00000015522	ENSDNOG00000015235	ENSLAFG00000006998	ENSETEG00000017739	ENSMODG00000018340	ENSOANG00000001389	ENSGALG00000014342		GSTENG00005166001	ENSORLG00000002553	ENSGACG00000003761		ENSDARG00000063649	ENSCSAVG00000007634	ENSCING00000002281	ENSANGG00000016875	CG8544	AAEL015035 AAEL014670	F28B12.2
ENSG00000148773			ENSOCUG00000005133	ENSBTAG00000002444	ENSCAFG00000013255
ENSG00000145386	ENSMUSG00000027715	ENSRNOG00000015423	ENSOCUG00000003051	ENSBTAG00000004943	ENSCAFG00000004133	ENSDNOG00000010635	ENSLAFG00000009517	ENSETEG00000015197	ENSMODG00000013735 ENSMODG00000024140 ENSMODG00000018931	ENSOANG00000015115	ENSGALG00000011881	ENSXETG00000001016	GSTENG00024450001	ENSORLG00000020079	ENSGACG00000016665	NEWSINFRUG00000134865	ENSDARG00000011094	ENSCSAVG00000010339	ENSCING00000008478 ENSCING00000015077	ENSANGG00000009193	CG5940	AAEL000672	ZK507.6	YPR119W YGR108W YLR210W YDL155W
ENSG00000076248	ENSMUSG00000029591	ENSRNOG00000000692	ENSOCUG00000003145	ENSBTAG00000019848	ENSCAFG00000011144	ENSDNOG00000005335	ENSLAFG00000013513	ENSETEG00000010578	ENSMODG00000019350	ENSOANG00000008804	ENSGALG00000004995 ENSGALG00000021285	ENSXETG00000022298	GSTENG00029513001	ENSORLG00000007126	ENSGACG00000008939	NEWSINFRUG00000145992	ENSDARG00000042527	ENSCSAVG00000003203 ENSCSAVG00000000253	ENSCING00000002767				Y56A3A.29	YML021C
ENSG00000076003	ENSMUSG00000026355	ENSRNOG00000003703	ENSOCUG00000016538	ENSBTAG00000015172	ENSCAFG00000005143	ENSDNOG00000007966	ENSLAFG00000009089	ENSETEG00000005803	ENSMODG00000000989	ENSOANG00000007988	ENSGALG00000012348	ENSXETG00000015671 ENSXETG00000014891	GSTENG00015093001	ENSORLG00000011329	ENSGACG00000012377	NEWSINFRUG00000130218	ENSDARG00000057683 ENSDARG00000033231	ENSCSAVG00000005216	ENSCING00000006371	ENSANGG00000009706	CG4039	AAEL012546	ZK632.1	YGL201C
ENSG00000072571	ENSMUSG00000020330	ENSRNOG00000003202		ENSBTAG00000022877 ENSBTAG00000014773 ENSBTAG00000027108	ENSCAFG00000017192	ENSDNOG00000006222	ENSLAFG00000017569	ENSETEG00000020073	ENSMODG00000007631	ENSOANG00000000739 ENSOANG00000007820	ENSGALG00000001739	ENSXETG00000007906	GSTENG00008748001 GSTENG00008747001	ENSORLG00000007875	ENSGACG00000018490	NEWSINFRUG00000143866	ENSDARG00000021794	ENSCSAVG00000010142	ENSCING00000007486 ENSCING00000014951
ENSG00000101138	ENSMUSG00000027498	ENSRNOG00000004775	ENSOCUG00000011351	ENSBTAG00000006639	ENSCAFG00000011914	ENSDNOG00000013827	ENSLAFG00000008393	ENSETEG00000000699	ENSMODG00000016436	ENSOANG00000009245	ENSGALG00000007757	ENSXETG00000012030	GSTENG00012856001 GSTENG00003320001	ENSORLG00000009422	ENSGACG00000011248	NEWSINFRUG00000162951 NEWSINFRUG00000148456	ENSDARG00000044820	ENSCSAVG00000011752	ENSCING00000003910	ENSANGG00000019676	CG2261	AAEL003938	F28C6.3
ENSG00000079616	ENSMUSG00000073654 ENSMUSG00000030677	ENSRNOG00000020281	ENSOCUG00000009394	ENSBTAG00000013669	ENSCAFG00000016958		ENSLAFG00000008064	ENSETEG00000002900	ENSMODG00000015765	ENSOANG00000004107		ENSXETG00000004673	GSTENG00012429001	ENSORLG00000006139	ENSGACG00000007521	NEWSINFRUG00000136297	ENSDARG00000063225
ENSG00000198901	ENSMUSG00000038943	ENSRNOG00000013057		ENSBTAG00000018643	ENSCAFG00000012140	ENSDNOG00000002036	ENSLAFG00000013123	ENSETEG00000008075	ENSMODG00000019476 ENSMODG00000025783 ENSMODG00000019495		ENSGALG00000012836	ENSXETG00000015449 ENSXETG00000018081	GSTENG00025587001 GSTENG00034761001	ENSORLG00000005653	ENSGACG00000017394 ENSGACG00000005957	NEWSINFRUG00000138217 NEWSINFRUG00000125263	ENSDARG00000005993 ENSDARG00000057022 ENSDARG00000005098	ENSCSAVG00000003931	ENSCING00000015739	ENSANGG00000021369 ENSANGG00000016506	CG1655 CG11207	AAEL008863	Y34D9A.4	YOR058C
ENSG00000117318	ENSMUSG00000007872	ENSRNOG00000026124		ENSBTAG00000021187	ENSCAFG00000013269	ENSDNOG00000003738	ENSLAFG00000006910	ENSETEG00000006580	ENSMODG00000012783	ENSOANG00000012166	ENSGALG00000016403	ENSXETG00000020653	GSTENG00032174001	ENSORLG00000014343	ENSGACG00000009575	NEWSINFRUG00000131034	ENSDARG00000008676 ENSDARG00000054823			ENSANGG00000023762 ENSANGG00000026783	CG1007	AAEL002721
ENSG00000168003	ENSMUSG00000010095	ENSRNOG00000018487	ENSOCUG00000001334	ENSBTAG00000013240	ENSCAFG00000015495	ENSDNOG00000000087	ENSLAFG00000018263	ENSETEG00000009292	ENSMODG00000008156	ENSOANG00000010311	ENSGALG00000009973	ENSXETG00000019456	GSTENG00024382001	ENSORLG00000005367	ENSGACG00000019745 ENSGACG00000012841	NEWSINFRUG00000138494	ENSDARG00000055805 ENSDARG00000055823 ENSDARG00000037012 ENSDARG00000036427 ENSDARG00000055791	ENSCSAVG00000000507	ENSCING00000005298	ENSANGG00000014873	CG2791	AAEL002527	F26D10.9 C38C6.2	YJL221C YJL216C YIL172C YGR292W YGR287C YBR299W YOL157C
ENSG00000105011	ENSMUSG00000005470	ENSRNOG00000005115	ENSOCUG00000015897	ENSBTAG00000004085	ENSCAFG00000016482	ENSDNOG00000004676	ENSLAFG00000004745	ENSETEG00000013713	ENSMODG00000012099	ENSOANG00000014441	ENSGALG00000014887	ENSXETG00000028029	GSTENG00019758001 GSTENG00026233001	ENSORLG00000014782 ENSORLG00000007041	ENSGACG00000010463 ENSGACG00000018839	NEWSINFRUG00000128192 NEWSINFRUG00000148955	ENSDARG00000043713 ENSDARG00000020435	ENSCSAVG00000010517	ENSCING00000000181	ENSANGG00000011105	CG9383	AAEL012830	C03D6.5 F10G7.3	YJL115W
ENSG00000127184	ENSMUSG00000017778 ENSMUSG00000062895 ENSMUSG00000056875 ENSMUSG00000057580	ENSRNOG00000030237	ENSOCUG00000010268	ENSBTAG00000018891 ENSBTAG00000017472 ENSBTAG00000024730 ENSBTAG00000025474	ENSCAFG00000024056 ENSCAFG00000024221		ENSLAFG00000017502	ENSETEG00000008659	ENSMODG00000020241	ENSOANG00000014755	ENSGALG00000015631	ENSXETG00000025081	GSTENG00028717001	ENSORLG00000009910	ENSGACG00000010223		ENSDARG00000053382			ENSANGG00000022887	CG2249	AAEL011514 AAEL002737
ENSG00000184678					ENSCAFG00000011569	ENSDNOG00000014927				ENSOANG00000000192 ENSOANG00000009331 ENSOANG00000003720	ENSGALG00000023210 ENSGALG00000023212 ENSGALG00000023224 ENSGALG00000023207 ENSGALG00000023233		GSTENG00016338001				ENSDARG00000043537		ENSCING00000001161
ENSG00000136738	ENSMUSG00000026718	ENSRNOG00000026026	ENSOCUG00000003771	ENSBTAG00000002658	ENSCAFG00000004516	ENSDNOG00000016809	ENSLAFG00000005193	ENSETEG00000007572	ENSMODG00000009719	ENSOANG00000005711	ENSGALG00000008654	ENSXETG00000001364	GSTENG00034527001	ENSORLG00000017890	ENSGACG00000017055	NEWSINFRUG00000152310	ENSDARG00000002127	ENSCSAVG00000009977	ENSCING00000010159	ENSANGG00000016676	CG6521	AAEL002240	C34G6.7	YHL002W
ENSG00000123737	ENSMUSG00000027714	ENSRNOG00000014674	ENSOCUG00000003046	ENSBTAG00000004942	ENSCAFG00000004139	ENSDNOG00000010614	ENSLAFG00000009514	ENSETEG00000015190	ENSMODG00000018934	ENSOANG00000015114	ENSGALG00000011884	ENSXETG00000021118	GSTENG00007981001	ENSORLG00000001989	ENSGACG00000018481	NEWSINFRUG00000132786 NEWSINFRUG00000164311	ENSDARG00000006392	ENSCSAVG00000002868	ENSCING00000015363	ENSANGG00000012936	CG9606	AAEL000659	F37C12.13	YDR280W
ENSG00000094916	ENSMUSG00000009575	ENSRNOG00000036841	ENSOCUG00000013345	ENSBTAG00000006246	ENSCAFG00000006593	ENSDNOG00000009216	ENSLAFG00000001576	ENSETEG00000001220				ENSXETG00000021279	GSTENG00028035001	ENSORLG00000007971	ENSGACG00000009433	NEWSINFRUG00000146323	ENSDARG00000061187	ENSCSAVG00000000476		ENSANGG00000015145 ENSANGG00000016221	CG7041 CG8409	AAEL004484 AAEL004467	K08H2.6 K01G5.2
ENSG00000133119	ENSMUSG00000033970	ENSRNOG00000001088	ENSOCUG00000003624	ENSBTAG00000010787	ENSCAFG00000006271	ENSDNOG00000012665	ENSLAFG00000004831		ENSMODG00000009764	ENSOANG00000015489	ENSGALG00000017064	ENSXETG00000016918	GSTENG00018858001	ENSORLG00000003709	ENSGACG00000020554	NEWSINFRUG00000132713	ENSDARG00000055803 ENSDARG00000055969 ENSDARG00000055761	ENSCSAVG00000001447	ENSCING00000006912	ENSANGG00000017103	CG6258	AAEL007581	C39E9.13	YBR087W
ENSG00000117650	ENSMUSG00000026622	ENSRNOG00000004487 ENSRNOG00000012119	ENSOCUG00000009715	ENSBTAG00000009618	ENSCAFG00000012136	ENSDNOG00000015950	ENSLAFG00000015115	ENSETEG00000014318	ENSMODG00000002788	ENSOANG00000008480	ENSGALG00000009854	ENSXETG00000025008	GSTENG00020325001	ENSORLG00000012239	ENSGACG00000009916	NEWSINFRUG00000126410	ENSDARG00000005619	ENSCSAVG00000004831			CG17256			YAR018C
ENSG00000180573	ENSMUSG00000060081	ENSRNOG00000033377	ENSOCUG00000008700	ENSBTAG00000025393	ENSCAFG00000024315	ENSDNOG00000006435	ENSLAFG00000007097	ENSETEG00000005318		ENSOANG00000012535	ENSGALG00000023216 ENSGALG00000023209 ENSGALG00000011773 ENSGALG00000023214 ENSGALG00000023211 ENSGALG00000023230 ENSGALG00000022556 ENSGALG00000011746	ENSXETG00000021561	GSTENG00014558001					ENSCSAVG00000008480	ENSCING00000010029					YBL003C YDR225W
ENSG00000112742	ENSMUSG00000038379	ENSRNOG00000029055	ENSOCUG00000007124	ENSBTAG00000026718 ENSBTAG00000005456	ENSCAFG00000002842	ENSDNOG00000013622	ENSLAFG00000017823	ENSETEG00000005726	ENSMODG00000018418	ENSOANG00000001287	ENSGALG00000015874	ENSXETG00000011768	GSTENG00013229001	ENSORLG00000020681	ENSGACG00000005223	NEWSINFRUG00000149020 NEWSINFRUG00000122946	ENSDARG00000041361	ENSCSAVG00000003610	ENSCING00000004929	ENSANGG00000017381	CG7643	AAEL011118		YDL028C
ENSG00000065243	ENSMUSG00000004591	ENSRNOG00000011317	ENSOCUG00000017056	ENSBTAG00000021900	ENSCAFG00000020223	ENSDNOG00000014667		ENSETEG00000019057	ENSMODG00000012423	ENSOANG00000009127	ENSGALG00000006237		GSTENG00013373001	ENSORLG00000004877	ENSGACG00000015702	NEWSINFRUG00000128177	ENSDARG00000062196 ENSDARG00000062110
ENSG00000187631	ENSMUSG00000061453 ENSMUSG00000062687	ENSRNOG00000032516	ENSOCUG00000016204	ENSBTAG00000024476	ENSCAFG00000017136	ENSDNOG00000007662	ENSLAFG00000012992	ENSETEG00000003337	ENSMODG00000017133	ENSOANG00000013070	ENSGALG00000010693	ENSXETG00000015421	GSTENG00032583001		ENSGACG00000004512	NEWSINFRUG00000141416	ENSDARG00000007971	ENSCSAVG00000001219	ENSCING00000017633 ENSCING00000017107	ENSANGG00000016170 ENSANGG00000004278	CG9790 CG3738	AAEL004492 AAEL005232	C09G4.3	YBR135W
ENSG00000115053	ENSMUSG00000070555 ENSMUSG00000026234	ENSRNOG00000031005 ENSRNOG00000018273 ENSRNOG00000030883 ENSRNOG00000008664	ENSOCUG00000008790	ENSBTAG00000027374 ENSBTAG00000016174 ENSBTAG00000012553 ENSBTAG00000028000	ENSCAFG00000011037	ENSDNOG00000007959 ENSDNOG00000010783 ENSDNOG00000016238	ENSLAFG00000013061	ENSETEG00000006914 ENSETEG00000008553 ENSETEG00000018937 ENSETEG00000014756 ENSETEG00000008139	ENSMODG00000002470	ENSOANG00000008732	ENSGALG00000007705	ENSXETG00000009517	GSTENG00022906001	ENSORLG00000007055	ENSGACG00000008970	NEWSINFRUG00000151689	ENSDARG00000002710
ENSG00000080839	ENSMUSG00000027641	ENSRNOG00000006921	ENSOCUG00000005804	ENSBTAG00000011541	ENSCAFG00000008696	ENSDNOG00000005091	ENSLAFG00000009024	ENSETEG00000018886	ENSMODG00000000374	ENSOANG00000013404	ENSGALG00000001332	ENSXETG00000007414	GSTENG00012861001	ENSORLG00000019101	ENSGACG00000000024	NEWSINFRUG00000165707	ENSDARG00000008141	ENSCSAVG00000003893	ENSCING00000004590	ENSANGG00000003395	CG7413	AAEL000128	C32F10.2
ENSG00000113558	ENSMUSG00000036309	ENSRNOG00000005828		ENSBTAG00000025191 ENSBTAG00000022817 ENSBTAG00000026848 ENSBTAG00000026820	ENSCAFG00000000994	ENSDNOG00000012999	ENSLAFG00000016832	ENSETEG00000007560	ENSMODG00000016995 ENSMODG00000014168 ENSMODG00000024955	ENSOANG00000001126	ENSGALG00000006474	ENSXETG00000016095	GSTENG00029891001 GSTENG00004655001	ENSORLG00000000961	ENSGACG00000020884	NEWSINFRUG00000147412	ENSDARG00000003151	ENSCSAVG00000006248	ENSCING00000001685	ENSANGG00000008631	CG8881 CG11942 CG12700 CG16983 CG11941 CG12227	AAEL009160 AAEL010692 AAEL010651	C52D10.7 C52D10.9 Y47D7A.8 F44G3.6 F46A9.4 Y105C5B.13 F54D10.1 Y60A3A.18 C52D10.6 F13A7.9 Y47D7A.1 F47H4.10 F46A9.5 C52D10.8	YDR328C
ENSG00000158691	ENSMUSG00000036721	ENSRNOG00000018429	ENSOCUG00000016817	ENSBTAG00000008943			ENSLAFG00000002156
ENSG00000115163	ENSMUSG00000029175	ENSRNOG00000009459		ENSBTAG00000018761	ENSCAFG00000004472		ENSLAFG00000006862	ENSETEG00000016743	ENSMODG00000015767	ENSOANG00000003585	ENSGALG00000016589	ENSXETG00000003331	GSTENG00030405001	ENSORLG00000012067	ENSGACG00000010044	NEWSINFRUG00000148550 NEWSINFRUG00000160172	ENSDARG00000016745	ENSCSAVG00000003365	ENSCING00000008864	ENSANGG00000008495	CG10007	AAEL000459	C29H12.2
ENSG00000085840	ENSMUSG00000028587	ENSRNOG00000008841	ENSOCUG00000000962	ENSBTAG00000002719	ENSCAFG00000003744	ENSDNOG00000013883	ENSLAFG00000003758	ENSETEG00000005095	ENSMODG00000000666	ENSOANG00000009540	ENSGALG00000010623	ENSXETG00000008059	GSTENG00010045001	ENSORLG00000013547	ENSGACG00000005437	NEWSINFRUG00000134152	ENSDARG00000039217 ENSDARG00000052034	ENSCSAVG00000011226	ENSCING00000001788	ENSANGG00000008931	CG10667	AAEL010080	Y39A1A.12	YML065W
ENSG00000136560	ENSMUSG00000064289	ENSRNOG00000008859	ENSOCUG00000003727	ENSBTAG00000006654	ENSCAFG00000009943	ENSDNOG00000018045	ENSLAFG00000011740	ENSETEG00000007445	ENSMODG00000005310	ENSOANG00000006171	ENSGALG00000011131	ENSXETG00000016203			ENSGACG00000005665
ENSG00000167232
ENSG00000164032	ENSMUSG00000037894	ENSRNOG00000031564 ENSRNOG00000010306	ENSOCUG00000001888	ENSBTAG00000004428	ENSCAFG00000010615	ENSDNOG00000008315	ENSLAFG00000006180	ENSETEG00000006613 ENSETEG00000011700	ENSMODG00000020686	ENSOANG00000009378	ENSGALG00000014023	ENSXETG00000011167		ENSORLG00000012189				ENSCSAVG00000009090	ENSCING00000005798	ENSANGG00000013090	CG5499	AAEL015390 AAEL007609	R08C7.3	YOL012C
ENSG00000136824	ENSMUSG00000028312	ENSRNOG00000022325	ENSOCUG00000005655	ENSBTAG00000008772	ENSCAFG00000002661	ENSDNOG00000000797	ENSLAFG00000012312	ENSETEG00000016162	ENSMODG00000004036	ENSOANG00000014114 ENSOANG00000003761	ENSGALG00000015691	ENSXETG00000010209	GSTENG00006762001	ENSORLG00000004556	ENSGACG00000015927	NEWSINFRUG00000142654	ENSDARG00000017744	ENSCSAVG00000003260	ENSCING00000000171 ENSCING00000016107 ENSCING00000013089	ENSANGG00000009650	CG10212	AAEL003449	M106.1	YFR031C
ENSG00000189403			ENSOCUG00000009282	ENSBTAG00000018103	ENSCAFG00000006597		ENSLAFG00000000269	ENSETEG00000003909 ENSETEG00000003184	ENSMODG00000005500	ENSOANG00000011494	ENSGALG00000017082	ENSXETG00000019166	GSTENG00018848001					ENSCSAVG00000000341	ENSCING00000004075					YBR089C-A YPR052C
ENSG00000095002	ENSMUSG00000024151	ENSRNOG00000015796	ENSOCUG00000009576	ENSBTAG00000025077 ENSBTAG00000002742	ENSCAFG00000002659	ENSDNOG00000011794	ENSLAFG00000017344	ENSETEG00000018687	ENSMODG00000001098 ENSMODG00000002765	ENSOANG00000009083 ENSOANG00000013431	ENSGALG00000008962	ENSXETG00000022615	GSTENG00005534001 GSTENG00004890001 GSTENG00001328001	ENSORLG00000010268	ENSGACG00000002745	NEWSINFRUG00000134816	ENSDARG00000018022	ENSCSAVG00000004767	ENSCING00000006286	ENSANGG00000011811	CG4215	AAEL014856	H26D21.2	YOL090W
ENSG00000011426	ENSMUSG00000036777	ENSRNOG00000014343 ENSRNOG00000018113	ENSOCUG00000005159	ENSBTAG00000009218	ENSCAFG00000003243	ENSDNOG00000003455	ENSLAFG00000012688	ENSETEG00000003806	ENSMODG00000021170	ENSOANG00000001544	ENSGALG00000012104	ENSXETG00000013810 ENSXETG00000000343	GSTENG00033700001	ENSORLG00000008791	ENSGACG00000008118	NEWSINFRUG00000131324	ENSDARG00000058569 ENSDARG00000060917	ENSCSAVG00000008741	ENSCING00000002822	ENSANGG00000000521	CG2092	AAEL008730	Y49E10.19
ENSG00000179218	ENSMUSG00000003814	ENSRNOG00000003029	ENSOCUG00000013554	ENSBTAG00000015114	ENSCAFG00000017093	ENSDNOG00000014594	ENSLAFG00000016157	ENSETEG00000019535	ENSMODG00000011530	ENSOANG00000009799	ENSGALG00000003914	ENSXETG00000007937	GSTENG00028833001	ENSORLG00000017171	ENSGACG00000011040	NEWSINFRUG00000136201	ENSDARG00000024973 ENSDARG00000006720	ENSCSAVG00000000885	ENSCING00000008071	ENSANGG00000010406	CG9429	AAEL001005 AAEL011773	Y38A10A.5
ENSG00000172939	ENSMUSG00000036737	ENSRNOG00000013136	ENSOCUG00000012138	ENSBTAG00000014927	ENSCAFG00000004972	ENSDNOG00000018020	ENSLAFG00000017679	ENSETEG00000004948	ENSMODG00000012321	ENSOANG00000000384	ENSGALG00000005979	ENSXETG00000014499	GSTENG00023921001 GSTENG00015122001	ENSORLG00000009854 ENSORLG00000011811	ENSGACG00000012674	NEWSINFRUG00000129693 NEWSINFRUG00000144725 NEWSINFRUG00000163309	ENSDARG00000034189 ENSDARG00000027500	ENSCSAVG00000010810	ENSCING00000006270	ENSANGG00000019137	CG7693	AAEL011578	Y59A8B.23
ENSG00000006634	ENSMUSG00000002297	ENSRNOG00000008513 ENSRNOG00000028647	ENSOCUG00000015427	ENSBTAG00000014711	ENSCAFG00000001845	ENSDNOG00000018335	ENSLAFG00000010962	ENSETEG00000002664	ENSMODG00000010305	ENSOANG00000004415	ENSGALG00000008963	ENSXETG00000002490		ENSORLG00000009352	ENSGACG00000012310	NEWSINFRUG00000151490	ENSDARG00000040143	ENSCSAVG00000001122	ENSCING00000002794		CG5813	AAEL013131
ENSG00000166037	ENSMUSG00000031922	ENSRNOG00000006792	ENSOCUG00000014557	ENSBTAG00000016547	ENSCAFG00000004104	ENSDNOG00000007492	ENSLAFG00000014511	ENSETEG00000000996	ENSMODG00000000131	ENSOANG00000010500	ENSGALG00000017201	ENSXETG00000007081	GSTENG00014857001	ENSORLG00000007270	ENSGACG00000009314	NEWSINFRUG00000164183	ENSDARG00000002826	ENSCSAVG00000004581	ENSCING00000006051
ENSG00000116560	ENSMUSG00000028820	ENSRNOG00000013154 ENSRNOG00000030425	ENSOCUG00000001877	ENSBTAG00000016328	ENSCAFG00000003595 ENSCAFG00000018271 ENSCAFG00000017608	ENSDNOG00000003021 ENSDNOG00000019109	ENSLAFG00000015951	ENSETEG00000001095	ENSMODG00000017937	ENSOANG00000008789	ENSGALG00000002514	ENSXETG00000009682	GSTENG00021392001	ENSORLG00000007459	ENSGACG00000002034	NEWSINFRUG00000123015	ENSDARG00000011564	ENSCSAVG00000003533	ENSCING00000004050	ENSANGG00000021247	CG4211 CG10328		F25B5.7
ENSG00000076242	ENSMUSG00000032498	ENSRNOG00000033809	ENSOCUG00000002240	ENSBTAG00000016758	ENSCAFG00000004783	ENSDNOG00000014454	ENSLAFG00000005418	ENSETEG00000014924	ENSMODG00000013353	ENSOANG00000015305	ENSGALG00000012060	ENSXETG00000024856 ENSXETG00000004985	GSTENG00024558001	ENSORLG00000018695	ENSGACG00000003638	NEWSINFRUG00000128247	ENSDARG00000025948	ENSCSAVG00000009251	ENSCING00000002563	ENSANGG00000011527	CG11482	AAEL005858	T28A8.7	YMR167W
ENSG00000135069	ENSMUSG00000024640	ENSRNOG00000013971	ENSOCUG00000007765	ENSBTAG00000013960	ENSCAFG00000001570		ENSLAFG00000017917	ENSETEG00000004158	ENSMODG00000012960	ENSOANG00000002968	ENSGALG00000015180	ENSXETG00000003623	GSTENG00029629001	ENSORLG00000001687	ENSGACG00000004754	NEWSINFRUG00000128740	ENSDARG00000016733	ENSCSAVG00000010051	ENSCING00000007814	ENSANGG00000019094	CG11899	AAEL012578	F26H9.5	YOR184W
ENSG00000014138	ENSMUSG00000024833	ENSRNOG00000020906	ENSOCUG00000004580	ENSBTAG00000011455	ENSCAFG00000013677	ENSDNOG00000006526	ENSLAFG00000012671	ENSETEG00000017830	ENSMODG00000009836	ENSOANG00000014222		ENSXETG00000023289	GSTENG00031153001	ENSORLG00000002903	ENSGACG00000017643	NEWSINFRUG00000134063	ENSDARG00000015070		ENSCING00000003161	ENSANGG00000010560	CG5923	AAEL007692 AAEL009905	R01H10.1	YBL035C
ENSG00000138376	ENSMUSG00000026196	ENSRNOG00000014960	ENSOCUG00000001552		ENSCAFG00000014264	ENSDNOG00000003488	ENSLAFG00000000546	ENSETEG00000009948	ENSMODG00000015631		ENSGALG00000003484	ENSXETG00000014241	GSTENG00030481001	ENSORLG00000016051		NEWSINFRUG00000148510
ENSG00000138778	ENSMUSG00000045328	ENSRNOG00000009339		ENSBTAG00000009035	ENSCAFG00000010836	ENSDNOG00000005279	ENSLAFG00000017915	ENSETEG00000013278
ENSG00000085999	ENSMUSG00000028702	ENSRNOG00000013148	ENSOCUG00000005229	ENSBTAG00000019901	ENSCAFG00000004272	ENSDNOG00000003395	ENSLAFG00000007583	ENSETEG00000000550	ENSMODG00000002032		ENSGALG00000010356	ENSXETG00000004369	GSTENG00008258001	ENSORLG00000002958	ENSGACG00000003111	NEWSINFRUG00000149407	ENSDARG00000018623	ENSCSAVG00000010859		ENSANGG00000023195	CG3736	AAEL002647	W06D4.6
ENSG00000051180	ENSMUSG00000027323	ENSRNOG00000037302 ENSRNOG00000022544	ENSOCUG00000016909	ENSBTAG00000002918 ENSBTAG00000025592	ENSCAFG00000009220	ENSDNOG00000017446	ENSLAFG00000008748	ENSETEG00000003015	ENSMODG00000000268	ENSOANG00000009240	ENSGALG00000004516	ENSXETG00000015951	GSTENG00035525001	ENSORLG00000017821	ENSGACG00000012241	NEWSINFRUG00000154023	ENSDARG00000041411	ENSCSAVG00000001362		ENSANGG00000025718	CG7948	AAEL006080	Y43C5A.6	YER095W
ENSG00000188313	ENSMUSG00000074139	ENSRNOG00000030551	ENSOCUG00000012892	ENSBTAG00000022227	ENSCAFG00000008181	ENSDNOG00000007953	ENSLAFG00000016401	ENSETEG00000004177	ENSMODG00000021248	ENSOANG00000012076	ENSGALG00000006807		GSTENG00023946001	ENSORLG00000010061	ENSGACG00000003687	NEWSINFRUG00000141938	ENSDARG00000063096 ENSDARG00000058638	ENSCSAVG00000003283	ENSCING00000004932	ENSANGG00000020914 ENSANGG00000022519	CG1893 CG32056	AAEL010661		YJR100C
ENSG00000177606	ENSMUSG00000052684	ENSRNOG00000026293		ENSBTAG00000004037	ENSCAFG00000018897			ENSETEG00000010613	ENSMODG00000003321	ENSOANG00000011383	ENSGALG00000010870	ENSXETG00000011124	GSTENG00020512001 GSTENG00015028001 GSTENG00001150001	ENSORLG00000014541 ENSORLG00000010096	ENSGACG00000016273 ENSGACG00000014608	NEWSINFRUG00000139036 NEWSINFRUG00000122231	ENSDARG00000043531	ENSCSAVG00000001734	ENSCING00000009285	ENSANGG00000017916	CG2275	AAEL003505	T24H10.7
ENSG00000167325	ENSMUSG00000030978		ENSOCUG00000013372	ENSBTAG00000013111	ENSCAFG00000005945	ENSDNOG00000011977	ENSLAFG00000008456	ENSETEG00000001559	ENSMODG00000008391	ENSOANG00000010680	ENSGALG00000017350	ENSXETG00000003999	GSTENG00022159001 GSTENG00014797001	ENSORLG00000008260 ENSORLG00000006731	ENSGACG00000020382 ENSGACG00000009741	NEWSINFRUG00000133983 NEWSINFRUG00000143653	ENSDARG00000014017	ENSCSAVG00000011317	ENSCING00000009147 ENSCING00000000347	ENSANGG00000009701	CG5371	AAEL010644	T23G5.1	YIL066C YER070W
ENSG00000077152	ENSMUSG00000026429	ENSRNOG00000005038	ENSOCUG00000010249 ENSOCUG00000007396 ENSOCUG00000012151	ENSBTAG00000004790	ENSCAFG00000010509		ENSLAFG00000015069	ENSETEG00000008028	ENSMODG00000000652	ENSOANG00000010964	ENSGALG00000000102	ENSXETG00000000932	GSTENG00027992001	ENSORLG00000008444	ENSGACG00000009813	NEWSINFRUG00000139720	ENSDARG00000063285	ENSCSAVG00000009150	ENSCING00000009528	ENSANGG00000007986	CG8188		Y54G2A.31	YDR092W
ENSG00000136997	ENSMUSG00000022346	ENSRNOG00000004500	ENSOCUG00000014289	ENSBTAG00000008409	ENSCAFG00000001086	ENSDNOG00000005707	ENSLAFG00000001410	ENSETEG00000007657	ENSMODG00000001735	ENSOANG00000008107	ENSGALG00000016308	ENSXETG00000025372	GSTENG00031807001	ENSORLG00000013034	ENSGACG00000004456	NEWSINFRUG00000134529	ENSDARG00000007241 ENSDARG00000045695	ENSCSAVG00000000363	ENSCING00000005036	ENSANGG00000012261	CG10798	AAEL012237	F46G10.6
ENSG00000112118	ENSMUSG00000041859	ENSRNOG00000012543	ENSOCUG00000004273	ENSBTAG00000010721	ENSCAFG00000002196	ENSDNOG00000007714	ENSLAFG00000010584	ENSETEG00000008204 ENSETEG00000015458	ENSMODG00000018822		ENSGALG00000016676	ENSXETG00000020538 ENSXETG00000021701	GSTENG00035496001	ENSORLG00000016187	ENSGACG00000004469	NEWSINFRUG00000151262	ENSDARG00000037532 ENSDARG00000024204		ENSCING00000001519	ENSANGG00000009522	CG4206	AAEL011811	C25D7.6	YEL032W
ENSG00000070761	ENSMUSG00000031796		ENSOCUG00000014026	ENSBTAG00000013874	ENSCAFG00000008517	ENSDNOG00000007477		ENSETEG00000004318	ENSMODG00000014076	ENSOANG00000012116	ENSGALG00000000898		GSTENG00023176001 GSTENG00023205001 GSTENG00032561001	ENSORLG00000007726	ENSGACG00000004039 ENSGACG00000018758 ENSGACG00000010649	NEWSINFRUG00000163203 NEWSINFRUG00000155487 NEWSINFRUG00000120805	ENSDARG00000039193		ENSCING00000009514	ENSANGG00000014090 ENSANGG00000015254	CG17118 CG5343	AAEL013151 AAEL010658	C54C6.6
ENSG00000128951	ENSMUSG00000027203	ENSRNOG00000017412 ENSRNOG00000007221	ENSOCUG00000003862	ENSBTAG00000023116 ENSBTAG00000011998 ENSBTAG00000009820	ENSCAFG00000014277		ENSLAFG00000004976	ENSETEG00000018928	ENSMODG00000002687	ENSOANG00000012936 ENSOANG00000000332	ENSGALG00000004954	ENSXETG00000026521	GSTENG00018078001	ENSORLG00000002638	ENSGACG00000016770	NEWSINFRUG00000125908	ENSDARG00000007374	ENSCSAVG00000011517 ENSCSAVG00000004268	ENSCING00000017337 ENSCING00000000036	ENSANGG00000010115	CG4584	AAEL007323 AAEL012629	K07A1.2	YBR252W
ENSG00000082641	ENSMUSG00000038615	ENSRNOG00000008830	ENSOCUG00000003140	ENSBTAG00000013653	ENSCAFG00000023139	ENSDNOG00000009817	ENSLAFG00000018523	ENSETEG00000014473	ENSMODG00000012375	ENSOANG00000000315 ENSOANG00000014563	ENSGALG00000011937	ENSXETG00000021958	GSTENG00019152001	ENSORLG00000012340	ENSGACG00000003904	NEWSINFRUG00000131651	ENSDARG00000061463 ENSDARG00000061347	ENSCSAVG00000003043	ENSCING00000003373	ENSANGG00000002970	CG17894	AAEL005077 AAEL015467	T19E7.2 W02H5.7
ENSG00000062822	ENSMUSG00000038644	ENSRNOG00000019681	ENSOCUG00000017034	ENSBTAG00000011083	ENSCAFG00000002937	ENSDNOG00000015163	ENSLAFG00000005929	ENSETEG00000001002	ENSMODG00000017910		ENSGALG00000015033	ENSXETG00000009036	GSTENG00021892001	ENSORLG00000011359	ENSGACG00000012911	NEWSINFRUG00000149210	ENSDARG00000027689 ENSDARG00000058087	ENSCSAVG00000006839	ENSCING00000002813	ENSANGG00000011695	CG5949	AAEL014178	F10C2.4	YDL102W
ENSG00000123975	ENSMUSG00000062248	ENSRNOG00000033185 ENSRNOG00000014130	ENSOCUG00000012925	ENSBTAG00000001938	ENSCAFG00000002194	ENSDNOG00000009427	ENSLAFG00000012992	ENSETEG00000001260	ENSMODG00000013369	ENSOANG00000013070	ENSGALG00000010693	ENSXETG00000010855	GSTENG00028772001		ENSGACG00000011557	NEWSINFRUG00000129887	ENSDARG00000040494	ENSCSAVG00000001219	ENSCING00000017633 ENSCING00000017107	ENSANGG00000016170 ENSANGG00000004278	CG9790 CG3738	AAEL004492 AAEL005232	C09G4.3	YBR135W
ENSG00000149554	ENSMUSG00000032113	ENSRNOG00000008181	ENSOCUG00000014703	ENSBTAG00000017582	ENSCAFG00000010551	ENSDNOG00000019619		ENSETEG00000012091	ENSMODG00000004135	ENSOANG00000006301	ENSGALG00000000970	ENSXETG00000014861	GSTENG00018969001	ENSORLG00000005727	ENSGACG00000020635	NEWSINFRUG00000145419	ENSDARG00000014385	ENSCSAVG00000000675	ENSCING00000007950	ENSANGG00000008044	CG17161	AAEL013066 AAEL005679	Y39H10A.7	YBR274W
ENSG00000049541	ENSMUSG00000023104	ENSRNOG00000001457	ENSOCUG00000010377	ENSBTAG00000018589	ENSCAFG00000011962	ENSDNOG00000019411	ENSLAFG00000010586	ENSETEG00000000372	ENSMODG00000018611	ENSOANG00000007330	ENSGALG00000001298	ENSXETG00000018234	GSTENG00001491001 GSTENG00027867001	ENSORLG00000018805	ENSGACG00000000479	NEWSINFRUG00000121816	ENSDARG00000014274	ENSCSAVG00000001889	ENSCING00000004870	ENSANGG00000007069	CG14999	AAEL006223	F58F6.4	YOL094C
ENSG00000029993		ENSRNOG00000007996	ENSOCUG00000005986	ENSBTAG00000001681	ENSCAFG00000025438			ENSETEG00000015689	ENSMODG00000005735	ENSOANG00000000353	ENSGALG00000009071	ENSXETG00000007740					ENSDARG00000006408 ENSDARG00000056725	ENSCSAVG00000000341	ENSCING00000004075					YBR089C-A YPR052C
ENSG00000161542	ENSMUSG00000015869	ENSRNOG00000010083	ENSOCUG00000003395	ENSBTAG00000013800	ENSCAFG00000005067	ENSDNOG00000003550	ENSLAFG00000012728	ENSETEG00000001571	ENSMODG00000009171	ENSOANG00000014381	ENSGALG00000021539	ENSXETG00000019542	GSTENG00021842001	ENSORLG00000012497 ENSORLG00000000212	ENSGACG00000013434 ENSGACG00000019359	NEWSINFRUG00000139061 NEWSINFRUG00000162382	ENSDARG00000036524	ENSCSAVG00000008549	ENSCING00000002162	ENSANGG00000016129	CG2246	AAEL006363	W04G3.5	YKL181W
ENSG00000168496	ENSMUSG00000024742	ENSRNOG00000020531	ENSOCUG00000003290	ENSBTAG00000000064			ENSLAFG00000006506	ENSETEG00000007379	ENSMODG00000022692	ENSOANG00000007854	ENSGALG00000024076	ENSXETG00000006703	GSTENG00004156001	ENSORLG00000006361 ENSORLG00000004730	ENSGACG00000015735 ENSGACG00000002244	NEWSINFRUG00000142178	ENSDARG00000012325 ENSDARG00000011404	ENSCSAVG00000010166	ENSCING00000002409	ENSANGG00000012431	CG8648	AAEL005870	Y47G6A.8	YKL113C
ENSG00000114491	ENSMUSG00000022814	ENSRNOG00000001797	ENSOCUG00000000412	ENSBTAG00000013727	ENSCAFG00000012401	ENSDNOG00000016932	ENSLAFG00000005146	ENSETEG00000006029	ENSMODG00000018353		ENSGALG00000011770	ENSXETG00000021215	GSTENG00031620001	ENSORLG00000020552	ENSGACG00000007660	NEWSINFRUG00000164695 NEWSINFRUG00000146803	ENSDARG00000012215	ENSCSAVG00000005465	ENSCING00000009202	ENSANGG00000009180	CG3593	AAEL011309	T07C4.1 R12E2.11	YML106W YEL021W YMR271C
ENSG00000106399	ENSMUSG00000046334 ENSMUSG00000012483	ENSRNOG00000037481 ENSRNOG00000008309	ENSOCUG00000000467	ENSBTAG00000013168	ENSCAFG00000000261	ENSDNOG00000011718 ENSDNOG00000010647 ENSDNOG00000019385	ENSLAFG00000005098	ENSETEG00000015250 ENSETEG00000006451	ENSMODG00000017594		ENSGALG00000010700	ENSXETG00000007291		ENSORLG00000010276	ENSGACG00000000085	NEWSINFRUG00000131310	ENSDARG00000002613	ENSCSAVG00000001702
ENSG00000120802	ENSMUSG00000019961	ENSRNOG00000008797	ENSOCUG00000012692	ENSBTAG00000004240 ENSBTAG00000026699	ENSCAFG00000006529	ENSDNOG00000008490	ENSLAFG00000014311	ENSETEG00000007708	ENSMODG00000007723	ENSOANG00000005595	ENSGALG00000011504	ENSXETG00000018759	GSTENG00029726001 GSTENG00023603001 GSTENG00013907001	ENSORLG00000009972 ENSORLG00000003751 ENSORLG00000013694	ENSGACG00000004325 ENSGACG00000012510	NEWSINFRUG00000150484 NEWSINFRUG00000153193 NEWSINFRUG00000131729	ENSDARG00000040161 ENSDARG00000022978 ENSDARG00000007315	ENSCSAVG00000001197	ENSCING00000001128				M01D7.6
ENSG00000196747		ENSRNOG00000038829	ENSOCUG00000015588	ENSBTAG00000025353	ENSCAFG00000023970		ENSLAFG00000005414																F54E12.1 F22B3.2 B0035.10 F17E9.10 ZK131.7 K06C4.13 ZK131.3 F08G2.3 T10C6.13 F55G1.2 F45F2.13 ZK131.2 F07B7.5 K06C4.5	YBR010W YNL031C
ENSG00000164611	ENSMUSG00000020415	ENSRNOG00000003802	ENSOCUG00000003392 ENSOCUG00000014877	ENSBTAG00000013878 ENSBTAG00000012184	ENSCAFG00000017264		ENSLAFG00000011135	ENSETEG00000007442	ENSMODG00000007930	ENSOANG00000008417 ENSOANG00000000426	ENSGALG00000001506	ENSXETG00000018578	GSTENG00029311001	ENSORLG00000001012		NEWSINFRUG00000156987
ENSG00000188486	ENSMUSG00000049932	ENSRNOG00000010386		ENSBTAG00000005369	ENSCAFG00000012332	ENSDNOG00000006077		ENSETEG00000012853	ENSMODG00000018764	ENSOANG00000007257 ENSOANG00000011250		ENSXETG00000016179						ENSCSAVG00000008480	ENSCING00000010029					YBL003C YDR225W
ENSG00000113810	ENSMUSG00000034349	ENSRNOG00000010274	ENSOCUG00000014835	ENSBTAG00000005862	ENSCAFG00000014295	ENSDNOG00000009290	ENSLAFG00000017104	ENSETEG00000010636	ENSMODG00000016488 ENSMODG00000003404	ENSOANG00000010917	ENSGALG00000009553	ENSXETG00000008717	GSTENG00014746001	ENSORLG00000006114	ENSGACG00000010151	NEWSINFRUG00000143614	ENSDARG00000038882	ENSCSAVG00000007900	ENSCING00000003660	ENSANGG00000016054	CG11397	AAEL001655	F35G12.8	YLR086W
ENSG00000121774	ENSMUSG00000028790	ENSRNOG00000009918	ENSOCUG00000007654	ENSBTAG00000012497	ENSCAFG00000010777	ENSDNOG00000003761	ENSLAFG00000009414	ENSETEG00000015670	ENSMODG00000017551 ENSMODG00000025150	ENSOANG00000012357	ENSGALG00000003272	ENSXETG00000005246	GSTENG00024500001 GSTENG00032434001	ENSORLG00000020884 ENSORLG00000017156	ENSGACG00000006577 ENSGACG00000009219	NEWSINFRUG00000140944 NEWSINFRUG00000136800	ENSDARG00000052856 ENSDARG00000056103 ENSDARG00000004103 ENSDARG00000052001	ENSCSAVG00000011232	ENSCING00000012483	ENSANGG00000020481 ENSANGG00000026168	CG4816 CG10384 CG3613	AAEL009694 AAEL005358	T21G5.5	YLR116W
ENSG00000156475	ENSMUSG00000024500	ENSRNOG00000018851	ENSOCUG00000006861	ENSBTAG00000001862	ENSCAFG00000006542	ENSDNOG00000017097	ENSLAFG00000013806	ENSETEG00000001375	ENSMODG00000010096	ENSOANG00000012617	ENSGALG00000007565	ENSXETG00000020864	GSTENG00031664001	ENSORLG00000007398	ENSGACG00000018440	NEWSINFRUG00000121016	ENSDARG00000044334	ENSCSAVG00000004875	ENSCING00000007236	ENSANGG00000009185	CG6235	AAEL014042	F26E4.1	YGL190C
ENSG00000197302
ENSG00000178999	ENSMUSG00000020897	ENSRNOG00000005659	ENSOCUG00000011957	ENSBTAG00000001717	ENSCAFG00000017008	ENSDNOG00000007434		ENSETEG00000015413	ENSMODG00000007829	ENSOANG00000011911	ENSGALG00000007768	ENSXETG00000009097	GSTENG00029246001	ENSORLG00000000578	ENSGACG00000016381	NEWSINFRUG00000124477	ENSDARG00000037640	ENSCSAVG00000008044
ENSG00000161547	ENSMUSG00000034120 ENSMUSG00000060673	ENSRNOG00000032537 ENSRNOG00000000248	ENSOCUG00000015711	ENSBTAG00000024203 ENSBTAG00000018258 ENSBTAG00000022636	ENSCAFG00000005147	ENSDNOG00000000439	ENSLAFG00000007469		ENSMODG00000001575	ENSOANG00000002695	ENSGALG00000017357	ENSXETG00000025271		ENSORLG00000001230 ENSORLG00000018688	ENSGACG00000014884 ENSGACG00000003105	NEWSINFRUG00000161982 NEWSINFRUG00000152188	ENSDARG00000010906 ENSDARG00000057484	ENSCSAVG00000005130	ENSCING00000004198	ENSANGG00000007734	CG5442	AAEL010340	EEED8.7
ENSG00000135341	ENSMUSG00000028284	ENSRNOG00000005724	ENSOCUG00000001698	ENSBTAG00000002625	ENSCAFG00000003123	ENSDNOG00000000605	ENSLAFG00000018639	ENSETEG00000003724	ENSMODG00000018170	ENSOANG00000008928	ENSGALG00000015596	ENSXETG00000018737	GSTENG00010129001	ENSORLG00000017940	ENSGACG00000002001 ENSGACG00000006251	NEWSINFRUG00000137915	ENSDARG00000020469	ENSCSAVG00000000132	ENSCING00000005742			AAEL007035
ENSG00000112242	ENSMUSG00000016477	ENSRNOG00000018354	ENSOCUG00000014356	ENSBTAG00000021045	ENSCAFG00000010217	ENSDNOG00000019798	ENSLAFG00000000232	ENSETEG00000017564	ENSMODG00000011331	ENSOANG00000005511	ENSGALG00000012680	ENSXETG00000000021	GSTENG00018275001 GSTENG00001070001	ENSORLG00000014356	ENSGACG00000006632	NEWSINFRUG00000151346	ENSDARG00000061105	ENSCSAVG00000003104		ENSANGG00000026181	CG6376	AAEL012817	Y48C3A.17
ENSG00000166851	ENSMUSG00000030867	ENSRNOG00000018815	ENSOCUG00000008476	ENSBTAG00000014453	ENSCAFG00000017658	ENSDNOG00000017616	ENSLAFG00000005425	ENSETEG00000019524	ENSMODG00000006693	ENSOANG00000007668	ENSGALG00000006110	ENSXETG00000010344	GSTENG00015731001	ENSORLG00000009603	ENSGACG00000016526	NEWSINFRUG00000143719	ENSDARG00000058431 ENSDARG00000058471	ENSCSAVG00000001349	ENSCING00000003627	ENSANGG00000010954	CG12306	AAEL013390	C14B9.4 Y71F9B.7 F55G1.8
ENSG00000143933	ENSMUSG00000001175	ENSRNOG00000004060	ENSOCUG00000005465	ENSBTAG00000014583	ENSCAFG00000004289	ENSDNOG00000002233	ENSLAFG00000002905	ENSETEG00000018667		ENSOANG00000015365	ENSGALG00000010679	ENSXETG00000015713	GSTENG00014816001	ENSORLG00000017724	ENSGACG00000002605	NEWSINFRUG00000162488		ENSCSAVG00000011716		ENSANGG00000010211	CG8472	AAEL012326	T21H3.3	YBR109C
ENSG00000167978	ENSMUSG00000039218	ENSRNOG00000004478	ENSOCUG00000014415	ENSBTAG00000012683	ENSCAFG00000019346	ENSDNOG00000000978		ENSETEG00000019959	ENSMODG00000016533	ENSOANG00000002650
ENSG00000196367	ENSMUSG00000045482	ENSRNOG00000025244	ENSOCUG00000001829	ENSBTAG00000007113	ENSCAFG00000015242	ENSDNOG00000007163	ENSLAFG00000013536	ENSETEG00000006437	ENSMODG00000008449	ENSOANG00000001930	ENSGALG00000003596	ENSXETG00000020075 ENSXETG00000027615	GSTENG00024175001 GSTENG00024176001	ENSORLG00000003290 ENSORLG00000003282	ENSGACG00000009311	NEWSINFRUG00000133737	ENSDARG00000045163	ENSCSAVG00000001994 ENSCSAVG00000001996	ENSCING00000001896	ENSANGG00000005386	CG33554	AAEL012951	C47D12.1	YHR099W
ENSG00000121031	ENSMUSG00000022672	ENSRNOG00000025028	ENSOCUG00000001693	ENSBTAG00000017019	ENSCAFG00000006555	ENSDNOG00000014147	ENSLAFG00000011517	ENSETEG00000001781	ENSMODG00000010513 ENSMODG00000010246	ENSOANG00000007264 ENSOANG00000007262	ENSGALG00000012914	ENSXETG00000004851	GSTENG00013955001	ENSORLG00000005452	ENSGACG00000001974	NEWSINFRUG00000164603	ENSDARG00000059971 ENSDARG00000021102	ENSCSAVG00000011550	ENSCING00000009258	ENSANGG00000002286		AAEL008123
ENSG00000100714	ENSMUSG00000021048	ENSRNOG00000017740 ENSRNOG00000005602	ENSOCUG00000011720	ENSBTAG00000009641	ENSCAFG00000015967	ENSDNOG00000013671	ENSLAFG00000018519	ENSETEG00000006220	ENSMODG00000009457		ENSGALG00000011797	ENSXETG00000013956	GSTENG00032425001 GSTENG00008408001	ENSORLG00000017115	ENSGACG00000013769 ENSGACG00000006428	NEWSINFRUG00000136817 NEWSINFRUG00000138167	ENSDARG00000040492 ENSDARG00000018266	ENSCSAVG00000006489	ENSCING00000002929	ENSANGG00000014389	CG4067	AAEL006085	K07E3.3	YGR204W YBR084W
ENSG00000007968	ENSMUSG00000018983	ENSRNOG00000018354	ENSOCUG00000014356	ENSBTAG00000014400	ENSCAFG00000013273	ENSDNOG00000016135	ENSLAFG00000004607	ENSETEG00000006582 ENSETEG00000014208	ENSMODG00000012776	ENSOANG00000014967	ENSGALG00000012680	ENSXETG00000000021	GSTENG00032084001	ENSORLG00000014356	ENSGACG00000009567	NEWSINFRUG00000152207	ENSDARG00000061105	ENSCSAVG00000003104		ENSANGG00000026181	CG6376	AAEL012817	Y48C3A.17
ENSG00000163918	ENSMUSG00000022881	ENSRNOG00000039627 ENSRNOG00000001816	ENSOCUG00000005014	ENSBTAG00000014727	ENSCAFG00000013689	ENSDNOG00000011521	ENSLAFG00000003625	ENSETEG00000018564	ENSMODG00000021285	ENSOANG00000012541	ENSGALG00000008703	ENSXETG00000019391	GSTENG00019812001	ENSORLG00000000053	ENSGACG00000002080	NEWSINFRUG00000147003	ENSDARG00000042458	ENSCSAVG00000007397	ENSCING00000005608	ENSANGG00000017963	CG8142	AAEL006788	F31E3.3	YJR068W
ENSG00000119718	ENSMUSG00000004788	ENSRNOG00000006467	ENSOCUG00000010175	ENSBTAG00000008664	ENSCAFG00000016998		ENSLAFG00000016616	ENSETEG00000010596	ENSMODG00000014565 ENSMODG00000006061	ENSOANG00000008660	ENSGALG00000010301	ENSXETG00000013261	GSTENG00030335001	ENSORLG00000017494	ENSGACG00000010441	NEWSINFRUG00000126267	ENSDARG00000041397	ENSCSAVG00000007363	ENSCING00000015391 ENSCING00000004197	ENSANGG00000008736	CG2677	AAEL005825	Y47H9C.7	YLR291C
ENSG00000164045	ENSMUSG00000032477	ENSRNOG00000020737	ENSOCUG00000012342	ENSBTAG00000009586	ENSCAFG00000012919	ENSDNOG00000002897	ENSLAFG00000006358	ENSETEG00000007288	ENSMODG00000014306	ENSOANG00000015721	ENSGALG00000004934	ENSXETG00000021310	GSTENG00019966001	ENSORLG00000018198	ENSGACG00000004851	NEWSINFRUG00000125830	ENSDARG00000010792	ENSCSAVG00000001553	ENSCING00000009160	ENSANGG00000015291	CG1395 CG4965	AAEL014408	R05H5.2 F16B4.8 K06A5.7 ZK637.11	YMR036C
ENSG00000170312	ENSMUSG00000019942	ENSRNOG00000000632	ENSOCUG00000002858	ENSBTAG00000010109	ENSCAFG00000012904	ENSDNOG00000018590	ENSLAFG00000001104	ENSETEG00000008169	ENSMODG00000017091 ENSMODG00000024008	ENSOANG00000004413	ENSGALG00000003085	ENSXETG00000003123	GSTENG00004705001	ENSORLG00000019266	ENSGACG00000002518	NEWSINFRUG00000123227	ENSDARG00000055379	ENSCSAVG00000001660	ENSCING00000005978 ENSCING00000000239	ENSANGG00000016177	CG5363	AAEL008621	T05G5.3	YBR160W
ENSG00000116783	ENSMUSG00000040086	ENSRNOG00000028225	ENSOCUG00000003001	ENSBTAG00000000965	ENSCAFG00000020408	ENSDNOG00000005238	ENSLAFG00000011342	ENSETEG00000011553	ENSMODG00000000344		ENSGALG00000011353	ENSXETG00000024099	GSTENG00020216001	ENSORLG00000003972	ENSGACG00000012036	NEWSINFRUG00000165014	ENSDARG00000054295						C24A1.3
ENSG00000130175	ENSMUSG00000003402	ENSRNOG00000013360		ENSBTAG00000008202	ENSCAFG00000017392		ENSLAFG00000008111		ENSMODG00000006641	ENSOANG00000015045	ENSGALG00000006441	ENSXETG00000016744	GSTENG00034392001	ENSORLG00000005398	ENSGACG00000013828	NEWSINFRUG00000139250	ENSDARG00000004470	ENSCSAVG00000004592	ENSCING00000007367	ENSANGG00000018448	CG6453	AAEL012394	ZK1307.8	YDR221W
ENSG00000079459	ENSMUSG00000021273 ENSMUSG00000035129	ENSRNOG00000021314	ENSOCUG00000005160	ENSBTAG00000012432	ENSCAFG00000007948	ENSDNOG00000000891	ENSLAFG00000007372	ENSETEG00000016605	ENSMODG00000012022		ENSGALG00000016665		GSTENG00030353001	ENSORLG00000017362	ENSGACG00000010266	NEWSINFRUG00000141263	ENSDARG00000060260							YHR190W
ENSG00000071794	ENSMUSG00000002428	ENSRNOG00000000082	ENSOCUG00000003520	ENSBTAG00000019704	ENSCAFG00000008276	ENSDNOG00000015496	ENSLAFG00000006515	ENSETEG00000005442	ENSMODG00000021258	ENSOANG00000000614	ENSGALG00000015249	ENSXETG00000022003	GSTENG00035963001	ENSORLG00000012329	ENSGACG00000010755	NEWSINFRUG00000130096	ENSDARG00000026053	ENSCSAVG00000002857	ENSCING00000006431	ENSANGG00000006547	CG2684	AAEL006331		YLR032W

## Sheet: CREB - Table 1 - Table 1 - Tabl
creb
Homo-sapiens	Mus-musculus	Rattus-norvegicus	Oryctolagus-cuniculus	Bos-taurus	Canis-familiaris	Dasypus-novemcinctus	Loxodonta-africana	Echinops-telfairi	Monodelphis-domestica	Ornithorhynchus-anatinus	Gallus-gallus	Xenopus-tropicalis	Tetraodon-nigroviridis	Oryzias-latipes	Gasterosteus-aculeatus	Takifugu-rubripes	Danio-rerio	Ciona-savignyi	Ciona-intestinalis	Anopheles-gambiae	Drosophila-melanogaster	Aedes-aegypti	Caenorhabditis-elegans	Saccharomyces-cerevisiae
ENSG00000167377	ENSMUSG00000044676	ENSRNOG00000016971					ENSLAFG00000018119	ENSETEG00000015014
ENSG00000075415	ENSMUSG00000061904	ENSRNOG00000008289	ENSOCUG00000011847	ENSBTAG00000024196 ENSBTAG00000012890	ENSCAFG00000006545 ENSCAFG00000023408	ENSDNOG00000020004	ENSLAFG00000002007	ENSETEG00000012678	ENSMODG00000007717 ENSMODG00000025430	ENSOANG00000005594	ENSGALG00000011514	ENSXETG00000018767	GSTENG00013908001	ENSORLG00000009980	ENSGACG00000001109	NEWSINFRUG00000161871	ENSDARG00000025566 ENSDARG00000027424	ENSCSAVG00000006889 ENSCSAVG00000002888	ENSCING00000006424	ENSANGG00000009354	CG4994 CG9090	AAEL011184 AAEL011195	C14C10.1 C33F10.12 T05F1.8 F01G4.6	YJR077C YER053C
ENSG00000174371	ENSMUSG00000039748	ENSRNOG00000003876	ENSOCUG00000016157	ENSBTAG00000009396	ENSCAFG00000015758	ENSDNOG00000004289	ENSLAFG00000001542	ENSETEG00000003072	ENSMODG00000006877	ENSOANG00000010268	ENSGALG00000010748	ENSXETG00000019032		ENSORLG00000001791	ENSGACG00000002181		ENSDARG00000056684 ENSDARG00000056832	ENSCSAVG00000011466
ENSG00000110768	ENSMUSG00000006599	ENSRNOG00000012360	ENSOCUG00000017633	ENSBTAG00000005160	ENSCAFG00000009171	ENSDNOG00000008931	ENSLAFG00000011296	ENSETEG00000006383	ENSMODG00000006540	ENSOANG00000014982	ENSGALG00000006281	ENSXETG00000018992	GSTENG00012441001	ENSORLG00000006073	ENSGACG00000005659	NEWSINFRUG00000133718	ENSDARG00000026701	ENSCSAVG00000007546	ENSCING00000004652	ENSANGG00000010072	CG8151	AAEL012750	R02D3.3	YDR311W
ENSG00000154814	ENSMUSG00000021906	ENSRNOG00000019760	ENSOCUG00000015868	ENSBTAG00000004891	ENSCAFG00000005879	ENSDNOG00000000768	ENSLAFG00000009127	ENSETEG00000016275	ENSMODG00000014601	ENSOANG00000006744	ENSGALG00000011239	ENSXETG00000025778	GSTENG00017494001	ENSORLG00000004904	ENSGACG00000007010	NEWSINFRUG00000149607	ENSDARG00000062664	ENSCSAVG00000010483	ENSCING00000002378
ENSG00000117000	ENSMUSG00000049878	ENSRNOG00000027921	ENSOCUG00000017263	ENSBTAG00000019695	ENSCAFG00000003003	ENSDNOG00000017562	ENSLAFG00000015722	ENSETEG00000011371	ENSMODG00000017631	ENSOANG00000001878	ENSGALG00000000862	ENSXETG00000026794	GSTENG00032121001	ENSORLG00000014636	ENSGACG00000009288	NEWSINFRUG00000158918	ENSDARG00000063533 ENSDARG00000063553
ENSG00000071243	ENSMUSG00000029670	ENSRNOG00000005496	ENSOCUG00000001881	ENSBTAG00000016332	ENSCAFG00000003481	ENSDNOG00000001495 ENSDNOG00000006021		ENSETEG00000016174	ENSMODG00000015490	ENSOANG00000005653	ENSGALG00000009023	ENSXETG00000022722	GSTENG00005233001		ENSGACG00000000654	NEWSINFRUG00000150457	ENSDARG00000034326	ENSCSAVG00000000469	ENSCING00000003519	ENSANGG00000005528	CG6632	AAEL011725 AAEL011721 AAEL000990	T06A10.4 Y51H1A.4	YHR090C YOR064C YNL097C
ENSG00000100412	ENSMUSG00000022477	ENSRNOG00000024128		ENSBTAG00000006429	ENSCAFG00000001075	ENSDNOG00000018156	ENSLAFG00000006030	ENSETEG00000010742	ENSMODG00000016560	ENSOANG00000003550	ENSGALG00000011950	ENSXETG00000006892	GSTENG00024238001	ENSORLG00000002618	ENSGACG00000007567 ENSGACG00000004686	NEWSINFRUG00000140591	ENSDARG00000007294	ENSCSAVG00000007584	ENSCING00000008967	ENSANGG00000016036	CG4706 CG9244	AAEL012897 AAEL003734	F54H12.1	YLR304C
ENSG00000089063	ENSMUSG00000027341	ENSRNOG00000021263	ENSOCUG00000004053	ENSBTAG00000023249 ENSBTAG00000023148 ENSBTAG00000006063 ENSBTAG00000024743 ENSBTAG00000001627 ENSBTAG00000026259 ENSBTAG00000027748 ENSBTAG00000004890	ENSCAFG00000006039	ENSDNOG00000005724	ENSLAFG00000006412	ENSETEG00000018264	ENSMODG00000011655		ENSGALG00000000171	ENSXETG00000024909	GSTENG00010226001	ENSORLG00000012178	ENSGACG00000018173 ENSGACG00000011393	NEWSINFRUG00000133350 NEWSINFRUG00000162578	ENSDARG00000027687	ENSCSAVG00000010591
ENSG00000163808	ENSMUSG00000036768	ENSRNOG00000025407	ENSOCUG00000000930		ENSCAFG00000014112			ENSETEG00000000259	ENSMODG00000011228	ENSOANG00000006810
ENSG00000165678	ENSMUSG00000041028	ENSRNOG00000013961	ENSOCUG00000001672 ENSOCUG00000006093	ENSBTAG00000013618	ENSCAFG00000015891	ENSDNOG00000018880	ENSLAFG00000009646	ENSETEG00000001796	ENSMODG00000001693	ENSOANG00000005402	ENSGALG00000021262	ENSXETG00000005634	GSTENG00035905001 GSTENG00004411001	ENSORLG00000009358	ENSGACG00000002440	NEWSINFRUG00000163892	ENSDARG00000014573	ENSCSAVG00000009200	ENSCING00000011958	ENSANGG00000012285	CG2076 CG1287	AAEL013255 AAEL014285	K11H12.8
ENSG00000197958		ENSRNOG00000016220	ENSOCUG00000004902			ENSDNOG00000008412	ENSLAFG00000017669	ENSETEG00000006941		ENSOANG00000013186	ENSGALG00000008806	ENSXETG00000003944	GSTENG00005215001	ENSORLG00000000565	ENSGACG00000017491		ENSDARG00000006691	ENSCSAVG00000007378	ENSCING00000012950	ENSANGG00000016725	CG3195	AAEL014562	JC8.3	YDR418W YEL054C
ENSG00000006652	ENSMUSG00000001627	ENSRNOG00000016150	ENSOCUG00000015263	ENSBTAG00000010549	ENSCAFG00000003322	ENSDNOG00000019984	ENSLAFG00000004167	ENSETEG00000019162	ENSMODG00000015916	ENSOANG00000009631 ENSOANG00000003546	ENSGALG00000009448	ENSXETG00000009255	GSTENG00034298001	ENSORLG00000010527	ENSGACG00000018919	NEWSINFRUG00000126661	ENSDARG00000061495 ENSDARG00000061477	ENSCSAVG00000002519	ENSCING00000004976	ENSANGG00000014235 ENSANGG00000013655	CG31694	AAEL002175	F58B3.6
ENSG00000087008	ENSMUSG00000029098	ENSRNOG00000008474		ENSBTAG00000004893	ENSCAFG00000014554	ENSDNOG00000017556	ENSLAFG00000001103	ENSETEG00000003545	ENSMODG00000003150		ENSGALG00000015591		GSTENG00006680001	ENSORLG00000020606 ENSORLG00000000503 ENSORLG00000020600	ENSGACG00000000759	NEWSINFRUG00000150943	ENSDARG00000038865			ENSANGG00000007550 ENSANGG00000008114 ENSANGG00000009374	CG17544 CG9527	AAEL008841 AAEL000370	F58F9.7	YGL205W
ENSG00000112578	ENSMUSG00000023988		ENSOCUG00000017567	ENSBTAG00000010101	ENSCAFG00000001614	ENSDNOG00000016670	ENSLAFG00000015418	ENSETEG00000018226	ENSMODG00000012808	ENSOANG00000015434	ENSGALG00000003467	ENSXETG00000011846	GSTENG00003359001 GSTENG00027336001	ENSORLG00000000248	ENSGACG00000001059	NEWSINFRUG00000129342	ENSDARG00000001057	ENSCSAVG00000008659	ENSCING00000017010 ENSCING00000016929 ENSCING00000001646	ENSANGG00000008487	CG1430	AAEL000001	F57B9.5	YBR247C
ENSG00000109472	ENSMUSG00000037852		ENSOCUG00000008181 ENSOCUG00000003772 ENSOCUG00000017803 ENSOCUG00000000212	ENSBTAG00000016514	ENSCAFG00000008861	ENSDNOG00000009634	ENSLAFG00000005287	ENSETEG00000011201	ENSMODG00000002373	ENSOANG00000014480	ENSGALG00000009563	ENSXETG00000017037	GSTENG00007231001	ENSORLG00000007988	ENSGACG00000016968	NEWSINFRUG00000150837	ENSDARG00000055874 ENSDARG00000037428	ENSCSAVG00000006266 ENSCSAVG00000006105	ENSCING00000012109	ENSANGG00000001026	CG4122	AAEL011016	F01D4.4
ENSG00000113161	ENSMUSG00000021670	ENSRNOG00000016122	ENSOCUG00000017427	ENSBTAG00000007840	ENSCAFG00000009517	ENSDNOG00000006472	ENSLAFG00000013291	ENSETEG00000000230 ENSETEG00000013940	ENSMODG00000002057	ENSOANG00000014109	ENSGALG00000014948	ENSXETG00000005084	GSTENG00007211001 GSTENG00025237001	ENSORLG00000002060 ENSORLG00000017313	ENSGACG00000001258 ENSGACG00000015741	NEWSINFRUG00000123882 NEWSINFRUG00000143110	ENSDARG00000052728 ENSDARG00000052734 ENSDARG00000059301	ENSCSAVG00000009165		ENSANGG00000004737	CG10367	AAEL009311	F08F8.2	YML075C YLR450W
ENSG00000137824	ENSMUSG00000070730	ENSRNOG00000011690	ENSOCUG00000016912	ENSBTAG00000002921	ENSCAFG00000009237	ENSDNOG00000009359	ENSLAFG00000008750	ENSETEG00000012825	ENSMODG00000000249	ENSOANG00000000502	ENSGALG00000004468	ENSXETG00000021550	GSTENG00035524001	ENSORLG00000017824	ENSGACG00000012235	NEWSINFRUG00000138396	ENSDARG00000041407	ENSCSAVG00000007604	ENSCING00000009002	ENSANGG00000012897 ENSANGG00000009198		AAEL003428 AAEL003406 AAEL003430	C27H6.4
ENSG00000102119	ENSMUSG00000001964	ENSRNOG00000037241	ENSOCUG00000000882	ENSBTAG00000022314			ENSLAFG00000005993	ENSETEG00000006997	ENSMODG00000002926	ENSOANG00000011017			GSTENG00028190001 GSTENG00028192001 GSTENG00028203001	ENSORLG00000005769	ENSGACG00000007572
ENSG00000066455	ENSMUSG00000021192	ENSRNOG00000007699	ENSOCUG00000015776	ENSBTAG00000004598	ENSCAFG00000011030	ENSDNOG00000009028	ENSLAFG00000010258	ENSETEG00000009689	ENSMODG00000002175	ENSOANG00000009575 ENSOANG00000005433	ENSGALG00000010813	ENSXETG00000010301	GSTENG00035818001	ENSORLG00000009684	ENSGACG00000012204	NEWSINFRUG00000129746	ENSDARG00000039279	ENSCSAVG00000010458	ENSCING00000001926		CG17785	AAEL002097	T24B1.1
ENSG00000116266	ENSMUSG00000027882 ENSMUSG00000071640	ENSRNOG00000020392	ENSOCUG00000002975	ENSBTAG00000007330	ENSCAFG00000019913	ENSDNOG00000016737	ENSLAFG00000017675	ENSETEG00000014695	ENSMODG00000002311	ENSOANG00000005361	ENSGALG00000002001	ENSXETG00000005234	GSTENG00013014001	ENSORLG00000011502	ENSGACG00000006461	NEWSINFRUG00000136256	ENSDARG00000008142	ENSCSAVG00000004599	ENSCING00000002400	ENSANGG00000015111	CG15811	AAEL007282	F27D9.1	YDR164C
ENSG00000198901	ENSMUSG00000038943	ENSRNOG00000013057		ENSBTAG00000018643	ENSCAFG00000012140	ENSDNOG00000002036	ENSLAFG00000013123	ENSETEG00000008075	ENSMODG00000019476 ENSMODG00000025783 ENSMODG00000019495		ENSGALG00000012836	ENSXETG00000015449 ENSXETG00000018081	GSTENG00025587001 GSTENG00034761001	ENSORLG00000005653	ENSGACG00000017394 ENSGACG00000005957	NEWSINFRUG00000138217 NEWSINFRUG00000125263	ENSDARG00000005993 ENSDARG00000057022 ENSDARG00000005098	ENSCSAVG00000003931	ENSCING00000015739	ENSANGG00000021369 ENSANGG00000016506	CG1655 CG11207	AAEL008863	Y34D9A.4	YOR058C
ENSG00000137814	ENSMUSG00000027285	ENSRNOG00000010010 ENSRNOG00000028395	ENSOCUG00000011004	ENSBTAG00000005663	ENSCAFG00000011126	ENSDNOG00000011676	ENSLAFG00000005469	ENSETEG00000002462	ENSMODG00000017882	ENSOANG00000005118	ENSGALG00000009111	ENSXETG00000026308			ENSGACG00000003883		ENSDARG00000054785 ENSDARG00000036781	ENSCSAVG00000011555	ENSCING00000011670
ENSG00000116754	ENSMUSG00000055436	ENSRNOG00000029592	ENSOCUG00000002001	ENSBTAG00000015474	ENSCAFG00000020423	ENSDNOG00000008603	ENSLAFG00000015882	ENSETEG00000019299	ENSMODG00000000559	ENSOANG00000015528	ENSGALG00000011305	ENSXETG00000012371	GSTENG00008319001 GSTENG00016196001 GSTENG00019853001	ENSORLG00000017357 ENSORLG00000007753	ENSGACG00000017855 ENSGACG00000009346	NEWSINFRUG00000154519	ENSDARG00000004342
ENSG00000111653	ENSMUSG00000030330	ENSRNOG00000023363	ENSOCUG00000003742	ENSBTAG00000017064	ENSCAFG00000014771	ENSDNOG00000017954	ENSLAFG00000008379		ENSMODG00000018103	ENSOANG00000012659	ENSGALG00000014457	ENSXETG00000002976	GSTENG00015342001	ENSORLG00000012172	ENSGACG00000011045	NEWSINFRUG00000146911	ENSDARG00000030716	ENSCSAVG00000000362	ENSCING00000015924 ENSCING00000015324 ENSCING00000006273	ENSANGG00000009423	CG9293	AAEL004983	T06A10.4 Y51H1A.4	YHR090C YOR064C YNL097C
ENSG00000109572	ENSMUSG00000004319	ENSRNOG00000010682	ENSOCUG00000006220	ENSBTAG00000020130	ENSCAFG00000007669	ENSDNOG00000000268	ENSLAFG00000001385	ENSETEG00000010352	ENSMODG00000003024	ENSOANG00000007442	ENSGALG00000009674	ENSXETG00000023146	GSTENG00005643001	ENSORLG00000007939	ENSGACG00000019049	NEWSINFRUG00000127864	ENSDARG00000003269	ENSCSAVG00000004957	ENSCING00000004141	ENSANGG00000016174	CG5284	AAEL001752	C07H4.2	YJR040W
ENSG00000162517	ENSMUSG00000028779	ENSRNOG00000037669 ENSRNOG00000013972 ENSRNOG00000030044	ENSOCUG00000005744	ENSBTAG00000010378	ENSCAFG00000010956	ENSDNOG00000010285	ENSLAFG00000010012	ENSETEG00000007145	ENSMODG00000017573	ENSOANG00000012363	ENSGALG00000003215	ENSXETG00000017650	GSTENG00017531001	ENSORLG00000005514	ENSGACG00000007413	NEWSINFRUG00000125571	ENSDARG00000023989	ENSCSAVG00000003234	ENSCING00000001401	ENSANGG00000018755	CG17765	AAEL012280	M04F3.4	YGR058W
ENSG00000012660	ENSMUSG00000032349	ENSRNOG00000006331	ENSOCUG00000011469	ENSBTAG00000003359	ENSCAFG00000002276	ENSDNOG00000011364	ENSLAFG00000018020	ENSETEG00000009422	ENSMODG00000018802	ENSOANG00000011799	ENSGALG00000016314	ENSXETG00000015994	GSTENG00030674001	ENSORLG00000009752	ENSGACG00000006416	NEWSINFRUG00000154508	ENSDARG00000004979	ENSCSAVG00000002560		ENSANGG00000014395	CG11801 CG32072	AAEL003977		YLR372W YCR034W YJL196C
ENSG00000188342	ENSMUSG00000067995	ENSRNOG00000029316	ENSOCUG00000003537	ENSBTAG00000010430 ENSBTAG00000019413	ENSCAFG00000004540 ENSCAFG00000012900	ENSDNOG00000016907	ENSLAFG00000009325	ENSETEG00000000072	ENSMODG00000023069 ENSMODG00000025484	ENSOANG00000009810	ENSGALG00000016974	ENSXETG00000014780 ENSXETG00000026120	GSTENG00017990001 GSTENG00019501001 GSTENG00003058001	ENSORLG00000015486 ENSORLG00000004340	ENSGACG00000015208 ENSGACG00000006880	NEWSINFRUG00000135111 NEWSINFRUG00000164075 NEWSINFRUG00000161903	ENSDARG00000006816 ENSDARG00000058296 ENSDARG00000055402		ENSCING00000006151	ENSANGG00000012570	CG6538	AAEL013998	Y39B6A.36	YGR005C
ENSG00000116898	ENSMUSG00000028861	ENSRNOG00000008279	ENSOCUG00000005675	ENSBTAG00000007997 ENSBTAG00000024097	ENSCAFG00000003377	ENSDNOG00000013958	ENSLAFG00000011450		ENSMODG00000017813	ENSOANG00000002063		ENSXETG00000005257	GSTENG00022927001	ENSORLG00000014487	ENSGACG00000013792	NEWSINFRUG00000129257	ENSDARG00000031153	ENSCSAVG00000002340 ENSCSAVG00000002458	ENSCING00000000714	ENSANGG00000015163	CG4207	AAEL001280 AAEL014836	K07A12.7	YDR337W
ENSG00000077312	ENSMUSG00000050400 ENSMUSG00000071207 ENSMUSG00000061479 ENSMUSG00000061486 ENSMUSG00000071273	ENSRNOG00000001501	ENSOCUG00000001427	ENSBTAG00000009077	ENSCAFG00000005091	ENSDNOG00000018717	ENSLAFG00000008775	ENSETEG00000019205	ENSMODG00000007912	ENSOANG00000009227	ENSGALG00000008729	ENSXETG00000002585	GSTENG00014781001	ENSORLG00000006536	ENSGACG00000009838	NEWSINFRUG00000128942	ENSDARG00000018890	ENSCSAVG00000000396	ENSCING00000009501	ENSANGG00000016708	CG4528	AAEL002980 AAEL014167	K08D10.4 K08D10.3	YIR009W
ENSG00000103121	ENSMUSG00000014633	ENSRNOG00000011279	ENSOCUG00000013790	ENSBTAG00000017009	ENSCAFG00000000340	ENSDNOG00000010109	ENSLAFG00000004378	ENSETEG00000010422	ENSMODG00000025763 ENSMODG00000024142		ENSGALG00000013498	ENSXETG00000024766			ENSGACG00000015977		ENSDARG00000043635						C35D10.17
ENSG00000110074	ENSMUSG00000039048	ENSRNOG00000010372		ENSBTAG00000014122	ENSCAFG00000010449	ENSDNOG00000009712	ENSLAFG00000010256	ENSETEG00000013958	ENSMODG00000004595	ENSOANG00000001156	ENSGALG00000001033	ENSXETG00000000843	GSTENG00005913001	ENSORLG00000015079	ENSGACG00000020857	NEWSINFRUG00000144190	ENSDARG00000060790	ENSCSAVG00000006689	ENSCING00000007233 ENSCING00000014472	ENSANGG00000013460	CG3270 CG10655	AAEL012120 AAEL014077	M04B2.4
ENSG00000108469	ENSMUSG00000020752	ENSRNOG00000005107	ENSOCUG00000016202	ENSBTAG00000011715	ENSCAFG00000004860 ENSCAFG00000025513	ENSDNOG00000012832	ENSLAFG00000008491	ENSETEG00000010420	ENSMODG00000007532	ENSOANG00000005716 ENSOANG00000015844	ENSGALG00000002424	ENSXETG00000013524	GSTENG00021823001	ENSORLG00000012294	ENSGACG00000013287	NEWSINFRUG00000149999	ENSDARG00000059556	ENSCSAVG00000004094	ENSCING00000013281	ENSANGG00000011378	CG4879	AAEL005597	E03A3.2	YMR190C
ENSG00000187742	ENSMUSG00000035139	ENSRNOG00000013773	ENSOCUG00000012932	ENSBTAG00000001939	ENSCAFG00000002188	ENSDNOG00000009432	ENSLAFG00000012998	ENSETEG00000001262	ENSMODG00000013365	ENSOANG00000012941	ENSGALG00000010694	ENSXETG00000008783	GSTENG00028989001	ENSORLG00000000343	ENSGACG00000013757	NEWSINFRUG00000162268	ENSDARG00000059489	ENSCSAVG00000006082	ENSCING00000002241	ENSANGG00000010609	CG7066	AAEL005730	F59B2.5	YDL097C
ENSG00000136937	ENSMUSG00000028330	ENSRNOG00000023605	ENSOCUG00000013853	ENSBTAG00000009732	ENSCAFG00000002445	ENSDNOG00000014355 ENSDNOG00000006885	ENSLAFG00000005999	ENSETEG00000009705	ENSMODG00000003202	ENSOANG00000001918	ENSGALG00000002087	ENSXETG00000010179		ENSORLG00000011008	ENSGACG00000016772	NEWSINFRUG00000141853		ENSCSAVG00000005300	ENSCING00000008990	ENSANGG00000011385	CG7035	AAEL009839	F37E3.1	YMR125W
ENSG00000089818	ENSMUSG00000030327	ENSRNOG00000009236	ENSOCUG00000004309	ENSBTAG00000020237	ENSCAFG00000013930	ENSDNOG00000014778	ENSLAFG00000002979	ENSETEG00000007533	ENSMODG00000017970	ENSOANG00000002102	ENSGALG00000014330	ENSXETG00000013418	GSTENG00007584001 GSTENG00015445001	ENSORLG00000005937 ENSORLG00000011683	ENSGACG00000010530	NEWSINFRUG00000164337 NEWSINFRUG00000122461	ENSDARG00000020798	ENSCSAVG00000011818	ENSCING00000001591	ENSANGG00000013081	CG9132		Y110A2AR.3
ENSG00000108296	ENSMUSG00000018541	ENSRNOG00000004091	ENSOCUG00000013906	ENSBTAG00000006502	ENSCAFG00000016561		ENSLAFG00000002238	ENSETEG00000006444	ENSMODG00000012627	ENSOANG00000001231	ENSGALG00000001624	ENSXETG00000023722	GSTENG00026393001	ENSORLG00000018569	ENSGACG00000018153	NEWSINFRUG00000125744	ENSDARG00000003382	ENSCSAVG00000004484		ENSANGG00000009910	CG2843	AAEL002384	F52C9.7	YNL245C
ENSG00000071462	ENSMUSG00000005378	ENSRNOG00000033700	ENSOCUG00000017297	ENSBTAG00000017067	ENSCAFG00000012894		ENSLAFG00000016165	ENSETEG00000008874 ENSETEG00000015376	ENSMODG00000013800		ENSGALG00000014542	ENSXETG00000010343	GSTENG00014762001	ENSORLG00000006360	ENSGACG00000009951	NEWSINFRUG00000132594	ENSDARG00000063596	ENSCSAVG00000007379	ENSCING00000005600	ENSANGG00000013360	CG10903	AAEL010949	C27F2.4	YCR047C
ENSG00000160284	ENSMUSG00000009115	ENSRNOG00000001262		ENSBTAG00000020409	ENSCAFG00000011938	ENSDNOG00000007863	ENSLAFG00000005306	ENSETEG00000017010	ENSMODG00000008502	ENSOANG00000000806			GSTENG00034104001			NEWSINFRUG00000164729		ENSCSAVG00000005978
ENSG00000160193	ENSMUSG00000024037	ENSRNOG00000001181		ENSBTAG00000021490	ENSCAFG00000010500	ENSDNOG00000016624		ENSETEG00000003645	ENSMODG00000021024	ENSOANG00000006459	ENSGALG00000016187		GSTENG00007121001	ENSORLG00000020836	ENSGACG00000001454	NEWSINFRUG00000130528	ENSDARG00000060276		ENSCING00000012214		CG15897	AAEL004558	Y102E9.2	YDR165W
ENSG00000074319	ENSMUSG00000014402	ENSRNOG00000013381	ENSOCUG00000013940	ENSBTAG00000018080 ENSBTAG00000013563 ENSBTAG00000018815	ENSCAFG00000009279 ENSCAFG00000010125	ENSDNOG00000004191	ENSLAFG00000003682	ENSETEG00000007520	ENSMODG00000006410	ENSOANG00000008368	ENSGALG00000006312	ENSXETG00000014566	GSTENG00021501001 GSTENG00012595001	ENSORLG00000018927 ENSORLG00000018931	ENSGACG00000011311	NEWSINFRUG00000145314	ENSDARG00000040854 ENSDARG00000011897			ENSANGG00000011072	CG9712	AAEL012515	C09G12.9	YCL008C
ENSG00000161526	ENSMUSG00000020755	ENSRNOG00000005482	ENSOCUG00000016220	ENSBTAG00000011717	ENSCAFG00000004884	ENSDNOG00000012867	ENSLAFG00000008498	ENSETEG00000010423	ENSMODG00000007562	ENSOANG00000015843	ENSGALG00000002415	ENSXETG00000012553	GSTENG00021714001	ENSORLG00000020762	ENSGACG00000005046		ENSDARG00000031261			ENSANGG00000008794	CG2063	AAEL008636	Y67D2.7
ENSG00000164933	ENSMUSG00000022299	ENSRNOG00000004403	ENSOCUG00000009191	ENSBTAG00000021448	ENSCAFG00000000660		ENSLAFG00000006098	ENSETEG00000004776	ENSMODG00000005569 ENSMODG00000010451	ENSOANG00000013863	ENSGALG00000016072	ENSXETG00000004096	GSTENG00015646001	ENSORLG00000002345	ENSGACG00000004881	NEWSINFRUG00000123789	ENSDARG00000056217 ENSDARG00000026835	ENSCSAVG00000002806	ENSCING00000010123	ENSANGG00000006965	CG8026	AAEL006879	K01C8.7	YIL006W YEL006W YIL134W
ENSG00000156973	ENSMUSG00000026239	ENSRNOG00000018610	ENSOCUG00000010403	ENSBTAG00000019480	ENSCAFG00000011104	ENSDNOG00000000568	ENSLAFG00000000190	ENSETEG00000001488	ENSMODG00000002486	ENSOANG00000006665	ENSGALG00000007742	ENSXETG00000022759		ENSORLG00000002704	ENSGACG00000002045	NEWSINFRUG00000130649	ENSDARG00000032518	ENSCSAVG00000001532	ENSCING00000003961	ENSANGG00000011594	CG9296	AAEL003437	C27H5.1
ENSG00000089006	ENSMUSG00000027423	ENSRNOG00000006077 ENSRNOG00000020934	ENSOCUG00000017072	ENSBTAG00000003422	ENSCAFG00000005463	ENSDNOG00000002643	ENSLAFG00000010593	ENSETEG00000019076	ENSMODG00000005489	ENSOANG00000001248	ENSGALG00000008691	ENSXETG00000000776	GSTENG00030807001	ENSORLG00000011923	ENSGACG00000004673	NEWSINFRUG00000139964	ENSDARG00000020442	ENSCSAVG00000006910	ENSCING00000004211	ENSANGG00000009716	CG8282	AAEL003758	Y59A8B.22	YOR362C
ENSG00000119446	ENSMUSG00000026889	ENSRNOG00000006763	ENSOCUG00000012795 ENSOCUG00000008527	ENSBTAG00000016367	ENSCAFG00000020274	ENSDNOG00000004088	ENSLAFG00000012134	ENSETEG00000009832	ENSMODG00000019688	ENSOANG00000008200	ENSGALG00000001339	ENSXETG00000016328	GSTENG00017361001	ENSORLG00000009962	ENSGACG00000017348	NEWSINFRUG00000161099	ENSDARG00000044255	ENSCSAVG00000000409	ENSCING00000010157	ENSANGG00000021433 ENSANGG00000011600	CG14414	AAEL000272
ENSG00000110104	ENSMUSG00000024732	ENSRNOG00000020925		ENSBTAG00000014215 ENSBTAG00000022420	ENSCAFG00000016456	ENSDNOG00000006246	ENSLAFG00000009449		ENSMODG00000020334		ENSGALG00000005190		GSTENG00033494001	ENSORLG00000020293 ENSORLG00000006331	ENSGACG00000017630	NEWSINFRUG00000139413	ENSDARG00000059908			ENSANGG00000012059	CG14210	AAEL000173	Y40B1B.7	YGL029W
ENSG00000115661	ENSMUSG00000026201	ENSRNOG00000019294		ENSBTAG00000020613	ENSCAFG00000015200	ENSDNOG00000014129	ENSLAFG00000009050	ENSETEG00000010295	ENSMODG00000015267		ENSGALG00000011326	ENSXETG00000019290		ENSORLG00000003763	ENSGACG00000015147		ENSDARG00000037777	ENSCSAVG00000004742	ENSCING00000011307		CG1227
ENSG00000101337	ENSMUSG00000068040	ENSRNOG00000009406	ENSOCUG00000013495	ENSBTAG00000001015	ENSCAFG00000007145	ENSDNOG00000004974	ENSLAFG00000001040	ENSETEG00000008727	ENSMODG00000019469		ENSGALG00000006568		GSTENG00008778001	ENSORLG00000002348	ENSGACG00000003663	NEWSINFRUG00000120621	ENSDARG00000002536 ENSDARG00000041473	ENSCSAVG00000005219	ENSCING00000015299 ENSCING00000007716	ENSANGG00000009445	CG7364	AAEL007687	ZK858.6	YDR107C YLR083C
ENSG00000100784	ENSMUSG00000021180	ENSRNOG00000004362	ENSOCUG00000008913	ENSBTAG00000010906	ENSCAFG00000017543	ENSDNOG00000003872	ENSLAFG00000000120	ENSETEG00000017059	ENSMODG00000002626	ENSOANG00000015363	ENSGALG00000010698	ENSXETG00000019458	GSTENG00035718001	ENSORLG00000008665	ENSGACG00000011310	NEWSINFRUG00000142693	ENSDARG00000060551	ENSCSAVG00000009110					C54G4.1
ENSG00000146085	ENSMUSG00000023921	ENSRNOG00000029218 ENSRNOG00000033730	ENSOCUG00000006092	ENSBTAG00000014272	ENSCAFG00000002111	ENSDNOG00000011878	ENSLAFG00000003857	ENSETEG00000018278	ENSMODG00000018855	ENSOANG00000008261	ENSGALG00000016697	ENSXETG00000006068	GSTENG00018379001	ENSORLG00000010129	ENSGACG00000012341	NEWSINFRUG00000131554	ENSDARG00000060554	ENSCSAVG00000000167	ENSCING00000003367				ZK1058.1
ENSG00000137171	ENSMUSG00000003546	ENSRNOG00000018168	ENSOCUG00000001590	ENSBTAG00000012755	ENSCAFG00000001787	ENSDNOG00000009785	ENSLAFG00000002499	ENSETEG00000005583	ENSMODG00000018988	ENSOANG00000008447	ENSGALG00000008605	ENSXETG00000023054	GSTENG00025111001	ENSORLG00000012965	ENSGACG00000004080	NEWSINFRUG00000146594 NEWSINFRUG00000161509	ENSDARG00000020635	ENSCSAVG00000007667	ENSCING00000004752	ENSANGG00000011763	CG5433	AAEL005502 AAEL012472 AAEL014967 AAEL011410	C18C4.10
ENSG00000167182	ENSMUSG00000018678	ENSRNOG00000027208 ENSRNOG00000010492		ENSBTAG00000013740	ENSCAFG00000016812			ENSETEG00000009168	ENSMODG00000012452		ENSGALG00000000233	ENSXETG00000021952	GSTENG00011938001	ENSORLG00000000102	ENSGACG00000019811		ENSDARG00000062838
ENSG00000101413	ENSMUSG00000027651	ENSRNOG00000012923	ENSOCUG00000003450	ENSBTAG00000005086	ENSCAFG00000008832	ENSDNOG00000007795	ENSLAFG00000017241	ENSETEG00000012020	ENSMODG00000000210	ENSOANG00000012818 ENSOANG00000006315	ENSGALG00000006788	ENSXETG00000017322	GSTENG00022553001	ENSORLG00000003948	ENSGACG00000006318	NEWSINFRUG00000161597 NEWSINFRUG00000138856	ENSDARG00000038113	ENSCSAVG00000002723		ENSANGG00000005198	CG9018	AAEL005103 AAEL005158	C02F5.4	YDR289C
ENSG00000137055	ENSMUSG00000028577	ENSRNOG00000007753	ENSOCUG00000015471	ENSBTAG00000013011	ENSCAFG00000001698	ENSDNOG00000016492	ENSLAFG00000010935	ENSETEG00000011062	ENSMODG00000004155		ENSGALG00000001782	ENSXETG00000009385	GSTENG00013806001	ENSORLG00000005124	ENSGACG00000019658	NEWSINFRUG00000123710	ENSDARG00000042728	ENSCSAVG00000001264	ENSCING00000008371	ENSANGG00000003905	CG5105	AAEL006677	C05C10.6	YKL213C
ENSG00000088930	ENSMUSG00000027433	ENSRNOG00000011785	ENSOCUG00000013468	ENSBTAG00000011304	ENSCAFG00000005185	ENSDNOG00000001895	ENSLAFG00000014624	ENSETEG00000001740	ENSMODG00000006163	ENSOANG00000015673	ENSGALG00000008372	ENSXETG00000023501	GSTENG00020242001	ENSORLG00000017213	ENSGACG00000011870	NEWSINFRUG00000152796	ENSDARG00000052540 ENSDARG00000052549	ENSCSAVG00000011217		ENSANGG00000003243	CG10354	AAEL003800	Y48B6A.3	YOR048C
ENSG00000100410	ENSMUSG00000061360	ENSRNOG00000024170	ENSOCUG00000012705	ENSBTAG00000006423	ENSCAFG00000001090			ENSETEG00000010741	ENSMODG00000016556	ENSOANG00000000616	ENSGALG00000011953	ENSXETG00000006893	GSTENG00024239001	ENSORLG00000002591	ENSGACG00000004777	NEWSINFRUG00000163362	ENSDARG00000045155	ENSCSAVG00000007539	ENSCING00000002274	ENSANGG00000010688	CG9548	AAEL003695	Y54F10BM.14	YPR094W
ENSG00000105671	ENSMUSG00000057788	ENSRNOG00000022368	ENSOCUG00000014390	ENSBTAG00000000811	ENSCAFG00000014512	ENSDNOG00000019852	ENSLAFG00000006144 ENSLAFG00000002934	ENSETEG00000011487	ENSMODG00000003745	ENSOANG00000004572	ENSGALG00000003130	ENSXETG00000010135	GSTENG00019302001	ENSORLG00000008509	ENSGACG00000008047	NEWSINFRUG00000138234	ENSDARG00000012899	ENSCSAVG00000000522	ENSCING00000008831	ENSANGG00000007484	CG12759	AAEL014904	H20J04.4	YHR169W
ENSG00000167792	ENSMUSG00000037916	ENSRNOG00000018117		ENSBTAG00000021776	ENSCAFG00000011109	ENSDNOG00000007356		ENSETEG00000008406	ENSMODG00000021336	ENSOANG00000008923	ENSGALG00000000219	ENSXETG00000003396	GSTENG00025429001 GSTENG00038859001	ENSORLG00000000297	ENSGACG00000004271	NEWSINFRUG00000122360 NEWSINFRUG00000154651	ENSDARG00000036438	ENSCSAVG00000008269	ENSCING00000016206	ENSANGG00000009927	CG9140 CG11423 CG8102	AAEL007681	C09H10.3
ENSG00000167797	ENSMUSG00000024856	ENSRNOG00000018391		ENSBTAG00000002121	ENSCAFG00000011370	ENSDNOG00000007279	ENSLAFG00000010947	ENSETEG00000006428	ENSMODG00000021339			ENSXETG00000017437	GSTENG00026496001	ENSORLG00000005867	ENSGACG00000018065	NEWSINFRUG00000154466	ENSDARG00000054012			ENSANGG00000026175	CG18292	AAEL005713
ENSG00000066557	ENSMUSG00000063052	ENSRNOG00000011555	ENSOCUG00000001994	ENSBTAG00000008243	ENSCAFG00000020424	ENSDNOG00000001807	ENSLAFG00000004632	ENSETEG00000004740	ENSMODG00000000604	ENSOANG00000015526	ENSGALG00000011301	ENSXETG00000012372		ENSORLG00000002541	ENSGACG00000002039	NEWSINFRUG00000151324	ENSDARG00000017708		ENSCING00000004875	ENSANGG00000012028	CG9611	AAEL003228
ENSG00000090612	ENSMUSG00000047342	ENSRNOG00000003218	ENSOCUG00000002560	ENSBTAG00000026307		ENSDNOG00000013886 ENSDNOG00000010418 ENSDNOG00000005627	ENSLAFG00000002451 ENSLAFG00000013823 ENSLAFG00000005591	ENSETEG00000018757	ENSMODG00000001679		ENSGALG00000020839			ENSORLG00000013850	ENSGACG00000013118	NEWSINFRUG00000143305	ENSDARG00000062510
ENSG00000198612	ENSMUSG00000034432	ENSRNOG00000019635	ENSOCUG00000007341	ENSBTAG00000005854 ENSBTAG00000013522		ENSDNOG00000015309	ENSLAFG00000008617	ENSETEG00000003536	ENSMODG00000007474		ENSGALG00000003938	ENSXETG00000025427	GSTENG00033120001	ENSORLG00000008172	ENSGACG00000001602	NEWSINFRUG00000155302	ENSDARG00000024846	ENSCSAVG00000004076	ENSCING00000011567	ENSANGG00000014264	CG13383	AAEL007821
ENSG00000121542	ENSMUSG00000034473	ENSRNOG00000018673	ENSOCUG00000001902	ENSBTAG00000014797	ENSCAFG00000012072	ENSDNOG00000011416	ENSLAFG00000001467	ENSETEG00000009929	ENSMODG00000018331	ENSOANG00000000381	ENSGALG00000011697	ENSXETG00000018026	GSTENG00029197001	ENSORLG00000009807	ENSGACG00000001235	NEWSINFRUG00000160616	ENSDARG00000055275	ENSCSAVG00000005891	ENSCING00000002460	ENSANGG00000013703	CG7359	AAEL012875	F55A4.1	YLR268W
ENSG00000042317	ENSMUSG00000021007	ENSRNOG00000003955	ENSOCUG00000002033	ENSBTAG00000004053	ENSCAFG00000017354	ENSDNOG00000012790	ENSLAFG00000012147	ENSETEG00000017091	ENSMODG00000024048	ENSOANG00000012763	ENSGALG00000010607			ENSORLG00000012944	ENSGACG00000010552	NEWSINFRUG00000161845
ENSG00000126262	ENSMUSG00000051314	ENSRNOG00000021021	ENSOCUG00000017776	ENSBTAG00000006566	ENSCAFG00000007027			ENSETEG00000015674	ENSMODG00000013880	ENSOANG00000014493	ENSGALG00000022422 ENSGALG00000022595 ENSGALG00000022360 ENSGALG00000022513 ENSGALG00000022627 ENSGALG00000022179 ENSGALG00000022152 ENSGALG00000022066 ENSGALG00000022399 ENSGALG00000022040 ENSGALG00000011647 ENSGALG00000022593 ENSGALG00000021961 ENSGALG00000022147 ENSGALG00000021959 ENSGALG00000009351 ENSGALG00000021958 ENSGALG00000012141 ENSGALG00000022164 ENSGALG00000022444 ENSGALG00000022608 …	ENSXETG00000026258	GSTENG00022725001 GSTENG00022723001 GSTENG00003669001 GSTENG00008852001 GSTENG00001856001	ENSORLG00000015031 ENSORLG00000009062	ENSGACG00000002467	NEWSINFRUG00000163947 NEWSINFRUG00000144100 NEWSINFRUG00000122859	ENSDARG00000063088 ENSDARG00000059890 ENSDARG00000058535
ENSG00000173465	ENSMUSG00000024939	ENSRNOG00000012736		ENSBTAG00000003713	ENSCAFG00000013480	ENSDNOG00000005439			ENSMODG00000009665			ENSXETG00000008424	GSTENG00033810001	ENSORLG00000002000	ENSGACG00000020445	NEWSINFRUG00000129178		ENSCSAVG00000008672					Y39A1A.3
ENSG00000178053	ENSMUSG00000048416	ENSRNOG00000012827	ENSOCUG00000013549	ENSBTAG00000004126	ENSCAFG00000008922	ENSDNOG00000008671	ENSLAFG00000010939	ENSETEG00000019195	ENSMODG00000015680	ENSOANG00000002728	ENSGALG00000009654	ENSXETG00000011538	GSTENG00005283001	ENSORLG00000007375	ENSGACG00000009235	NEWSINFRUG00000141358	ENSDARG00000059113	ENSCSAVG00000002902	ENSCING00000017584 ENSCING00000012373	ENSANGG00000017778	CG8295	AAEL003990	Y17G7B.17
ENSG00000119541	ENSMUSG00000009907	ENSRNOG00000002705	ENSOCUG00000007150	ENSBTAG00000010492	ENSCAFG00000000066	ENSDNOG00000013937	ENSLAFG00000014234	ENSETEG00000001105	ENSMODG00000005285	ENSOANG00000011418	ENSGALG00000012879	ENSXETG00000000638	GSTENG00032720001 GSTENG00028344001	ENSORLG00000001517 ENSORLG00000016823	ENSGACG00000010991 ENSGACG00000013317	NEWSINFRUG00000152030 NEWSINFRUG00000155228	ENSDARG00000058081 ENSDARG00000057157	ENSCSAVG00000003658	ENSCING00000006536	ENSANGG00000016703	CG6842	AAEL002938	Y34D9A.10	YPR173C
ENSG00000156502	ENSMUSG00000020079	ENSRNOG00000000392	ENSOCUG00000004933	ENSBTAG00000001044	ENSCAFG00000013839	ENSDNOG00000004855	ENSLAFG00000000889	ENSETEG00000016502	ENSMODG00000010700	ENSOANG00000008886	ENSGALG00000004197	ENSXETG00000008852	GSTENG00025795001	ENSORLG00000010240	ENSGACG00000016077	NEWSINFRUG00000123298	ENSDARG00000056537 ENSDARG00000055749	ENSCSAVG00000004151	ENSCING00000008091	ENSANGG00000003079	CG9791	AAEL007512	C08F8.2	YPL029W
ENSG00000068903	ENSMUSG00000015149	ENSRNOG00000020102	ENSOCUG00000009919	ENSBTAG00000001776	ENSCAFG00000005638	ENSDNOG00000000567	ENSLAFG00000009280	ENSETEG00000006258	ENSMODG00000025574	ENSOANG00000003958	ENSGALG00000004201	ENSXETG00000002409		ENSORLG00000008571	ENSGACG00000005747	NEWSINFRUG00000164194	ENSDARG00000011488 ENSDARG00000046120	ENSCSAVG00000009488	ENSCING00000012974	ENSANGG00000008618	CG5085	AAEL005816	R11A8.4	YPL015C
ENSG00000146083	ENSMUSG00000034928	ENSRNOG00000017641	ENSOCUG00000014164	ENSBTAG00000017748	ENSCAFG00000016673	ENSDNOG00000016606	ENSLAFG00000005365	ENSETEG00000013207	ENSMODG00000005153	ENSOANG00000003750	ENSGALG00000015311	ENSXETG00000010943	GSTENG00010204001	ENSORLG00000007256	ENSGACG00000018413	NEWSINFRUG00000154157	ENSDARG00000062055		ENSCING00000006109	ENSANGG00000014284	CG9381	AAEL000523	Y54E10BR.3	YBR062C
ENSG00000116353	ENSMUSG00000028910	ENSRNOG00000028047	ENSOCUG00000012645	ENSBTAG00000017253	ENSCAFG00000011663	ENSDNOG00000008375	ENSLAFG00000002576	ENSETEG00000009776	ENSMODG00000011066	ENSOANG00000003563	ENSGALG00000001426	ENSXETG00000014371 ENSXETG00000014908	GSTENG00009565001	ENSORLG00000014347	ENSGACG00000013897	NEWSINFRUG00000142055	ENSDARG00000033587 ENSDARG00000032326	ENSCSAVG00000008218		ENSANGG00000017724	CG16935	AAEL003995	W09H1.5 Y48A6B.9	YBR026C
ENSG00000114491	ENSMUSG00000022814	ENSRNOG00000001797	ENSOCUG00000000412	ENSBTAG00000013727	ENSCAFG00000012401	ENSDNOG00000016932	ENSLAFG00000005146	ENSETEG00000006029	ENSMODG00000018353		ENSGALG00000011770	ENSXETG00000021215	GSTENG00031620001	ENSORLG00000020552	ENSGACG00000007660	NEWSINFRUG00000164695 NEWSINFRUG00000146803	ENSDARG00000012215	ENSCSAVG00000005465	ENSCING00000009202	ENSANGG00000009180	CG3593	AAEL011309	T07C4.1 R12E2.11	YML106W YEL021W YMR271C
ENSG00000198393						ENSDNOG00000012701	ENSLAFG00000006368	ENSETEG00000006935
ENSG00000160563	ENSMUSG00000026799	ENSRNOG00000013933	ENSOCUG00000013118	ENSBTAG00000000382	ENSCAFG00000019900	ENSDNOG00000018182	ENSLAFG00000011556	ENSETEG00000006789	ENSMODG00000012499	ENSOANG00000014784	ENSGALG00000003683	ENSXETG00000001486	GSTENG00004090001	ENSORLG00000017645	ENSGACG00000010655	NEWSINFRUG00000152410	ENSDARG00000009681	ENSCSAVG00000001066	ENSCING00000013154	ENSANGG00000018682	CG1245	AAEL007482
ENSG00000144554	ENSMUSG00000034023	ENSRNOG00000024475	ENSOCUG00000002802	ENSBTAG00000010077	ENSCAFG00000005182	ENSDNOG00000001585	ENSLAFG00000011645	ENSETEG00000006567	ENSMODG00000005440	ENSOANG00000001594	ENSGALG00000003720	ENSXETG00000003617	GSTENG00027297001	ENSORLG00000000813	ENSGACG00000000884	NEWSINFRUG00000133615	ENSDARG00000053574	ENSCSAVG00000011245	ENSCING00000009065	ENSANGG00000006666	CG17269	AAEL011477	Y41E3.9
ENSG00000102543	ENSMUSG00000021982	ENSRNOG00000012209	ENSOCUG00000014743	ENSBTAG00000002271	ENSCAFG00000004421	ENSDNOG00000006418	ENSLAFG00000012861 ENSLAFG00000005186	ENSETEG00000007367	ENSMODG00000010997	ENSOANG00000015548	ENSGALG00000017004	ENSXETG00000013314	GSTENG00027133001	ENSORLG00000005666	ENSGACG00000014883	NEWSINFRUG00000122737	ENSDARG00000036650
ENSG00000164331	ENSMUSG00000021661	ENSRNOG00000016622 ENSRNOG00000022830	ENSOCUG00000000615	ENSBTAG00000018452	ENSCAFG00000008224	ENSDNOG00000004704	ENSLAFG00000012578	ENSETEG00000017863	ENSMODG00000001777	ENSOANG00000010659	ENSGALG00000013511	ENSXETG00000016820	GSTENG00025138001	ENSORLG00000003277	ENSGACG00000015828	NEWSINFRUG00000146166	ENSDARG00000035399			ENSANGG00000024786	CG5846	AAEL000964
ENSG00000135974	ENSMUSG00000010290	ENSRNOG00000016447	ENSOCUG00000007963	ENSBTAG00000012332	ENSCAFG00000002117		ENSLAFG00000009179	ENSETEG00000008395	ENSMODG00000002508 ENSMODG00000006985	ENSOANG00000014840	ENSGALG00000016796	ENSXETG00000002578	GSTENG00025951001	ENSORLG00000012460	ENSGACG00000003001	NEWSINFRUG00000165048	ENSDARG00000042025
ENSG00000135341	ENSMUSG00000028284	ENSRNOG00000005724	ENSOCUG00000001698	ENSBTAG00000002625	ENSCAFG00000003123	ENSDNOG00000000605	ENSLAFG00000018639	ENSETEG00000003724	ENSMODG00000018170	ENSOANG00000008928	ENSGALG00000015596	ENSXETG00000018737	GSTENG00010129001	ENSORLG00000017940	ENSGACG00000002001 ENSGACG00000006251	NEWSINFRUG00000137915	ENSDARG00000020469	ENSCSAVG00000000132	ENSCING00000005742			AAEL007035
ENSG00000099800	ENSMUSG00000020219	ENSRNOG00000019682		ENSBTAG00000013623				ENSETEG00000014954 ENSETEG00000016259	ENSMODG00000004794			ENSXETG00000001794	GSTENG00028887001		ENSGACG00000010398	NEWSINFRUG00000120644	ENSDARG00000058326 ENSDARG00000058297			ENSANGG00000019394	CG11611	AAEL008128	DY3.1	YGR181W
ENSG00000094631	ENSMUSG00000031161	ENSRNOG00000006791	ENSOCUG00000010141	ENSBTAG00000013244	ENSCAFG00000015620	ENSDNOG00000002754	ENSLAFG00000003822	ENSETEG00000006474	ENSMODG00000010166	ENSOANG00000002256		ENSXETG00000023355	GSTENG00001631001	ENSORLG00000020288	ENSGACG00000003854	NEWSINFRUG00000159432	ENSDARG00000038154		ENSCING00000008243	ENSANGG00000005584	CG6170	AAEL001069	F41H10.6	YNL021W
ENSG00000171861	ENSMUSG00000038046	ENSRNOG00000037238	ENSOCUG00000002219	ENSBTAG00000019162	ENSCAFG00000019117	ENSDNOG00000004294	ENSLAFG00000016652	ENSETEG00000017852	ENSMODG00000010029	ENSOANG00000009926	ENSGALG00000004799	ENSXETG00000022451	GSTENG00030099001	ENSORLG00000004692	ENSGACG00000010971	NEWSINFRUG00000147166	ENSDARG00000057662 ENSDARG00000016543	ENSCSAVG00000003646		ENSANGG00000017675	CG14100	AAEL009023
ENSG00000010165	ENSMUSG00000026694	ENSRNOG00000003042 ENSRNOG00000029529	ENSOCUG00000008257	ENSBTAG00000017721 ENSBTAG00000005655	ENSCAFG00000014905 ENSCAFG00000014885		ENSLAFG00000008601	ENSETEG00000003655 ENSETEG00000015471	ENSMODG00000003886	ENSOANG00000000905	ENSGALG00000003206	ENSXETG00000010438 ENSXETG00000017282	GSTENG00028456001 GSTENG00003705001	ENSORLG00000015786 ENSORLG00000001893	ENSGACG00000015065 ENSGACG00000014705	NEWSINFRUG00000150531	ENSDARG00000010905	ENSCSAVG00000007796 ENSCSAVG00000002978	ENSCING00000001749	ENSANGG00000004994	CG2614	AAEL002186	C01B10.8 C17E4.11
ENSG00000135457	ENSMUSG00000009733	ENSRNOG00000032395	ENSOCUG00000009026	ENSBTAG00000019312	ENSCAFG00000007831	ENSDNOG00000017309 ENSDNOG00000013046	ENSLAFG00000009123	ENSETEG00000010787	ENSMODG00000000229	ENSOANG00000005721	ENSGALG00000002235	ENSXETG00000009632	GSTENG00023555001	ENSORLG00000015644	ENSGACG00000010929	NEWSINFRUG00000131238	ENSDARG00000060306 ENSDARG00000031491		ENSCING00000015213 ENSCING00000009038	ENSANGG00000018970	CG30011	AAEL001750 AAEL001770
ENSG00000125846	ENSMUSG00000074756	ENSRNOG00000027955	ENSOCUG00000014537	ENSBTAG00000004620 ENSBTAG00000027431		ENSDNOG00000010883	ENSLAFG00000005930	ENSETEG00000015373
ENSG00000164022	ENSMUSG00000028029 ENSMUSG00000033017 ENSMUSG00000043824	ENSRNOG00000028940 ENSRNOG00000029467 ENSRNOG00000029417 ENSRNOG00000011384	ENSOCUG00000002043	ENSBTAG00000004230	ENSCAFG00000006312 ENSCAFG00000011014	ENSDNOG00000013590	ENSLAFG00000012639	ENSETEG00000000289	ENSMODG00000020613	ENSOANG00000002774	ENSGALG00000010553	ENSXETG00000019862	GSTENG00001508001 GSTENG00033458001	ENSORLG00000006773	ENSGACG00000000358 ENSGACG00000017501	NEWSINFRUG00000153558	ENSDARG00000060036 ENSDARG00000036894		ENSCING00000005183	ENSANGG00000014444	CG8235	AAEL010514 AAEL005307		YGL105W
ENSG00000134899	ENSMUSG00000026048	ENSRNOG00000022812	ENSOCUG00000012414	ENSBTAG00000014043	ENSCAFG00000006000	ENSDNOG00000007586	ENSLAFG00000003879	ENSETEG00000001021	ENSMODG00000005960	ENSOANG00000011318	ENSGALG00000016860	ENSXETG00000002745	GSTENG00017924001	ENSORLG00000004984	ENSGACG00000015292	NEWSINFRUG00000125929	ENSDARG00000023678	ENSCSAVG00000005394		ENSANGG00000018879	CG10890		F57B10.6	YGR258C
ENSG00000168818	ENSMUSG00000029125	ENSRNOG00000006139	ENSOCUG00000008072	ENSBTAG00000005712	ENSCAFG00000015700	ENSDNOG00000007299	ENSLAFG00000000395	ENSETEG00000002883	ENSMODG00000001530	ENSOANG00000012077	ENSGALG00000015012	ENSXETG00000016051	GSTENG00020783001	ENSORLG00000016755	ENSGACG00000008312	NEWSINFRUG00000131671	ENSDARG00000035763		ENSCING00000004501	ENSANGG00000019493	CG13626	AAEL004426	T10H9.3
ENSG00000116161	ENSMUSG00000014226 ENSMUSG00000049190	ENSRNOG00000002572	ENSOCUG00000014530 ENSOCUG00000004358	ENSBTAG00000001107	ENSCAFG00000014376	ENSDNOG00000015629	ENSLAFG00000016496	ENSETEG00000009331 ENSETEG00000001334	ENSMODG00000004383	ENSOANG00000000930	ENSGALG00000004554	ENSXETG00000020044	GSTENG00028388001	ENSORLG00000016233	ENSGACG00000013758	NEWSINFRUG00000143810 NEWSINFRUG00000151625	ENSDARG00000014731	ENSCSAVG00000008784	ENSCING00000008408	ENSANGG00000015168	CG3226	AAEL013314
ENSG00000104825	ENSMUSG00000030595	ENSRNOG00000020063		ENSBTAG00000001778	ENSCAFG00000005634		ENSLAFG00000018591	ENSETEG00000014748	ENSMODG00000013429								ENSDARG00000030087
ENSG00000111358	ENSMUSG00000029387	ENSRNOG00000001035	ENSOCUG00000003472	ENSBTAG00000007270		ENSDNOG00000016909	ENSLAFG00000007300	ENSETEG00000005983	ENSMODG00000023728	ENSOANG00000015329	ENSGALG00000023682		GSTENG00029420001	ENSORLG00000005886	ENSGACG00000008083	NEWSINFRUG00000121107	ENSDARG00000031604	ENSCSAVG00000002152		ENSANGG00000008638	CG5041	AAEL012523	ZK1128.4	YPR056W
ENSG00000184220	ENSMUSG00000022748	ENSRNOG00000027888		ENSBTAG00000013663	ENSCAFG00000009230	ENSDNOG00000006976	ENSLAFG00000017509	ENSETEG00000014502	ENSMODG00000002275	ENSOANG00000007529	ENSGALG00000015267	ENSXETG00000011858	GSTENG00004084001	ENSORLG00000020340	ENSGACG00000002798	NEWSINFRUG00000123520	ENSDARG00000004727	ENSCSAVG00000002309	ENSCING00000014848
ENSG00000178449	ENSMUSG00000023020	ENSRNOG00000021373	ENSOCUG00000012290	ENSBTAG00000000808	ENSCAFG00000008280	ENSDNOG00000003612	ENSLAFG00000000641	ENSETEG00000010219			ENSGALG00000024404
ENSG00000006125	ENSMUSG00000035152	ENSRNOG00000017678 ENSRNOG00000009988	ENSOCUG00000004060	ENSBTAG00000017961 ENSBTAG00000020316	ENSCAFG00000018246	ENSDNOG00000005114	ENSLAFG00000015777	ENSETEG00000005222	ENSMODG00000019128	ENSOANG00000006939	ENSGALG00000002140	ENSXETG00000013480	GSTENG00014639001	ENSORLG00000014475	ENSGACG00000020759	NEWSINFRUG00000163990	ENSDARG00000035152	ENSCSAVG00000009655	ENSCING00000008847	ENSANGG00000011397	CG12532	AAEL011650	Y71H2B.10	YKL135C
ENSG00000063177	ENSMUSG00000074789 ENSMUSG00000059070 ENSMUSG00000070387 ENSMUSG00000070950 ENSMUSG00000075385 ENSMUSG00000053173	ENSRNOG00000024007 ENSRNOG00000021035		ENSBTAG00000015388	ENSCAFG00000003967			ENSETEG00000013157	ENSMODG00000025119 ENSMODG00000014099			ENSXETG00000003164	GSTENG00015387001	ENSORLG00000010948	ENSGACG00000011547	NEWSINFRUG00000131064	ENSDARG00000029533	ENSCSAVG00000006600	ENSCING00000016163 ENSCING00000013017	ENSANGG00000008466	CG8615	AAEL008481	Y45F10D.12	YOL120C YNL301C
ENSG00000163904	ENSMUSG00000067190 ENSMUSG00000072404 ENSMUSG00000068241 ENSMUSG00000069712 ENSMUSG00000073087 ENSMUSG00000063435 ENSMUSG00000057116 ENSMUSG00000067716 ENSMUSG00000068254 ENSMUSG00000022855 ENSMUSG00000049830	ENSRNOG00000032563 ENSRNOG00000028835 ENSRNOG00000001773 ENSRNOG00000023774 ENSRNOG00000038174 ENSRNOG00000032526 ENSRNOG00000031180	ENSOCUG00000005048	ENSBTAG00000001749	ENSCAFG00000013266	ENSDNOG00000006361 ENSDNOG00000019083	ENSLAFG00000017148	ENSETEG00000014834 ENSETEG00000012752	ENSMODG00000023540 ENSMODG00000002778	ENSOANG00000004110	ENSGALG00000006496	ENSXETG00000007278						ENSCSAVG00000000822	ENSCING00000010138			AAEL008952	T10F2.3	YPL020C
ENSG00000144524	ENSMUSG00000026240	ENSRNOG00000037135 ENSRNOG00000018723	ENSOCUG00000016918	ENSBTAG00000005207	ENSCAFG00000011118	ENSDNOG00000007145	ENSLAFG00000017767	ENSETEG00000015963 ENSETEG00000001492	ENSMODG00000002502	ENSOANG00000003858	ENSGALG00000007752	ENSXETG00000022761	GSTENG00015307001	ENSORLG00000012810	ENSGACG00000009793	NEWSINFRUG00000151241	ENSDARG00000022788	ENSCSAVG00000002133		ENSANGG00000009137	CG2038	AAEL000635
ENSG00000111696	ENSMUSG00000071547	ENSRNOG00000026793	ENSOCUG00000016271	ENSBTAG00000006013	ENSCAFG00000007372	ENSDNOG00000008399	ENSLAFG00000017045	ENSETEG00000012659	ENSMODG00000002283	ENSOANG00000005557	ENSGALG00000012734	ENSXETG00000005357	GSTENG00029759001	ENSORLG00000004304	ENSGACG00000010077	NEWSINFRUG00000136381	ENSDARG00000062949	ENSCSAVG00000006384	ENSCING00000008390		CG1814
ENSG00000128159	ENSMUSG00000051786 ENSMUSG00000035751	ENSRNOG00000006028	ENSOCUG00000008282	ENSBTAG00000000650	ENSCAFG00000000689	ENSDNOG00000002996	ENSLAFG00000015963	ENSETEG00000005779	ENSMODG00000005532	ENSOANG00000003205	ENSGALG00000008657	ENSXETG00000022264	GSTENG00029665001	ENSORLG00000002828 ENSORLG00000002834	ENSGACG00000003928	NEWSINFRUG00000157672	ENSDARG00000044345	ENSCSAVG00000001072 ENSCSAVG00000001081	ENSCING00000013711 ENSCING00000016786	ENSANGG00000010273	CG5688	AAEL002312	F56A11.1
ENSG00000137500	ENSMUSG00000030613	ENSRNOG00000009462	ENSOCUG00000007261	ENSBTAG00000007479	ENSCAFG00000004593	ENSDNOG00000018784	ENSLAFG00000015417	ENSETEG00000013353	ENSMODG00000004456	ENSOANG00000008013	ENSGALG00000017251	ENSXETG00000013639	GSTENG00006686001 GSTENG00008377001	ENSORLG00000013736	ENSGACG00000020900	NEWSINFRUG00000125799	ENSDARG00000044626							YFL046W
ENSG00000132646	ENSMUSG00000027342	ENSRNOG00000021264 ENSRNOG00000021631	ENSOCUG00000004059	ENSBTAG00000006065	ENSCAFG00000006030	ENSDNOG00000018222 ENSDNOG00000005732	ENSLAFG00000006413	ENSETEG00000012962 ENSETEG00000006577	ENSMODG00000011649		ENSGALG00000000169	ENSXETG00000008193	GSTENG00028590001	ENSORLG00000002937	ENSGACG00000005726	NEWSINFRUG00000122355	ENSDARG00000054155		ENSCING00000014118	ENSANGG00000009783	CG10262 CG9193	AAEL012545	W03D2.4	YBR088C
ENSG00000137074	ENSMUSG00000028411	ENSRNOG00000006582	ENSOCUG00000000738	ENSBTAG00000013947	ENSCAFG00000001812	ENSDNOG00000018498	ENSLAFG00000005665	ENSETEG00000012459	ENSMODG00000003365	ENSOANG00000009878	ENSGALG00000001954	ENSXETG00000024143	GSTENG00020002001	ENSORLG00000006237	ENSGACG00000017887	NEWSINFRUG00000133661	ENSDARG00000027143	ENSCSAVG00000008038	ENSCING00000016933 ENSCING00000008741	ENSANGG00000023257 ENSANGG00000010412 ENSANGG00000002819	CG5316	AAEL014945	C26F1.7	YOR258W
ENSG00000105829	ENSMUSG00000032757	ENSRNOG00000011008	ENSOCUG00000017029	ENSBTAG00000003424	ENSCAFG00000002047	ENSDNOG00000001012	ENSLAFG00000000587	ENSETEG00000007154	ENSMODG00000011708	ENSOANG00000011643	ENSGALG00000004172	ENSXETG00000027380	GSTENG00032969001	ENSORLG00000018402	ENSGACG00000006253	NEWSINFRUG00000135960	ENSDARG00000034885	ENSCSAVG00000001255		ENSANGG00000014186	CG14084	AAEL007261	Y59E9AL.7
ENSG00000081154	ENSMUSG00000071533	ENSRNOG00000024637 ENSRNOG00000028411	ENSOCUG00000010977 ENSOCUG00000011110	ENSBTAG00000015069	ENSCAFG00000009593	ENSDNOG00000008873	ENSLAFG00000005518	ENSETEG00000004056	ENSMODG00000001943	ENSOANG00000007507	ENSGALG00000015330	ENSXETG00000021365	GSTENG00018007001	ENSORLG00000003737	ENSGACG00000015144		ENSDARG00000037712 ENSDARG00000037713			ENSANGG00000026325		AAEL002844
ENSG00000160201		ENSRNOG00000024497	ENSOCUG00000013434	ENSBTAG00000011645	ENSCAFG00000010572	ENSDNOG00000009914	ENSLAFG00000011460	ENSETEG00000002200	ENSMODG00000021029	ENSOANG00000006463	ENSGALG00000016198	ENSXETG00000004456	GSTENG00015824001	ENSORLG00000006182	ENSGACG00000014605	NEWSINFRUG00000124937	ENSDARG00000015325	ENSCSAVG00000000329	ENSCING00000004086	ENSANGG00000008577	CG3582	AAEL006713	Y116A8C.35
ENSG00000204356	ENSMUSG00000024369	ENSRNOG00000000420	ENSOCUG00000007012	ENSBTAG00000007453	ENSCAFG00000000690	ENSDNOG00000009997 ENSDNOG00000006996			ENSMODG00000015063	ENSOANG00000009900		ENSXETG00000010931	GSTENG00038844001	ENSORLG00000001948	ENSGACG00000002935	NEWSINFRUG00000144956	ENSDARG00000004343	ENSCSAVG00000004231	ENSCING00000014605 ENSCING00000005779	ENSANGG00000004549	CG5994	AAEL003077
ENSG00000163344	ENSMUSG00000027952	ENSRNOG00000020696	ENSOCUG00000016158	ENSBTAG00000017819	ENSCAFG00000017165	ENSDNOG00000017570	ENSLAFG00000009881	ENSETEG00000005219	ENSMODG00000017150				GSTENG00011540001	ENSORLG00000019325	ENSGACG00000003071	NEWSINFRUG00000162889 NEWSINFRUG00000165184	ENSDARG00000063077 ENSDARG00000059019 ENSDARG00000063060			ENSANGG00000013085	CG10268	AAEL013814	F32D8.13
ENSG00000204344	ENSMUSG00000061207	ENSRNOG00000000423	ENSOCUG00000007032	ENSBTAG00000005589	ENSCAFG00000000695		ENSLAFG00000014246		ENSMODG00000015018			ENSXETG00000002497		ENSORLG00000008750	ENSGACG00000011592	NEWSINFRUG00000127354	ENSDARG00000041532	ENSCSAVG00000011005
ENSG00000144061	ENSMUSG00000027378	ENSRNOG00000015756	ENSOCUG00000015631	ENSBTAG00000007675	ENSCAFG00000007057		ENSLAFG00000013899	ENSETEG00000011414	ENSMODG00000007204		ENSGALG00000008195	ENSXETG00000022446	GSTENG00014290001 GSTENG00014289001	ENSORLG00000003818		NEWSINFRUG00000122512	ENSDARG00000009046 ENSDARG00000062202	ENSCSAVG00000009228					M28.7
ENSG00000090520	ENSMUSG00000004460	ENSRNOG00000001803	ENSOCUG00000002053	ENSBTAG00000003151	ENSCAFG00000013546	ENSDNOG00000004127	ENSLAFG00000007455	ENSETEG00000013099	ENSMODG00000013307	ENSOANG00000004081	ENSGALG00000006564	ENSXETG00000004660	GSTENG00012841001		ENSGACG00000009047	NEWSINFRUG00000149148	ENSDARG00000056054 ENSDARG00000015088	ENSCSAVG00000008972		ENSANGG00000015765	CG4164	AAEL013020 AAEL009946	T15H9.7
ENSG00000142684	ENSMUSG00000028840	ENSRNOG00000016392	ENSOCUG00000013999	ENSBTAG00000009562	ENSCAFG00000012645		ENSLAFG00000008446	ENSETEG00000019920		ENSOANG00000012304	ENSGALG00000000542	ENSXETG00000009189	GSTENG00032123001	ENSORLG00000014641	ENSGACG00000009279	NEWSINFRUG00000147877	ENSDARG00000044102 ENSDARG00000059193			ENSANGG00000024187 ENSANGG00000026482 ENSANGG00000021990 ENSANGG00000018843 ENSANGG00000021794	CG3224	AAEL003752	Y56A3A.18	YLR074C
ENSG00000119616	ENSMUSG00000021243 ENSMUSG00000070308	ENSRNOG00000004723	ENSOCUG00000014120	ENSBTAG00000007311 ENSBTAG00000020381	ENSCAFG00000016971	ENSDNOG00000003352	ENSLAFG00000000724	ENSETEG00000009062	ENSMODG00000006179	ENSOANG00000011169	ENSGALG00000010275	ENSXETG00000027288	GSTENG00032343001	ENSORLG00000016654	ENSGACG00000005774	NEWSINFRUG00000133387	ENSDARG00000041373	ENSCSAVG00000004997		ENSANGG00000004213	CG4539	AAEL007697	F30A10.9	YDR339C
ENSG00000149792	ENSMUSG00000007338	ENSRNOG00000020975	ENSOCUG00000014882	ENSBTAG00000005075	ENSCAFG00000013928	ENSDNOG00000004494	ENSLAFG00000001690	ENSETEG00000010571	ENSMODG00000010091				GSTENG00004919001	ENSORLG00000001995	ENSGACG00000013129 ENSGACG00000013127	NEWSINFRUG00000158650	ENSDARG00000061998	ENSCSAVG00000001577		ENSANGG00000008414	CG4647	AAEL000467	R11D1.9
ENSG00000134186	ENSMUSG00000027881	ENSRNOG00000020438		ENSBTAG00000012473	ENSCAFG00000019931		ENSLAFG00000017112	ENSETEG00000014690	ENSMODG00000002350	ENSOANG00000007343	ENSGALG00000001972	ENSXETG00000005260	GSTENG00028478001	ENSORLG00000015621	ENSGACG00000015154	NEWSINFRUG00000123974	ENSDARG00000053101	ENSCSAVG00000009443	ENSCING00000009582	ENSANGG00000018200	CG1622		Y108G3AL.2
ENSG00000109016	ENSMUSG00000042569	ENSRNOG00000005360	ENSOCUG00000014041	ENSBTAG00000010559	ENSCAFG00000018525		ENSLAFG00000008637	ENSETEG00000014912	ENSMODG00000001421	ENSOANG00000007735	ENSGALG00000004759	ENSXETG00000006052	GSTENG00003714001	ENSORLG00000011564	ENSGACG00000012990	NEWSINFRUG00000150036	ENSDARG00000057797 ENSDARG00000057753 ENSDARG00000038279 ENSDARG00000057807	ENSCSAVG00000003487	ENSCING00000009808	ENSANGG00000018698	CG7601	AAEL012433
ENSG00000135372	ENSMUSG00000027185	ENSRNOG00000008663	ENSOCUG00000001398	ENSBTAG00000016747	ENSCAFG00000007028		ENSLAFG00000012393	ENSETEG00000020037	ENSMODG00000009890	ENSOANG00000007400	ENSGALG00000014573	ENSXETG00000003782	GSTENG00029801001	ENSORLG00000004830	ENSGACG00000009849	NEWSINFRUG00000125280	ENSDARG00000054259		ENSCING00000007651 ENSCING00000003567	ENSANGG00000018082	CG1994	AAEL006469	F55A12.8	YNL132W
ENSG00000119844	ENSMUSG00000049659	ENSRNOG00000005411	ENSOCUG00000006390	ENSBTAG00000009299	ENSCAFG00000003175	ENSDNOG00000005490	ENSLAFG00000007172	ENSETEG00000012323	ENSMODG00000003235	ENSOANG00000012433	ENSGALG00000008828	ENSXETG00000014023	GSTENG00038431001 GSTENG00003834001		ENSGACG00000019639	NEWSINFRUG00000138184	ENSDARG00000052253	ENSCSAVG00000006701	ENSCING00000013959		CG8538	AAEL010475	Y45G5AM.9
ENSG00000037897	ENSMUSG00000006732		ENSOCUG00000003099 ENSOCUG00000012498	ENSBTAG00000016908	ENSCAFG00000000290	ENSDNOG00000014269	ENSLAFG00000010794	ENSETEG00000002682	ENSMODG00000021349	ENSOANG00000014393		ENSXETG00000009655	GSTENG00033820001	ENSORLG00000015181	ENSGACG00000000572	NEWSINFRUG00000158933	ENSDARG00000017733	ENSCSAVG00000004963	ENSCING00000005368	ENSANGG00000002770	CG4045	AAEL009156	W02B12.10	YDL201W
ENSG00000137313	ENSMUSG00000024457	ENSRNOG00000032930	ENSOCUG00000015700	ENSBTAG00000014577	ENSCAFG00000024753	ENSDNOG00000016824	ENSLAFG00000011121	ENSETEG00000013360	ENSMODG00000015993	ENSOANG00000011976 ENSOANG00000005880	ENSGALG00000024360 ENSGALG00000000117				ENSGACG00000018905
ENSG00000027697	ENSMUSG00000020009	ENSRNOG00000012074	ENSOCUG00000013254	ENSBTAG00000012544	ENSCAFG00000000260		ENSLAFG00000005650	ENSETEG00000011672	ENSMODG00000017421	ENSOANG00000005255	ENSGALG00000013865			ENSORLG00000007213	ENSGACG00000009363	NEWSINFRUG00000159053	ENSDARG00000041180
ENSG00000137767	ENSMUSG00000005803	ENSRNOG00000000172	ENSOCUG00000014347	ENSBTAG00000010365	ENSCAFG00000013769	ENSDNOG00000017823	ENSLAFG00000008703	ENSETEG00000011573	ENSMODG00000017627	ENSOANG00000015184	ENSGALG00000005723	ENSXETG00000022046	GSTENG00025595001	ENSORLG00000005056	ENSGACG00000006260	NEWSINFRUG00000125281	ENSDARG00000017034	ENSCSAVG00000006295	ENSCING00000005112 ENSCING00000016779	ENSANGG00000014067	CG14997	AAEL002107	F02H6.5 Y9C9A.16
ENSG00000118961	ENSMUSG00000037669	ENSRNOG00000021475	ENSOCUG00000015795	ENSBTAG00000019647	ENSCAFG00000003855	ENSDNOG00000000499	ENSLAFG00000014526	ENSETEG00000014139	ENSMODG00000009662		ENSGALG00000016487	ENSXETG00000008907	GSTENG00005438001	ENSORLG00000019729	ENSGACG00000013376	NEWSINFRUG00000121111	ENSDARG00000060959	ENSCSAVG00000007672	ENSCING00000003782 ENSCING00000010601	ENSANGG00000015140	CG9186	AAEL000412	F26A3.1	YPR147C
ENSG00000182934	ENSMUSG00000032042	ENSRNOG00000010543	ENSOCUG00000017057	ENSBTAG00000014105	ENSCAFG00000010474	ENSDNOG00000010821	ENSLAFG00000010252	ENSETEG00000013956	ENSMODG00000004576		ENSGALG00000001053	ENSXETG00000003920	GSTENG00019549001	ENSORLG00000014676	ENSGACG00000006550	NEWSINFRUG00000138652	ENSDARG00000061124	ENSCSAVG00000005602	ENSCING00000008954	ENSANGG00000009897	CG2522	AAEL005856	F38A1.8	YDR292C
ENSG00000066422	ENSMUSG00000050077	ENSRNOG00000001613	ENSOCUG00000017649	ENSBTAG00000013460	ENSCAFG00000009599	ENSDNOG00000003185	ENSLAFG00000005523	ENSETEG00000004057	ENSMODG00000001927	ENSOANG00000007506	ENSGALG00000015334	ENSXETG00000021364	GSTENG00025762001	ENSORLG00000015676	ENSGACG00000013636	NEWSINFRUG00000122079	ENSDARG00000017886 ENSDARG00000056172
ENSG00000111911	ENSMUSG00000019791	ENSRNOG00000014190	ENSOCUG00000000738	ENSBTAG00000001956	ENSCAFG00000001052	ENSDNOG00000008976	ENSLAFG00000015651	ENSETEG00000007350	ENSMODG00000000397 ENSMODG00000017682	ENSOANG00000009878	ENSGALG00000019955	ENSXETG00000027058	GSTENG00035360001 GSTENG00030348001	ENSORLG00000006237	ENSGACG00000010284	NEWSINFRUG00000141272 NEWSINFRUG00000163154	ENSDARG00000055365 ENSDARG00000062496 ENSDARG00000055568	ENSCSAVG00000008038		ENSANGG00000008376	CG15362 CG34015	AAEL008486	C26F1.7	YOR258W
ENSG00000144747	ENSMUSG00000030059	ENSRNOG00000005851 ENSRNOG00000033325	ENSOCUG00000008154	ENSBTAG00000015554	ENSCAFG00000006553	ENSDNOG00000013447	ENSLAFG00000004084	ENSETEG00000020151	ENSMODG00000003468	ENSOANG00000000495	ENSGALG00000013408	ENSXETG00000016166	GSTENG00020999001	ENSORLG00000007962	ENSGACG00000009434	NEWSINFRUG00000121179	ENSDARG00000052547 ENSDARG00000057997 ENSDARG00000058024		ENSCING00000000297	ENSANGG00000016542	CG4557	AAEL008459
ENSG00000133119	ENSMUSG00000033970	ENSRNOG00000001088	ENSOCUG00000003624	ENSBTAG00000010787	ENSCAFG00000006271	ENSDNOG00000012665	ENSLAFG00000004831		ENSMODG00000009764	ENSOANG00000015489	ENSGALG00000017064	ENSXETG00000016918	GSTENG00018858001	ENSORLG00000003709	ENSGACG00000020554	NEWSINFRUG00000132713	ENSDARG00000055803 ENSDARG00000055969 ENSDARG00000055761	ENSCSAVG00000001447	ENSCING00000006912	ENSANGG00000017103	CG6258	AAEL007581	C39E9.13	YBR087W
ENSG00000197223	ENSMUSG00000000581	ENSRNOG00000005982	ENSOCUG00000009771	ENSBTAG00000004567	ENSCAFG00000003245		ENSLAFG00000002083 ENSLAFG00000013352	ENSETEG00000014857	ENSMODG00000003561	ENSOANG00000008385	ENSGALG00000008765	ENSXETG00000025934	GSTENG00018680001	ENSORLG00000002382	ENSGACG00000011981	NEWSINFRUG00000124595	ENSDARG00000021112	ENSCSAVG00000000150			CG8928	AAEL002933	Y51H7C.7	YHR081W
ENSG00000122550	ENSMUSG00000028986	ENSRNOG00000010453	ENSOCUG00000014780	ENSBTAG00000022552 ENSBTAG00000016010	ENSCAFG00000002746	ENSDNOG00000001169	ENSLAFG00000007517	ENSETEG00000011233	ENSMODG00000001075	ENSOANG00000014207	ENSGALG00000010938	ENSXETG00000007392	GSTENG00003504001	ENSORLG00000003839	ENSGACG00000006062	NEWSINFRUG00000151441
ENSG00000131467	ENSMUSG00000019326	ENSRNOG00000026142 ENSRNOG00000036806 ENSRNOG00000024118	ENSOCUG00000015986	ENSBTAG00000019918	ENSCAFG00000014716	ENSDNOG00000014063	ENSLAFG00000013446	ENSETEG00000018739	ENSMODG00000015079 ENSMODG00000025083		ENSGALG00000002937	ENSXETG00000012591	GSTENG00026935001	ENSORLG00000018778	ENSGACG00000003681 ENSGACG00000005761	NEWSINFRUG00000148701	ENSDARG00000012234			ENSANGG00000009377	CG15400	AAEL004295	Y66D12A.9
ENSG00000100931			ENSOCUG00000002904	ENSBTAG00000002711	ENSCAFG00000012087	ENSDNOG00000005682	ENSLAFG00000011673	ENSETEG00000004198	ENSMODG00000003266									ENSCSAVG00000002819	ENSCING00000011932 ENSCING00000017566	ENSANGG00000018490	CG8055	AAEL001698	C56C10.3 C37C3.3	YLR025W
ENSG00000153767	ENSMUSG00000022828 ENSMUSG00000074804	ENSRNOG00000026008	ENSOCUG00000002784	ENSBTAG00000016848	ENSCAFG00000011306		ENSLAFG00000009912	ENSETEG00000010209	ENSMODG00000018233	ENSOANG00000005826	ENSGALG00000013600 ENSGALG00000014947	ENSXETG00000012462 ENSXETG00000009918	GSTENG00006738001	ENSORLG00000020453	ENSGACG00000007408	NEWSINFRUG00000142541	ENSDARG00000000542	ENSCSAVG00000009406	ENSCING00000000616	ENSANGG00000010542	CG10415	AAEL012202	ZK550.4	YKL028W
ENSG00000135452	ENSMUSG00000006736	ENSRNOG00000025592	ENSOCUG00000012465	ENSBTAG00000007158	ENSCAFG00000000278	ENSDNOG00000014233	ENSLAFG00000005956	ENSETEG00000002670	ENSMODG00000001551	ENSOANG00000013497	ENSGALG00000010819	ENSXETG00000009659	GSTENG00002630001	ENSORLG00000016592	ENSGACG00000011730	NEWSINFRUG00000165474	ENSDARG00000036606 ENSDARG00000021970	ENSCSAVG00000000470	ENSCING00000014000	ENSANGG00000016934	CG6323	AAEL014572 AAEL005835	F58E6.1
ENSG00000004455	ENSMUSG00000028792	ENSRNOG00000000122 ENSRNOG00000021489	ENSOCUG00000001832	ENSBTAG00000017605	ENSCAFG00000010390	ENSDNOG00000014113	ENSLAFG00000005258	ENSETEG00000002333	ENSMODG00000017363	ENSOANG00000005875	ENSGALG00000003597	ENSXETG00000027867	GSTENG00021375001	ENSORLG00000007388	ENSGACG00000002010	NEWSINFRUG00000138764	ENSDARG00000005926	ENSCSAVG00000004209	ENSCING00000003848	ENSANGG00000019028	CG3140	AAEL012731	C29E4.8	YDR226W
ENSG00000036054	ENSMUSG00000022749	ENSRNOG00000001642	ENSOCUG00000017704	ENSBTAG00000015010	ENSCAFG00000009266	ENSDNOG00000004356	ENSLAFG00000003416	ENSETEG00000018728	ENSMODG00000002218	ENSOANG00000007527	ENSGALG00000015273	ENSXETG00000011861	GSTENG00020150001	ENSORLG00000016112	ENSGACG00000013892	NEWSINFRUG00000155629	ENSDARG00000044454 ENSDARG00000044357	ENSCSAVG00000006445	ENSCING00000008736	ENSANGG00000019734	CG4552	AAEL014771	F20D1.2
ENSG00000133773	ENSMUSG00000019897	ENSRNOG00000004183	ENSOCUG00000017824		ENSCAFG00000023758	ENSDNOG00000011546	ENSLAFG00000015368	ENSETEG00000000256	ENSMODG00000020484		ENSGALG00000010959	ENSXETG00000014539	GSTENG00020840001	ENSORLG00000014848	ENSGACG00000019765	NEWSINFRUG00000165036	ENSDARG00000045755				CG15535		F10E9.11
ENSG00000164117	ENSMUSG00000038206	ENSRNOG00000010502	ENSOCUG00000008888	ENSBTAG00000006715	ENSCAFG00000007874	ENSDNOG00000006397		ENSETEG00000003215	ENSMODG00000003584	ENSOANG00000005600	ENSGALG00000010764	ENSXETG00000016906		ENSORLG00000010964	ENSGACG00000016412		ENSDARG00000007477	ENSCSAVG00000002178	ENSCING00000005037
ENSG00000052835	ENSMUSG00000045757					ENSDNOG00000017201	ENSLAFG00000013608	ENSETEG00000018347
ENSG00000185236	ENSMUSG00000002290	ENSRNOG00000007648	ENSOCUG00000014755	ENSBTAG00000002475	ENSCAFG00000018513	ENSDNOG00000004134	ENSLAFG00000013598	ENSETEG00000000905	ENSMODG00000002099 ENSMODG00000003841	ENSOANG00000002201	ENSGALG00000000613	ENSXETG00000021890 ENSXETG00000025484	GSTENG00020931001 GSTENG00000938001 GSTENG00024696001 GSTENG00024698001	ENSORLG00000013938 ENSORLG00000015307 ENSORLG00000015284	ENSGACG00000013297 ENSGACG00000015479	NEWSINFRUG00000150965 NEWSINFRUG00000150968 NEWSINFRUG00000130839	ENSDARG00000041878 ENSDARG00000015231 ENSDARG00000023324 ENSDARG00000040570		ENSCING00000009526	ENSANGG00000009737	CG5771	AAEL009317	W04G5.2 F53G12.1	YGL210W YER031C
ENSG00000164597	ENSMUSG00000035933	ENSRNOG00000008827	ENSOCUG00000012771	ENSBTAG00000005526	ENSCAFG00000003929	ENSDNOG00000004409	ENSLAFG00000005320	ENSETEG00000018545	ENSMODG00000016367	ENSOANG00000003175	ENSGALG00000008035		GSTENG00013925001	ENSORLG00000012980	ENSGACG00000019242	NEWSINFRUG00000138802	ENSDARG00000008235	ENSCSAVG00000001950	ENSCING00000007688	ENSANGG00000014885	CG6549	AAEL005180	C43E11.11
ENSG00000120159	ENSMUSG00000028578	ENSRNOG00000007299	ENSOCUG00000015461	ENSBTAG00000001223	ENSCAFG00000001696	ENSDNOG00000016488	ENSLAFG00000010933	ENSETEG00000006661	ENSMODG00000004129	ENSOANG00000013234	ENSGALG00000001765	ENSXETG00000009386	GSTENG00021322001	ENSORLG00000004231	ENSGACG00000019489	NEWSINFRUG00000145003	ENSDARG00000061879	ENSCSAVG00000003017		ENSANGG00000010942	CG32176	AAEL012081
ENSG00000165264	ENSMUSG00000071014	ENSRNOG00000030959 ENSRNOG00000024539	ENSOCUG00000005089	ENSBTAG00000005907		ENSDNOG00000017450 ENSDNOG00000019864	ENSLAFG00000005434	ENSETEG00000005904	ENSMODG00000004585		ENSGALG00000002033	ENSXETG00000014726	GSTENG00033480001	ENSORLG00000006463	ENSGACG00000017573	NEWSINFRUG00000162757	ENSDARG00000037259	ENSCSAVG00000004212	ENSCING00000012183
ENSG00000198026	ENSMUSG00000039834	ENSRNOG00000017290	ENSOCUG00000016059	ENSBTAG00000024764 ENSBTAG00000010130	ENSCAFG00000009882	ENSDNOG00000003095	ENSLAFG00000016142	ENSETEG00000007611	ENSMODG00000013728		ENSGALG00000006902		GSTENG00028168001	ENSORLG00000006291	ENSGACG00000008023	NEWSINFRUG00000145290	ENSDARG00000004559 ENSDARG00000061431
ENSG00000111361	ENSMUSG00000029388	ENSRNOG00000001039	ENSOCUG00000003462	ENSBTAG00000007269	ENSCAFG00000007434	ENSDNOG00000005184	ENSLAFG00000007295	ENSETEG00000001829	ENSMODG00000012525	ENSOANG00000015331	ENSGALG00000003259	ENSXETG00000005830	GSTENG00025277001	ENSORLG00000000423	ENSGACG00000015598	NEWSINFRUG00000128938	ENSDARG00000009913	ENSCSAVG00000005730	ENSCING00000006234	ENSANGG00000009593 ENSANGG00000017149 ENSANGG00000009366	CG7883	AAEL014262 AAEL010251	ZK1098.4	YKR026C
ENSG00000158480	ENSMUSG00000047030	ENSRNOG00000009207		ENSBTAG00000018063	ENSCAFG00000011486		ENSLAFG00000018186	ENSETEG00000000133	ENSMODG00000016307	ENSOANG00000004835	ENSGALG00000008026	ENSXETG00000024008	GSTENG00033170001	ENSORLG00000009514		NEWSINFRUG00000165614	ENSDARG00000063250				CG4057	AAEL012166
ENSG00000116922	ENSMUSG00000044730	ENSRNOG00000025065		ENSBTAG00000014325	ENSCAFG00000003279		ENSLAFG00000012594	ENSETEG00000003426	ENSMODG00000017765	ENSOANG00000002053	ENSGALG00000021645	ENSXETG00000017463	GSTENG00012017001	ENSORLG00000009883	ENSGACG00000002689	NEWSINFRUG00000135315	ENSDARG00000012113
ENSG00000121104	ENSMUSG00000038893	ENSRNOG00000004417	ENSOCUG00000016733	ENSBTAG00000006886	ENSCAFG00000016947	ENSDNOG00000009271		ENSETEG00000007071	ENSMODG00000016284	ENSOANG00000011100	ENSGALG00000009943		GSTENG00035035001	ENSORLG00000002499 ENSORLG00000005608	ENSGACG00000007083 ENSGACG00000009718	NEWSINFRUG00000163476	ENSDARG00000061898	ENSCSAVG00000010327		ENSANGG00000017314		AAEL001520
ENSG00000136875	ENSMUSG00000066148	ENSRNOG00000014777	ENSOCUG00000005046	ENSBTAG00000004571	ENSCAFG00000003224	ENSDNOG00000013203	ENSLAFG00000018225	ENSETEG00000020389	ENSMODG00000025096 ENSMODG00000004444	ENSOANG00000012190	ENSGALG00000008857	ENSXETG00000026231	GSTENG00024793001	ENSORLG00000019641	ENSGACG00000015476	NEWSINFRUG00000144759	ENSDARG00000052472 ENSDARG00000052484	ENSCSAVG00000009178	ENSCING00000001299	ENSANGG00000016900	CG6322	AAEL010013	C36B1.5	YPR178W
ENSG00000204576	ENSMUSG00000038500	ENSRNOG00000025806	ENSOCUG00000002117	ENSBTAG00000006914	ENSCAFG00000015158 ENSCAFG00000000400 ENSCAFG00000002496		ENSLAFG00000017245	ENSETEG00000004271
ENSG00000166037	ENSMUSG00000031922	ENSRNOG00000006792	ENSOCUG00000014557	ENSBTAG00000016547	ENSCAFG00000004104	ENSDNOG00000007492	ENSLAFG00000014511	ENSETEG00000000996	ENSMODG00000000131	ENSOANG00000010500	ENSGALG00000017201	ENSXETG00000007081	GSTENG00014857001	ENSORLG00000007270	ENSGACG00000009314	NEWSINFRUG00000164183	ENSDARG00000002826	ENSCSAVG00000004581	ENSCING00000006051
ENSG00000133114	ENSMUSG00000022008	ENSRNOG00000001037	ENSOCUG00000007277	ENSBTAG00000025486 ENSBTAG00000009416	ENSCAFG00000004557	ENSDNOG00000014072	ENSLAFG00000013763	ENSETEG00000006337	ENSMODG00000014930	ENSOANG00000015588	ENSGALG00000016973	ENSXETG00000014779	GSTENG00009870001	ENSORLG00000004351	ENSGACG00000015216	NEWSINFRUG00000125987	ENSDARG00000058287 ENSDARG00000055404		ENSCING00000005326	ENSANGG00000010795	CG33332	AAEL013391	F26A3.7
ENSG00000167325	ENSMUSG00000030978		ENSOCUG00000013372	ENSBTAG00000013111	ENSCAFG00000005945	ENSDNOG00000011977	ENSLAFG00000008456	ENSETEG00000001559	ENSMODG00000008391	ENSOANG00000010680	ENSGALG00000017350	ENSXETG00000003999	GSTENG00022159001 GSTENG00014797001	ENSORLG00000008260 ENSORLG00000006731	ENSGACG00000020382 ENSGACG00000009741	NEWSINFRUG00000133983 NEWSINFRUG00000143653	ENSDARG00000014017	ENSCSAVG00000011317	ENSCING00000009147 ENSCING00000000347	ENSANGG00000009701	CG5371	AAEL010644	T23G5.1	YIL066C YER070W
ENSG00000126254		ENSRNOG00000024278	ENSOCUG00000003337	ENSBTAG00000013440	ENSCAFG00000006925		ENSLAFG00000014993	ENSETEG00000007878	ENSMODG00000013957			ENSXETG00000017599	GSTENG00021978001	ENSORLG00000003387	ENSGACG00000004170	NEWSINFRUG00000126528	ENSDARG00000039910			ENSANGG00000009778	CG2931	AAEL010642	Y54H5A.3
ENSG00000081181	ENSMUSG00000021125	ENSRNOG00000011139	ENSOCUG00000000584	ENSBTAG00000001945	ENSCAFG00000016428	ENSDNOG00000004808	ENSLAFG00000001358	ENSETEG00000006099	ENSMODG00000009978	ENSOANG00000010195	ENSGALG00000009519	ENSXETG00000007987	GSTENG00034560001	ENSORLG00000009933	ENSGACG00000012346	NEWSINFRUG00000140365	ENSDARG00000039269	ENSCSAVG00000007441	ENSCING00000015030 ENSCING00000007611	ENSANGG00000010477	CG18104	AAEL002675	T21F4.1	YPL111W
ENSG00000134153	ENSMUSG00000055943	ENSRNOG00000005884	ENSOCUG00000008893	ENSBTAG00000007385	ENSCAFG00000007981	ENSDNOG00000013051	ENSLAFG00000011763	ENSETEG00000001639	ENSMODG00000001647		ENSGALG00000009637	ENSXETG00000011206	GSTENG00022980001	ENSORLG00000017843	ENSGACG00000007910	NEWSINFRUG00000124062	ENSDARG00000012144 ENSDARG00000037220	ENSCSAVG00000009915	ENSCING00000000317	ENSANGG00000019103	CG8397	AAEL011972	C35D10.1
ENSG00000047410	ENSMUSG00000006005	ENSRNOG00000002394	ENSOCUG00000012261	ENSBTAG00000011943	ENSCAFG00000013717	ENSDNOG00000007834	ENSLAFG00000005329	ENSETEG00000000753	ENSMODG00000011641	ENSOANG00000001018	ENSGALG00000005105	ENSXETG00000017390	GSTENG00033628001	ENSORLG00000013763 ENSORLG00000009423	ENSGACG00000014860 ENSGACG00000007456	NEWSINFRUG00000160619	ENSDARG00000052914 ENSDARG00000014538 ENSDARG00000016630
ENSG00000114388	ENSMUSG00000010057	ENSRNOG00000021660	ENSOCUG00000005275	ENSBTAG00000019161	ENSCAFG00000010590	ENSDNOG00000015432	ENSLAFG00000001913	ENSETEG00000001525	ENSMODG00000012094	ENSOANG00000010419	ENSGALG00000002131	ENSXETG00000000083	GSTENG00027527001	ENSORLG00000003803	ENSGACG00000001278	NEWSINFRUG00000157977	ENSDARG00000059613 ENSDARG00000059591	ENSCSAVG00000005199	ENSCING00000013218	ENSANGG00000017554	CG9104	AAEL015393 AAEL003870	F49E8.1	YEL062W
ENSG00000089022	ENSMUSG00000029454	ENSRNOG00000001345	ENSOCUG00000011427	ENSBTAG00000009346	ENSCAFG00000008745	ENSDNOG00000016827	ENSLAFG00000017919	ENSETEG00000015255	ENSMODG00000012153	ENSOANG00000009506	ENSGALG00000004743	ENSXETG00000011682	GSTENG00030940001	ENSORLG00000003628	ENSGACG00000006305	NEWSINFRUG00000163206 NEWSINFRUG00000152963	ENSDARG00000028082	ENSCSAVG00000001075	ENSCING00000005709
ENSG00000136045	ENSMUSG00000001785	ENSRNOG00000005350	ENSOCUG00000002724	ENSBTAG00000004654	ENSCAFG00000001767	ENSDNOG00000019710	ENSLAFG00000014100	ENSETEG00000013608	ENSMODG00000001471	ENSOANG00000013508 ENSOANG00000005528	ENSGALG00000012631	ENSXETG00000016975	GSTENG00034213001	ENSORLG00000013489	ENSGACG00000018812	NEWSINFRUG00000126383	ENSDARG00000015921	ENSCSAVG00000006605	ENSCING00000003222	ENSANGG00000008184	CG6751	AAEL012851	JC8.2	YLR196W
ENSG00000137692	ENSMUSG00000032002	ENSRNOG00000008390	ENSOCUG00000006512	ENSBTAG00000003087	ENSCAFG00000015037	ENSDNOG00000019128	ENSLAFG00000016481	ENSETEG00000007356	ENSMODG00000000824	ENSOANG00000010476	ENSGALG00000017181	ENSXETG00000022216	GSTENG00032781001	ENSORLG00000002056	ENSGACG00000013296	NEWSINFRUG00000123617	ENSDARG00000044478	ENSCSAVG00000004825	ENSCING00000006105	ENSANGG00000019623	CG6597	AAEL006847	H38K22.2	YLR128W
ENSG00000117682	ENSMUSG00000012117	ENSRNOG00000014665	ENSOCUG00000016993	ENSBTAG00000007854	ENSCAFG00000012481	ENSDNOG00000019213	ENSLAFG00000017527	ENSETEG00000013567	ENSMODG00000014246	ENSOANG00000006912	ENSGALG00000000385	ENSXETG00000012322	GSTENG00022730001	ENSORLG00000014943	ENSGACG00000013581	NEWSINFRUG00000122871	ENSDARG00000039851	ENSCSAVG00000003059	ENSCING00000004790	ENSANGG00000021161 ENSANGG00000020956	CG10778	AAEL006039	T01G1.4	YBR002C
ENSG00000125741	ENSMUSG00000052214	ENSRNOG00000025890	ENSOCUG00000007949	ENSBTAG00000019605	ENSCAFG00000004419				ENSMODG00000021542			ENSXETG00000018240	GSTENG00035199001	ENSORLG00000000996	ENSGACG00000012981	NEWSINFRUG00000128026	ENSDARG00000061761	ENSCSAVG00000010733	ENSCING00000012402	ENSANGG00000014990	CG13601	AAEL004554
ENSG00000006712	ENSMUSG00000003437	ENSRNOG00000019746	ENSOCUG00000003390	ENSBTAG00000020428	ENSCAFG00000005550	ENSDNOG00000000578	ENSLAFG00000012197	ENSETEG00000000404	ENSMODG00000013486 ENSMODG00000002322			ENSXETG00000002902	GSTENG00030053001	ENSORLG00000004982	ENSGACG00000010818	NEWSINFRUG00000153125	ENSDARG00000043886	ENSCSAVG00000003360	ENSCING00000015908	ENSANGG00000017836	CG2503	AAEL001339	C55A6.9	YBR279W
ENSG00000178982	ENSMUSG00000053565	ENSRNOG00000020495	ENSOCUG00000012564	ENSBTAG00000011212	ENSCAFG00000005866	ENSDNOG00000017880		ENSETEG00000005855 ENSETEG00000007594	ENSMODG00000013314	ENSOANG00000012188		ENSXETG00000024723	GSTENG00012445001	ENSORLG00000000980	ENSGACG00000013152	NEWSINFRUG00000141579	ENSDARG00000032311	ENSCSAVG00000002969	ENSCING00000007279	ENSANGG00000012608	CG10306	AAEL006115	T16G1.11
ENSG00000149806	ENSMUSG00000038274		ENSOCUG00000014878	ENSBTAG00000020807	ENSCAFG00000013934	ENSDNOG00000004481 ENSDNOG00000019057			ENSMODG00000010095	ENSOANG00000011562		ENSXETG00000026219	GSTENG00020740001	ENSORLG00000015083	ENSGACG00000012791	NEWSINFRUG00000136394	ENSDARG00000014830		ENSCING00000014899	ENSANGG00000016592	CG15697	AAEL005129 AAEL009653	C26F1.4	YLR287C-A YOR182C
ENSG00000162385	ENSMUSG00000028609	ENSRNOG00000012778	ENSOCUG00000012844 ENSOCUG00000001880	ENSBTAG00000003485	ENSCAFG00000019164	ENSDNOG00000018358 ENSDNOG00000005997	ENSLAFG00000001947	ENSETEG00000016591	ENSMODG00000000462	ENSOANG00000008993	ENSGALG00000010689	ENSXETG00000008072	GSTENG00013743001	ENSORLG00000013648	ENSGACG00000003869	NEWSINFRUG00000134174	ENSDARG00000038635 ENSDARG00000056858 ENSDARG00000038620		ENSCING00000002708	ENSANGG00000017758	CG9401	AAEL011544 AAEL010453	R09B3.5
ENSG00000052802	ENSMUSG00000031604	ENSRNOG00000032297	ENSOCUG00000003769	ENSBTAG00000003068	ENSCAFG00000011607	ENSDNOG00000009622	ENSLAFG00000007061	ENSETEG00000018715	ENSMODG00000002349	ENSOANG00000014479	ENSGALG00000009560	ENSXETG00000016947	GSTENG00007230001	ENSORLG00000007977	ENSGACG00000016984	NEWSINFRUG00000150835	ENSDARG00000055876							YGR060W
ENSG00000013275	ENSMUSG00000030603	ENSRNOG00000025737 ENSRNOG00000018994	ENSOCUG00000006231	ENSBTAG00000022101 ENSBTAG00000009414	ENSCAFG00000005398	ENSDNOG00000016931	ENSLAFG00000017686	ENSETEG00000001877	ENSMODG00000013717	ENSOANG00000006987 ENSOANG00000004174	ENSGALG00000010675	ENSXETG00000022030 ENSXETG00000014266	GSTENG00009237001 GSTENG00010927001 GSTENG00010494001	ENSORLG00000016807	ENSGACG00000012379	NEWSINFRUG00000161698	ENSDARG00000052686 ENSDARG00000027099	ENSCSAVG00000009838	ENSCING00000016743 ENSCING00000003873	ENSANGG00000015165 ENSANGG00000026200	CG9475 CG16916	AAEL007297	F23F12.6	YDR394W
ENSG00000108733	ENSMUSG00000018733	ENSRNOG00000009718	ENSOCUG00000007780 ENSOCUG00000004058	ENSBTAG00000019723	ENSCAFG00000018260	ENSDNOG00000010895	ENSLAFG00000011836	ENSETEG00000010290	ENSMODG00000019129		ENSGALG00000002151	ENSXETG00000013481	GSTENG00026152001	ENSORLG00000017001	ENSGACG00000005249	NEWSINFRUG00000137617	ENSDARG00000035149	ENSCSAVG00000001923		ENSANGG00000027759	CG3639	AAEL006463	F08B12.2	YMR026C
ENSG00000137720	ENSMUSG00000037971	ENSRNOG00000030962	ENSOCUG00000012970	ENSBTAG00000004951		ENSDNOG00000006794	ENSLAFG00000014656	ENSETEG00000004902	ENSMODG00000014459		ENSGALG00000007950						ENSDARG00000052439 ENSDARG00000030044	ENSCSAVG00000003724	ENSCING00000007511
ENSG00000014824	ENSMUSG00000029221	ENSRNOG00000002246	ENSOCUG00000017135	ENSBTAG00000020367	ENSCAFG00000001798	ENSDNOG00000002142	ENSLAFG00000007021	ENSETEG00000019487	ENSMODG00000020577	ENSOANG00000000330	ENSGALG00000014247	ENSXETG00000021074	GSTENG00029260001	ENSORLG00000000650	ENSGACG00000017554	NEWSINFRUG00000125006	ENSDARG00000057272	ENSCSAVG00000010429	ENSCING00000009883	ENSANGG00000013330	CG8632	AAEL003964	Y71H2AM.9
ENSG00000022277	ENSMUSG00000027502	ENSRNOG00000005083	ENSOCUG00000017902	ENSBTAG00000027390	ENSCAFG00000011946	ENSDNOG00000013846	ENSLAFG00000008399	ENSETEG00000003143	ENSMODG00000016440	ENSOANG00000009249	ENSGALG00000007709	ENSXETG00000012028	GSTENG00008130001	ENSORLG00000006176	ENSGACG00000005926	NEWSINFRUG00000154046	ENSDARG00000040607	ENSCSAVG00000000309		ENSANGG00000004693 ENSANGG00000025849 ENSANGG00000027616	CG6443	AAEL003151	C01A2.5
ENSG00000132196	ENSMUSG00000026675	ENSRNOG00000002826	ENSOCUG00000011463	ENSBTAG00000005976	ENSCAFG00000013211	ENSDNOG00000013091	ENSLAFG00000001825	ENSETEG00000005903	ENSMODG00000001173		ENSGALG00000002681	ENSXETG00000004754	GSTENG00013340001 GSTENG00024682001	ENSORLG00000010814 ENSORLG00000015071	ENSGACG00000016134	NEWSINFRUG00000130830 NEWSINFRUG00000128118	ENSDARG00000059568	ENSCSAVG00000008836	ENSCING00000012988					YLR100W
ENSG00000146109	ENSMUSG00000036376	ENSRNOG00000017585 ENSRNOG00000036933	ENSOCUG00000016429	ENSBTAG00000010784	ENSCAFG00000010975	ENSDNOG00000003465	ENSLAFG00000007568		ENSMODG00000010429	ENSOANG00000014590		ENSXETG00000005684	GSTENG00027877001	ENSORLG00000019999	ENSGACG00000000295	NEWSINFRUG00000163049	ENSDARG00000043666	ENSCSAVG00000003960	ENSCING00000004346	ENSANGG00000023901	CG10993 CG6999 CG32706 CG32708	AAEL007655	F57B10.8	YNR054C
ENSG00000018610	ENSMUSG00000048188 ENSMUSG00000006423	ENSRNOG00000012564	ENSOCUG00000016730	ENSBTAG00000000788	ENSCAFG00000018390	ENSDNOG00000013445	ENSLAFG00000017745	ENSETEG00000007943	ENSMODG00000010197	ENSOANG00000001808	ENSGALG00000008652	ENSXETG00000020806	GSTENG00016788001	ENSORLG00000015587	ENSGACG00000013883				ENSCING00000014790	ENSANGG00000016155	CG16865	AAEL002371	Y66D12A.8
ENSG00000124444			ENSOCUG00000016634				ENSLAFG00000012704
ENSG00000164961	ENSMUSG00000022350	ENSRNOG00000009739	ENSOCUG00000015785	ENSBTAG00000010275	ENSCAFG00000001070	ENSDNOG00000008359	ENSLAFG00000003762	ENSETEG00000002145	ENSMODG00000001800	ENSOANG00000014093	ENSGALG00000016317	ENSXETG00000017490	GSTENG00035378001	ENSORLG00000005628	ENSGACG00000006206	NEWSINFRUG00000158599 NEWSINFRUG00000158621	ENSDARG00000017190	ENSCSAVG00000003129		ENSANGG00000012042	CG12272	AAEL009048	T05E7.3
ENSG00000110713	ENSMUSG00000063550	ENSRNOG00000020347	ENSOCUG00000017583	ENSBTAG00000008432	ENSCAFG00000005871	ENSDNOG00000002694	ENSLAFG00000013055	ENSETEG00000014883	ENSMODG00000008290	ENSOANG00000005159	ENSGALG00000013552		GSTENG00014697001		ENSGACG00000001942	NEWSINFRUG00000138702	ENSDARG00000054642
ENSG00000054118	ENSMUSG00000072862 ENSMUSG00000043962	ENSRNOG00000009977 ENSRNOG00000033459	ENSOCUG00000005323	ENSBTAG00000024095	ENSCAFG00000003389	ENSDNOG00000016552	ENSLAFG00000009587	ENSETEG00000003542	ENSMODG00000017834	ENSOANG00000002070	ENSGALG00000002144	ENSXETG00000003925	GSTENG00007954001 GSTENG00022934001	ENSORLG00000014550 ENSORLG00000009543	ENSGACG00000013745 ENSGACG00000002319	NEWSINFRUG00000143511 NEWSINFRUG00000129266	ENSDARG00000040095 ENSDARG00000044459 ENSDARG00000003513	ENSCSAVG00000004363 ENSCSAVG00000004376	ENSCING00000003176				F57B9.9
ENSG00000139722	ENSMUSG00000066278	ENSRNOG00000001086	ENSOCUG00000004446	ENSBTAG00000006888	ENSCAFG00000007684	ENSDNOG00000011989	ENSLAFG00000016860	ENSETEG00000017202	ENSMODG00000012349	ENSOANG00000006184	ENSGALG00000003743	ENSXETG00000005797	GSTENG00033029001	ENSORLG00000016072	ENSGACG00000005194	NEWSINFRUG00000139686	ENSDARG00000028391 ENSDARG00000039319	ENSCSAVG00000003720	ENSCING00000011860 ENSCING00000017648	ENSANGG00000013371	CG1115	AAEL010945	CD4.4
ENSG00000137947	ENSMUSG00000046115 ENSMUSG00000028271	ENSRNOG00000011135	ENSOCUG00000000139	ENSBTAG00000000504	ENSCAFG00000020209		ENSLAFG00000006102	ENSETEG00000019063	ENSMODG00000012414	ENSOANG00000012555 ENSOANG00000010586	ENSGALG00000006205	ENSXETG00000006091	GSTENG00013375001	ENSORLG00000004899	ENSGACG00000015696	NEWSINFRUG00000128194	ENSDARG00000019489	ENSCSAVG00000004959	ENSCING00000009619	ENSANGG00000017529 ENSANGG00000017570	CG5193	AAEL005368	W03F9.5	YPR086W
ENSG00000198839	ENSMUSG00000055917		ENSOCUG00000007998	ENSBTAG00000013050	ENSCAFG00000003317	ENSDNOG00000010505	ENSLAFG00000004008	ENSETEG00000006045	ENSMODG00000015922	ENSOANG00000004478	ENSGALG00000009454	ENSXETG00000009253	GSTENG00003908001	ENSORLG00000000804	ENSGACG00000008086	NEWSINFRUG00000155524	ENSDARG00000025346	ENSCSAVG00000004503	ENSCING00000000567	ENSANGG00000018812	CG9890	AAEL009394	F46B6.7

## Sheet: NOTCH1 - Table 1 - Table 1 - Ta
NOTCH1
Homo-sapiens	Mus-musculus	Rattus-norvegicus	Oryctolagus-cuniculus	Bos-taurus	Canis-familiaris	Dasypus-novemcinctus	Loxodonta-africana	Echinops-telfairi	Monodelphis-domestica	Ornithorhynchus-anatinus	Gallus-gallus	Xenopus-tropicalis	Tetraodon-nigroviridis	Oryzias-latipes	Gasterosteus-aculeatus	Takifugu-rubripes	Danio-rerio	Ciona-savignyi	Ciona-intestinalis	Anopheles-gambiae	Drosophila-melanogaster	Aedes-aegypti	Caenorhabditis-elegans	Saccharomyces-cerevisiae
ENSG00000071537	ENSMUSG00000020964	ENSRNOG00000004464	ENSOCUG00000011932	ENSBTAG00000008083	ENSCAFG00000017315	ENSDNOG00000000570	ENSLAFG00000001885	ENSETEG00000006145	ENSMODG00000003714	ENSOANG00000001115	ENSGALG00000010581	ENSXETG00000010038	GSTENG00001518001 GSTENG00020693001	ENSORLG00000018072	ENSGACG00000013087	NEWSINFRUG00000132523	ENSDARG00000004581	ENSCSAVG00000002014	ENSCING00000012422	ENSANGG00000016707	CG10221	AAEL008521 AAEL004514	F45D3.5	YLR207W
ENSG00000126062	ENSMUSG00000010045	ENSRNOG00000021899	ENSOCUG00000005281	ENSBTAG00000002634	ENSCAFG00000010578	ENSDNOG00000017731	ENSLAFG00000001909	ENSETEG00000001532	ENSMODG00000012072		ENSGALG00000018680	ENSXETG00000000082	GSTENG00011458001 GSTENG00003373001	ENSORLG00000002728	ENSGACG00000005656	NEWSINFRUG00000150508	ENSDARG00000042611 ENSDARG00000055763	ENSCSAVG00000000600	ENSCING00000009099	ENSANGG00000016153	CG9536	AAEL004497	F11A10.6	YOL107W
ENSG00000151498	ENSMUSG00000031969	ENSRNOG00000009845	ENSOCUG00000012305	ENSBTAG00000012937	ENSCAFG00000009762	ENSDNOG00000003524	ENSLAFG00000005177	ENSETEG00000000774	ENSMODG00000005464	ENSOANG00000009004	ENSGALG00000001557	ENSXETG00000008327	GSTENG00030024001 GSTENG00003338001 GSTENG00003276001	ENSORLG00000005216	ENSGACG00000010582	NEWSINFRUG00000125211	ENSDARG00000042658	ENSCSAVG00000002775	ENSCING00000000893	ENSANGG00000019348	CG12262	AAEL014452	F28A10.6
ENSG00000171611	ENSMUSG00000036858		ENSOCUG00000003850	ENSBTAG00000017097		ENSDNOG00000017645	ENSLAFG00000008710	ENSETEG00000002423
ENSG00000071243	ENSMUSG00000029670	ENSRNOG00000005496	ENSOCUG00000001881	ENSBTAG00000016332	ENSCAFG00000003481	ENSDNOG00000001495 ENSDNOG00000006021		ENSETEG00000016174	ENSMODG00000015490	ENSOANG00000005653	ENSGALG00000009023	ENSXETG00000022722	GSTENG00005233001		ENSGACG00000000654	NEWSINFRUG00000150457	ENSDARG00000034326	ENSCSAVG00000000469	ENSCING00000003519	ENSANGG00000005528	CG6632	AAEL011725 AAEL011721 AAEL000990	T06A10.4 Y51H1A.4	YHR090C YOR064C YNL097C
ENSG00000105072	ENSMUSG00000052794	ENSRNOG00000023700		ENSBTAG00000002447	ENSCAFG00000015691		ENSLAFG00000009095	ENSETEG00000019539	ENSMODG00000014929	ENSOANG00000007244	ENSGALG00000021883	ENSXETG00000002073			ENSGACG00000003379			ENSCSAVG00000005942	ENSCING00000002200
ENSG00000113966	ENSMUSG00000022722	ENSRNOG00000039796 ENSRNOG00000001689	ENSOCUG00000004200	ENSBTAG00000010091	ENSCAFG00000009111	ENSDNOG00000015603	ENSLAFG00000011730	ENSETEG00000013768	ENSMODG00000017010	ENSOANG00000007539	ENSGALG00000019215	ENSXETG00000026476	GSTENG00017902001 GSTENG00007470001	ENSORLG00000005063 ENSORLG00000015588	ENSGACG00000015382 ENSGACG00000006779	NEWSINFRUG00000135073	ENSDARG00000032056 ENSDARG00000043764	ENSCSAVG00000000015	ENSCING00000015355 ENSCING00000004657	ENSANGG00000010411	CG7735	AAEL002311	C38D4.8
ENSG00000162129	ENSMUSG00000001829	ENSRNOG00000019693	ENSOCUG00000017356	ENSBTAG00000001280	ENSCAFG00000005720	ENSDNOG00000000153	ENSLAFG00000011447	ENSETEG00000002943	ENSMODG00000007937	ENSOANG00000008149		ENSXETG00000010423 ENSXETG00000010507	GSTENG00010184001 GSTENG00038721001	ENSORLG00000011250	ENSGACG00000007783	NEWSINFRUG00000130318	ENSDARG00000041880							YDR258C YLL026W
ENSG00000154473	ENSMUSG00000066979		ENSOCUG00000017446	ENSBTAG00000017913	ENSCAFG00000012700	ENSDNOG00000007315 ENSDNOG00000003153	ENSLAFG00000012753	ENSETEG00000008787	ENSMODG00000007542	ENSOANG00000012165	ENSGALG00000009681	ENSXETG00000009564	GSTENG00035913001	ENSORLG00000009565	ENSGACG00000002522	NEWSINFRUG00000151235	ENSDARG00000040844	ENSCSAVG00000000634	ENSCING00000009630	ENSANGG00000013808	CG7581	AAEL007469	Y54G9A.6
ENSG00000144524	ENSMUSG00000026240	ENSRNOG00000037135 ENSRNOG00000018723	ENSOCUG00000016918	ENSBTAG00000005207	ENSCAFG00000011118	ENSDNOG00000007145	ENSLAFG00000017767	ENSETEG00000015963 ENSETEG00000001492	ENSMODG00000002502	ENSOANG00000003858	ENSGALG00000007752	ENSXETG00000022761	GSTENG00015307001	ENSORLG00000012810	ENSGACG00000009793	NEWSINFRUG00000151241	ENSDARG00000022788	ENSCSAVG00000002133		ENSANGG00000009137	CG2038	AAEL000635
ENSG00000163156	ENSMUSG00000005629	ENSRNOG00000021092		ENSBTAG00000018070	ENSCAFG00000012499	ENSDNOG00000004323	ENSLAFG00000013409	ENSETEG00000004249	ENSMODG00000018842			ENSXETG00000008141	GSTENG00011676001	ENSORLG00000015819	ENSGACG00000013557	NEWSINFRUG00000141169	ENSDARG00000003027	ENSCSAVG00000008153
ENSG00000158006	ENSMUSG00000037366	ENSRNOG00000022288	ENSOCUG00000012696	ENSBTAG00000005105	ENSCAFG00000012726	ENSDNOG00000007266	ENSLAFG00000008618	ENSETEG00000007731	ENSMODG00000014033	ENSOANG00000014900	ENSGALG00000016713		GSTENG00018465001	ENSORLG00000015947	ENSGACG00000004825	NEWSINFRUG00000163811	ENSDARG00000003584	ENSCSAVG00000009533	ENSCING00000008821				C52B9.7 W03G9.6
ENSG00000137500	ENSMUSG00000030613	ENSRNOG00000009462	ENSOCUG00000007261	ENSBTAG00000007479	ENSCAFG00000004593	ENSDNOG00000018784	ENSLAFG00000015417	ENSETEG00000013353	ENSMODG00000004456	ENSOANG00000008013	ENSGALG00000017251	ENSXETG00000013639	GSTENG00006686001 GSTENG00008377001	ENSORLG00000013736	ENSGACG00000020900	NEWSINFRUG00000125799	ENSDARG00000044626							YFL046W
ENSG00000104299	ENSMUSG00000021975	ENSRNOG00000013459	ENSOCUG00000015356	ENSBTAG00000008845	ENSCAFG00000008263	ENSDNOG00000003821	ENSLAFG00000014628	ENSETEG00000004286	ENSMODG00000008755	ENSOANG00000010536	ENSGALG00000016631		GSTENG00018464001	ENSORLG00000015930	ENSGACG00000004893	NEWSINFRUG00000130342		ENSCSAVG00000003803	ENSCING00000008575	ENSANGG00000023739	CG5222	AAEL010663	F19F10.12
ENSG00000006652	ENSMUSG00000001627	ENSRNOG00000016150	ENSOCUG00000015263	ENSBTAG00000010549	ENSCAFG00000003322	ENSDNOG00000019984	ENSLAFG00000004167	ENSETEG00000019162	ENSMODG00000015916	ENSOANG00000009631 ENSOANG00000003546	ENSGALG00000009448	ENSXETG00000009255	GSTENG00034298001	ENSORLG00000010527	ENSGACG00000018919	NEWSINFRUG00000126661	ENSDARG00000061495 ENSDARG00000061477	ENSCSAVG00000002519	ENSCING00000004976	ENSANGG00000014235 ENSANGG00000013655	CG31694	AAEL002175	F58B3.6
ENSG00000138107	ENSMUSG00000025228	ENSRNOG00000019725	ENSOCUG00000005779	ENSBTAG00000021067	ENSCAFG00000010210	ENSDNOG00000017759	ENSLAFG00000005064	ENSETEG00000002362	ENSMODG00000011256	ENSOANG00000008105	ENSGALG00000008086	ENSXETG00000015217	GSTENG00025408001		ENSGACG00000001938	NEWSINFRUG00000151203	ENSDARG00000011611	ENSCSAVG00000000501	ENSCING00000007529	ENSANGG00000015043	CG6174	AAEL003383 AAEL015309	Y53F4B.22	YHR129C
ENSG00000109472	ENSMUSG00000037852		ENSOCUG00000008181 ENSOCUG00000003772 ENSOCUG00000017803 ENSOCUG00000000212	ENSBTAG00000016514	ENSCAFG00000008861	ENSDNOG00000009634	ENSLAFG00000005287	ENSETEG00000011201	ENSMODG00000002373	ENSOANG00000014480	ENSGALG00000009563	ENSXETG00000017037	GSTENG00007231001	ENSORLG00000007988	ENSGACG00000016968	NEWSINFRUG00000150837	ENSDARG00000055874 ENSDARG00000037428	ENSCSAVG00000006266 ENSCSAVG00000006105	ENSCING00000012109	ENSANGG00000001026	CG4122	AAEL011016	F01D4.4
ENSG00000063176	ENSMUSG00000057342	ENSRNOG00000032416 ENSRNOG00000021032	ENSOCUG00000006579	ENSBTAG00000009872	ENSCAFG00000003961	ENSDNOG00000000265	ENSLAFG00000014968	ENSETEG00000015551	ENSMODG00000009217	ENSOANG00000011563	ENSGALG00000023541	ENSXETG00000003163	GSTENG00015388001	ENSORLG00000010966	ENSGACG00000011540	NEWSINFRUG00000160990	ENSDARG00000059987	ENSCSAVG00000011634	ENSCING00000001659	ENSANGG00000012671	CG1747 CG32484	AAEL008510 AAEL004285	C34C6.5	YLR260W YOR171C
ENSG00000109079	ENSMUSG00000017615	ENSRNOG00000009069	ENSOCUG00000007774	ENSBTAG00000008115	ENSCAFG00000018663	ENSDNOG00000010870	ENSLAFG00000006454	ENSETEG00000008611	ENSMODG00000019235	ENSOANG00000015620 ENSOANG00000012208	ENSGALG00000005715	ENSXETG00000019443	GSTENG00026857001	ENSORLG00000007491	ENSGACG00000005321	NEWSINFRUG00000148762	ENSDARG00000041565	ENSCSAVG00000003576	ENSCING00000008674	ENSANGG00000014599	CG10465		D2045.8
ENSG00000125755	ENSMUSG00000071854 ENSMUSG00000023118	ENSRNOG00000014353	ENSOCUG00000005511	ENSBTAG00000012101	ENSCAFG00000023839 ENSCAFG00000004376	ENSDNOG00000016149	ENSLAFG00000008726	ENSETEG00000015995	ENSMODG00000021534			ENSXETG00000024453	GSTENG00033147001 GSTENG00033148001	ENSORLG00000015338	ENSGACG00000002735	NEWSINFRUG00000122979	ENSDARG00000059553	ENSCSAVG00000005154	ENSCING00000008230	ENSANGG00000008088	CG2097	AAEL002437	F25G6.2	YAL043C
ENSG00000102904	ENSMUSG00000031893	ENSRNOG00000018954	ENSOCUG00000006307	ENSBTAG00000006387	ENSCAFG00000020347	ENSDNOG00000016758	ENSLAFG00000006543	ENSETEG00000016346	ENSMODG00000005575	ENSOANG00000007609 ENSOANG00000009563	ENSGALG00000001533						ENSDARG00000056707 ENSDARG00000056546 ENSDARG00000030512 ENSDARG00000056673	ENSCSAVG00000008490	ENSCING00000013169 ENSCING00000007521
ENSG00000166140	ENSMUSG00000068580	ENSRNOG00000012528	ENSOCUG00000005582	ENSBTAG00000013485	ENSCAFG00000009345	ENSDNOG00000009880	ENSLAFG00000014742	ENSETEG00000020078 ENSETEG00000020102	ENSMODG00000000221	ENSOANG00000009310	ENSGALG00000008460	ENSXETG00000021564	GSTENG00007580001 GSTENG00007483001	ENSORLG00000017068	ENSGACG00000006386	NEWSINFRUG00000136839	ENSDARG00000003642			ENSANGG00000020473	CG15602	AAEL010052	R11D1.10
ENSG00000100319	ENSMUSG00000009076	ENSRNOG00000007849	ENSOCUG00000005282	ENSBTAG00000017890	ENSCAFG00000012343	ENSDNOG00000000899	ENSLAFG00000010823	ENSETEG00000003789	ENSMODG00000009007		ENSGALG00000008070	ENSXETG00000024785	GSTENG00017255001	ENSORLG00000008131	ENSGACG00000016940	NEWSINFRUG00000137482	ENSDARG00000035434	ENSCSAVG00000011080		ENSANGG00000026626	CG31922	AAEL014499 AAEL013088
ENSG00000151576	ENSMUSG00000022704 ENSMUSG00000002825	ENSRNOG00000026814 ENSRNOG00000007158	ENSOCUG00000002603	ENSBTAG00000017445 ENSBTAG00000004977	ENSCAFG00000010759 ENSCAFG00000017671		ENSLAFG00000005036	ENSETEG00000018508	ENSMODG00000005954 ENSMODG00000018172	ENSOANG00000002883	ENSGALG00000015120	ENSXETG00000002805 ENSXETG00000002264	GSTENG00023892001 GSTENG00023893001 GSTENG00019772001	ENSORLG00000006865 ENSORLG00000009211	ENSGACG00000010327 ENSGACG00000003260	NEWSINFRUG00000141879 NEWSINFRUG00000149149	ENSDARG00000016093 ENSDARG00000043105	ENSCSAVG00000008757	ENSCING00000005263	ENSANGG00000009375 ENSANGG00000018725	CG3434 CG4947	AAEL010993 AAEL015117 AAEL010968	Y39B6A.35 ZK829.6
ENSG00000120696	ENSMUSG00000043881		ENSOCUG00000012525	ENSBTAG00000025498	ENSCAFG00000004802	ENSDNOG00000010598			ENSMODG00000014764	ENSOANG00000003381		ENSXETG00000025371	GSTENG00027945001	ENSORLG00000011534	ENSGACG00000001734	NEWSINFRUG00000161452	ENSDARG00000060749 ENSDARG00000060744
ENSG00000089685	ENSMUSG00000017716			ENSBTAG00000013573	ENSCAFG00000005302	ENSDNOG00000002278	ENSLAFG00000006585	ENSETEG00000014178	ENSMODG00000001871	ENSOANG00000000538	ENSGALG00000023644 ENSGALG00000008713	ENSXETG00000004294 ENSXETG00000009983	GSTENG00024148001 GSTENG00028102001	ENSORLG00000007474 ENSORLG00000003623	ENSGACG00000008954 ENSGACG00000009685	NEWSINFRUG00000122152 NEWSINFRUG00000152268	ENSDARG00000055655 ENSDARG00000015440			ENSANGG00000016684	CG12265	AAEL014251	C50B8.2 T27F2.3
ENSG00000149196	ENSMUSG00000062797	ENSRNOG00000017383	ENSOCUG00000013108	ENSBTAG00000019995	ENSCAFG00000004461	ENSDNOG00000010935	ENSLAFG00000009125	ENSETEG00000016058	ENSMODG00000004201	ENSOANG00000008883	ENSGALG00000004391 ENSGALG00000001823	ENSXETG00000010439	GSTENG00003615001	ENSORLG00000010707	ENSGACG00000003879	NEWSINFRUG00000150251	ENSDARG00000040546	ENSCSAVG00000005930	ENSCING00000004728	ENSANGG00000012375	CG13926	AAEL010953	F42A6.6
ENSG00000054116	ENSMUSG00000028847	ENSRNOG00000010550	ENSOCUG00000011044	ENSBTAG00000005732	ENSCAFG00000003521	ENSDNOG00000019015 ENSDNOG00000010032 ENSDNOG00000006941	ENSLAFG00000009853	ENSETEG00000007649	ENSMODG00000017848	ENSOANG00000002072	ENSGALG00000002284	ENSXETG00000004378	GSTENG00017496001	ENSORLG00000005231	ENSGACG00000007236	NEWSINFRUG00000149604	ENSDARG00000045364	ENSCSAVG00000000866	ENSCING00000001245	ENSANGG00000007106	CG3911	AAEL007988	ZK1098.5	YKR068C
ENSG00000130202	ENSMUSG00000062300	ENSRNOG00000018730	ENSOCUG00000017836	ENSBTAG00000015318	ENSCAFG00000004626	ENSDNOG00000006398	ENSLAFG00000013054	ENSETEG00000003914	ENSMODG00000020865	ENSOANG00000012179	ENSGALG00000006742	ENSXETG00000024874	GSTENG00015290001 GSTENG00003811001	ENSORLG00000006981 ENSORLG00000013133	ENSGACG00000009560	NEWSINFRUG00000155815 NEWSINFRUG00000125757	ENSDARG00000062831 ENSDARG00000063390	ENSCSAVG00000005410	ENSCING00000008972		CG5803	AAEL000540
ENSG00000172757	ENSMUSG00000071197 ENSMUSG00000053038 ENSMUSG00000057407 ENSMUSG00000056201	ENSRNOG00000016624 ENSRNOG00000020660 ENSRNOG00000027649	ENSOCUG00000009383	ENSBTAG00000021455	ENSCAFG00000011342 ENSCAFG00000024955	ENSDNOG00000004497		ENSETEG00000014407 ENSETEG00000017140		ENSOANG00000014048	ENSGALG00000010027	ENSXETG00000012301	GSTENG00031213001	ENSORLG00000002103	ENSGACG00000017032	NEWSINFRUG00000127098	ENSDARG00000021124	ENSCSAVG00000010805 ENSCSAVG00000010807	ENSCING00000003294 ENSCING00000011820	ENSANGG00000019895	CG4254 CG6873	AAEL003957	C38C3.5	YLL050C
ENSG00000167085	ENSMUSG00000004264 ENSMUSG00000038845 ENSMUSG00000067547	ENSRNOG00000026193 ENSRNOG00000015470 ENSRNOG00000021785 ENSRNOG00000030810 ENSRNOG00000039258 ENSRNOG00000040030 ENSRNOG00000038099 ENSRNOG00000006625 ENSRNOG00000005463 ENSRNOG00000028603 ENSRNOG00000015823 ENSRNOG00000027568 ENSRNOG00000021699 ENSRNOG00000028692 ENSRNOG00000012999 ENSRNOG00000032797	ENSOCUG00000007209	ENSBTAG00000013123 ENSBTAG00000025216 ENSBTAG00000017120	ENSCAFG00000014439 ENSCAFG00000016926	ENSDNOG00000006084	ENSLAFG00000010087	ENSETEG00000012008	ENSMODG00000012210 ENSMODG00000018159	ENSOANG00000003080	ENSGALG00000001162 ENSGALG00000014567	ENSXETG00000023919 ENSXETG00000027802	GSTENG00004101001 GSTENG00005657001 GSTENG00010554001	ENSORLG00000002753 ENSORLG00000003148 ENSORLG00000007512	ENSGACG00000009106 ENSGACG00000001413	NEWSINFRUG00000123261 NEWSINFRUG00000152100	ENSDARG00000002202 ENSDARG00000017728 ENSDARG00000057414	ENSCSAVG00000004757 ENSCSAVG00000005681	ENSCING00000002532 ENSCING00000000955	ENSANGG00000019975 ENSANGG00000019751	CG15081 CG10691	AAEL013952 AAEL009345 AAEL012282	T24H7.1 Y37E3.9	YGR231C YGR132C
ENSG00000134825	ENSMUSG00000036372	ENSRNOG00000020535 ENSRNOG00000033845 ENSRNOG00000031946 ENSRNOG00000032740	ENSOCUG00000003287	ENSBTAG00000000063	ENSCAFG00000020338 ENSCAFG00000011739	ENSDNOG00000005315	ENSLAFG00000006503	ENSETEG00000007376 ENSETEG00000017473	ENSMODG00000018684		ENSGALG00000003630	ENSXETG00000027540		ENSORLG00000006462	ENSGACG00000005414	NEWSINFRUG00000123536	ENSDARG00000031872	ENSCSAVG00000000927	ENSCING00000011616	ENSANGG00000011654	CG9669	AAEL012511	Y57E12AM.1
ENSG00000127184	ENSMUSG00000017778 ENSMUSG00000062895 ENSMUSG00000056875 ENSMUSG00000057580	ENSRNOG00000030237	ENSOCUG00000010268	ENSBTAG00000018891 ENSBTAG00000017472 ENSBTAG00000024730 ENSBTAG00000025474	ENSCAFG00000024056 ENSCAFG00000024221		ENSLAFG00000017502	ENSETEG00000008659	ENSMODG00000020241	ENSOANG00000014755	ENSGALG00000015631	ENSXETG00000025081	GSTENG00028717001	ENSORLG00000009910	ENSGACG00000010223		ENSDARG00000053382			ENSANGG00000022887	CG2249	AAEL011514 AAEL002737
ENSG00000133027	ENSMUSG00000000301			ENSBTAG00000016432	ENSCAFG00000018444		ENSLAFG00000005172	ENSETEG00000020115	ENSMODG00000004778	ENSOANG00000001259	ENSGALG00000004875	ENSXETG00000005734	GSTENG00014225001		ENSGACG00000005578	NEWSINFRUG00000150131	ENSDARG00000040450							YJR073C
ENSG00000059691	ENSMUSG00000028085	ENSRNOG00000037655	ENSOCUG00000016875	ENSBTAG00000013914	ENSCAFG00000008088	ENSDNOG00000012683		ENSETEG00000002356	ENSMODG00000001031	ENSOANG00000005282	ENSGALG00000010097		GSTENG00005099001 GSTENG00037823001	ENSORLG00000007740	ENSGACG00000017143	NEWSINFRUG00000122908	ENSDARG00000037309	ENSCSAVG00000002964 ENSCSAVG00000002956	ENSCING00000014353 ENSCING00000014355 ENSCING00000014354	ENSANGG00000011729 ENSANGG00000013899	CG5463	AAEL009908	C39B5.6	YBL080C
ENSG00000111667	ENSMUSG00000038429	ENSRNOG00000015409	ENSOCUG00000003582	ENSBTAG00000019780	ENSCAFG00000014586	ENSDNOG00000002211	ENSLAFG00000006569	ENSETEG00000007567	ENSMODG00000018148		ENSGALG00000014525	ENSXETG00000023925	GSTENG00015312001 GSTENG00015311001	ENSORLG00000012752	ENSGACG00000009840	NEWSINFRUG00000146992	ENSDARG00000014517	ENSCSAVG00000010969	ENSCING00000016521 ENSCING00000006975	ENSANGG00000006809	CG12082	AAEL001112	T27A3.2	YBR058C
ENSG00000135334	ENSMUSG00000028291	ENSRNOG00000008288	ENSOCUG00000004886	ENSBTAG00000003764	ENSCAFG00000003082	ENSDNOG00000000549	ENSLAFG00000013909	ENSETEG00000013478	ENSMODG00000018297	ENSOANG00000000536	ENSGALG00000015791	ENSXETG00000019800	GSTENG00032135001 GSTENG00030417001 GSTENG00030416001	ENSORLG00000014760 ENSORLG00000011455	ENSGACG00000009179 ENSGACG00000008247	NEWSINFRUG00000147907 NEWSINFRUG00000135780	ENSDARG00000058729			ENSANGG00000010673	CG8580	AAEL012181	E01A2.6
ENSG00000151500	ENSMUSG00000035443		ENSOCUG00000012296	ENSBTAG00000012936	ENSCAFG00000009772		ENSLAFG00000005173		ENSMODG00000005424	ENSOANG00000009003	ENSGALG00000001529	ENSXETG00000008333	GSTENG00030025001	ENSORLG00000005208	ENSGACG00000010645	NEWSINFRUG00000125210	ENSDARG00000042659
ENSG00000127837	ENSMUSG00000006299	ENSRNOG00000014399		ENSBTAG00000003927	ENSCAFG00000014625	ENSDNOG00000006054	ENSLAFG00000007420	ENSETEG00000014584	ENSMODG00000015506		ENSGALG00000011445	ENSXETG00000014437	GSTENG00015838001	ENSORLG00000018767	ENSGACG00000014546	NEWSINFRUG00000162492	ENSDARG00000045019	ENSCSAVG00000004958	ENSCING00000006701	ENSANGG00000008882	CG5114	AAEL008147 AAEL014159	Y111B2A.12	YIR012W
ENSG00000182180	ENSMUSG00000021811	ENSRNOG00000006619	ENSOCUG00000007144	ENSBTAG00000000949	ENSCAFG00000014651		ENSLAFG00000014328	ENSETEG00000013329	ENSMODG00000000167	ENSOANG00000001118	ENSGALG00000002701	ENSXETG00000007481	GSTENG00031566001	ENSORLG00000005071	ENSGACG00000010267	NEWSINFRUG00000157754	ENSDARG00000031293		ENSCING00000001199	ENSANGG00000010625	CG6693	AAEL013569 AAEL000226 AAEL013852	T24H10.3
ENSG00000156531	ENSMUSG00000025626	ENSRNOG00000002276	ENSOCUG00000007022	ENSBTAG00000015196	ENSCAFG00000018867	ENSDNOG00000006241	ENSLAFG00000009889	ENSETEG00000018322	ENSMODG00000015259	ENSOANG00000011690	ENSGALG00000006094	ENSXETG00000019769	GSTENG00010883001	ENSORLG00000009891	ENSGACG00000018642	NEWSINFRUG00000130216	ENSDARG00000004046
ENSG00000162836	ENSMUSG00000028093	ENSRNOG00000017494	ENSOCUG00000000444	ENSBTAG00000017051	ENSCAFG00000011059	ENSDNOG00000018582	ENSLAFG00000014859	ENSETEG00000018054	ENSMODG00000018738	ENSOANG00000002805	ENSGALG00000015485	ENSXETG00000016302	GSTENG00026031001	ENSORLG00000017924	ENSGACG00000003672	NEWSINFRUG00000137518	ENSDARG00000040064	ENSCSAVG00000002347	ENSCING00000013420				F14E5.3 F14E5.6
ENSG00000106404	ENSMUSG00000001739	ENSRNOG00000001419	ENSOCUG00000010209	ENSBTAG00000000345	ENSCAFG00000023777	ENSDNOG00000015182	ENSLAFG00000017453	ENSETEG00000005415	ENSMODG00000005030	ENSOANG00000007838	ENSGALG00000019114	ENSXETG00000021054	GSTENG00022126001 GSTENG00024357001	ENSORLG00000007164	ENSGACG00000019261 ENSGACG00000020428	NEWSINFRUG00000131160 NEWSINFRUG00000127040	ENSDARG00000036463 ENSDARG00000010512	ENSCSAVG00000001071 ENSCSAVG00000006631 ENSCSAVG00000006643 ENSCSAVG00000011644 ENSCSAVG00000010038	ENSCING00000009650 ENSCING00000004592 ENSCING00000006335 ENSCING00000000466 ENSCING00000013927
ENSG00000156973	ENSMUSG00000026239	ENSRNOG00000018610	ENSOCUG00000010403	ENSBTAG00000019480	ENSCAFG00000011104	ENSDNOG00000000568	ENSLAFG00000000190	ENSETEG00000001488	ENSMODG00000002486	ENSOANG00000006665	ENSGALG00000007742	ENSXETG00000022759		ENSORLG00000002704	ENSGACG00000002045	NEWSINFRUG00000130649	ENSDARG00000032518	ENSCSAVG00000001532	ENSCING00000003961	ENSANGG00000011594	CG9296	AAEL003437	C27H5.1
ENSG00000105053	ENSMUSG00000002205	ENSRNOG00000026517		ENSBTAG00000005367	ENSCAFG00000003420		ENSLAFG00000001146	ENSETEG00000019073	ENSMODG00000012521		ENSGALG00000020725	ENSXETG00000026901	GSTENG00017697001	ENSORLG00000008746	ENSGACG00000015858	NEWSINFRUG00000147314	ENSDARG00000036056
ENSG00000080802	ENSMUSG00000038784	ENSRNOG00000010795	ENSOCUG00000013448	ENSBTAG00000017919	ENSCAFG00000003223	ENSDNOG00000009409	ENSLAFG00000000709 ENSLAFG00000001734	ENSETEG00000013407	ENSMODG00000014068	ENSOANG00000005006	ENSGALG00000011682	ENSXETG00000010594	GSTENG00029719001	ENSORLG00000003727	ENSGACG00000004276	NEWSINFRUG00000131725	ENSDARG00000007045 ENSDARG00000007639		ENSCING00000004364	ENSANGG00000013199	CG31716	AAEL009437 AAEL006664	C49H3.5	YER068W
ENSG00000058804	ENSMUSG00000028614	ENSRNOG00000010620	ENSOCUG00000008810	ENSBTAG00000006625	ENSCAFG00000019084	ENSDNOG00000018093	ENSLAFG00000002958	ENSETEG00000007069	ENSMODG00000021356	ENSOANG00000002451	ENSGALG00000010735	ENSXETG00000008075	GSTENG00027715001	ENSORLG00000020666	ENSGACG00000016789	NEWSINFRUG00000135179	ENSDARG00000021120	ENSCSAVG00000004211 ENSCSAVG00000004206	ENSCING00000006517	ENSANGG00000009851	CG5857	AAEL004877	B0240.4
ENSG00000130844				ENSBTAG00000016513	ENSCAFG00000002745		ENSLAFG00000014451	ENSETEG00000009958
ENSG00000120694	ENSMUSG00000029657	ENSRNOG00000000902	ENSOCUG00000014773	ENSBTAG00000005012	ENSCAFG00000006538	ENSDNOG00000003319	ENSLAFG00000015956	ENSETEG00000020264	ENSMODG00000009347	ENSOANG00000015474	ENSGALG00000017077	ENSXETG00000019175					ENSDARG00000019874	ENSCSAVG00000010360	ENSCING00000000914	ENSANGG00000012804	CG6603		C30C11.4	YPL106C YBR169C
ENSG00000163820	ENSMUSG00000025241	ENSRNOG00000006336	ENSOCUG00000004305	ENSBTAG00000015698	ENSCAFG00000013851	ENSDNOG00000010860		ENSETEG00000016550	ENSMODG00000011432	ENSOANG00000006790	ENSGALG00000011737		GSTENG00034497001 GSTENG00012646001	ENSORLG00000016646 ENSORLG00000017783	ENSGACG00000017179 ENSGACG00000011746	NEWSINFRUG00000137760 NEWSINFRUG00000142394	ENSDARG00000014983		ENSCING00000010126
ENSG00000114770	ENSMUSG00000022822	ENSRNOG00000029178	ENSOCUG00000007887	ENSBTAG00000017666	ENSCAFG00000012085	ENSDNOG00000008128	ENSLAFG00000003077	ENSETEG00000009893	ENSMODG00000003135	ENSOANG00000008866	ENSGALG00000008369		GSTENG00029278001	ENSORLG00000000781	ENSGACG00000017497	NEWSINFRUG00000147550	ENSDARG00000061233 ENSDARG00000025373	ENSCSAVG00000009806	ENSCING00000000883
ENSG00000174243	ENSMUSG00000003360	ENSRNOG00000036954	ENSOCUG00000001414	ENSBTAG00000021810	ENSCAFG00000025422	ENSDNOG00000009224	ENSLAFG00000014227	ENSETEG00000015816	ENSMODG00000009975	ENSOANG00000012841 ENSOANG00000005378		ENSXETG00000009807	GSTENG00037494001 GSTENG00011235001	ENSORLG00000012330	ENSGACG00000003024	NEWSINFRUG00000157723 NEWSINFRUG00000121080	ENSDARG00000021945	ENSCSAVG00000004158	ENSCING00000001913 ENSCING00000016231	ENSANGG00000016024	CG10333	AAEL001657	F01F1.7	YDR243C
ENSG00000104129	ENSMUSG00000034278	ENSRNOG00000033070 ENSRNOG00000038337 ENSRNOG00000012368 ENSRNOG00000000345	ENSOCUG00000005573	ENSBTAG00000013480	ENSCAFG00000009322	ENSDNOG00000009860	ENSLAFG00000014731		ENSMODG00000000225	ENSOANG00000011954	ENSGALG00000023982	ENSXETG00000021559	GSTENG00032399001	ENSORLG00000016956	ENSGACG00000006184	NEWSINFRUG00000160328	ENSDARG00000026561	ENSCSAVG00000009626	ENSCING00000005697	ENSANGG00000016440	CG17187	AAEL000042	T23B12.7
ENSG00000077157	ENSMUSG00000073557 ENSMUSG00000026431	ENSRNOG00000005032	ENSOCUG00000003236	ENSBTAG00000011777 ENSBTAG00000011772	ENSCAFG00000010497	ENSDNOG00000001035	ENSLAFG00000012724	ENSETEG00000015381	ENSMODG00000000662	ENSOANG00000002514	ENSGALG00000000336	ENSXETG00000017095	GSTENG00023629001	ENSORLG00000013293	ENSGACG00000003354	NEWSINFRUG00000159997	ENSDARG00000063226	ENSCSAVG00000007503 ENSCSAVG00000007525	ENSCING00000004189	ENSANGG00000018415	CG32156	AAEL012751 AAEL012753	C06C3.1
ENSG00000100401	ENSMUSG00000022391	ENSRNOG00000031789	ENSOCUG00000002704	ENSBTAG00000001245 ENSBTAG00000012481	ENSCAFG00000001104	ENSDNOG00000006672	ENSLAFG00000000314	ENSETEG00000003441	ENSMODG00000013097	ENSOANG00000013941	ENSGALG00000011966	ENSXETG00000006331	GSTENG00009001001	ENSORLG00000002547	ENSGACG00000004810 ENSGACG00000007645		ENSDARG00000041317 ENSDARG00000056059	ENSCSAVG00000004140	ENSCING00000008998		CG9999	AAEL007858
ENSG00000129084	ENSMUSG00000030751	ENSRNOG00000011745	ENSOCUG00000000439	ENSBTAG00000006564	ENSCAFG00000011488 ENSCAFG00000008459 ENSCAFG00000007654	ENSDNOG00000018756	ENSLAFG00000006165	ENSETEG00000010749	ENSMODG00000007303	ENSOANG00000006654	ENSGALG00000006022	ENSXETG00000019680	GSTENG00025691001	ENSORLG00000001217	ENSGACG00000006582	NEWSINFRUG00000150223	ENSDARG00000026900 ENSDARG00000039855	ENSCSAVG00000003542	ENSCING00000005222	ENSANGG00000011939	CG5648 CG4904	AAEL015007 AAEL013089	CD4.6	YMR314W
ENSG00000105671	ENSMUSG00000057788	ENSRNOG00000022368	ENSOCUG00000014390	ENSBTAG00000000811	ENSCAFG00000014512	ENSDNOG00000019852	ENSLAFG00000006144 ENSLAFG00000002934	ENSETEG00000011487	ENSMODG00000003745	ENSOANG00000004572	ENSGALG00000003130	ENSXETG00000010135	GSTENG00019302001	ENSORLG00000008509	ENSGACG00000008047	NEWSINFRUG00000138234	ENSDARG00000012899	ENSCSAVG00000000522	ENSCING00000008831	ENSANGG00000007484	CG12759	AAEL014904	H20J04.4	YHR169W
ENSG00000143314	ENSMUSG00000019710	ENSRNOG00000022234	ENSOCUG00000001466	ENSBTAG00000001520	ENSCAFG00000016747		ENSLAFG00000016421	ENSETEG00000010457 ENSETEG00000005242	ENSMODG00000016790	ENSOANG00000004559	ENSGALG00000013242	ENSXETG00000018514	GSTENG00032537001	ENSORLG00000020211	ENSGACG00000004206	NEWSINFRUG00000128228	ENSDARG00000019222	ENSCSAVG00000003474	ENSCING00000000305	ENSANGG00000017105	CG8849	AAEL012264	F59A3.3
ENSG00000166562	ENSMUSG00000024516	ENSRNOG00000017036	ENSOCUG00000009204	ENSBTAG00000011954	ENSCAFG00000000100	ENSDNOG00000004057 ENSDNOG00000002080	ENSLAFG00000008344	ENSETEG00000005115	ENSMODG00000020427	ENSOANG00000015254	ENSGALG00000002839	ENSXETG00000027226	GSTENG00021450001	ENSORLG00000012429	ENSGACG00000016430	NEWSINFRUG00000139661	ENSDARG00000008936	ENSCSAVG00000005467	ENSCING00000006198	ENSANGG00000017959	CG2358		Y54E10BR.5	YIR022W
ENSG00000111144	ENSMUSG00000015889	ENSRNOG00000004494	ENSOCUG00000005535	ENSBTAG00000016415	ENSCAFG00000006440	ENSDNOG00000001969	ENSLAFG00000009821	ENSETEG00000003628	ENSMODG00000007997	ENSOANG00000006608	ENSGALG00000011429	ENSXETG00000001890	GSTENG00005050001	ENSORLG00000020578	ENSGACG00000000675	NEWSINFRUG00000139482	ENSDARG00000006029	ENSCSAVG00000001584	ENSCING00000009291	ENSANGG00000010823	CG10602	AAEL003666	C42C1.11 ZC416.6	YNL045W
ENSG00000100591	ENSMUSG00000021037	ENSRNOG00000005318	ENSOCUG00000001430	ENSBTAG00000020477	ENSCAFG00000017215	ENSDNOG00000004285	ENSLAFG00000005651	ENSETEG00000015441	ENSMODG00000005376	ENSOANG00000010606	ENSGALG00000010463	ENSXETG00000011083	GSTENG00023322001	ENSORLG00000018168 ENSORLG00000017948	ENSGACG00000004625	NEWSINFRUG00000138873	ENSDARG00000011127 ENSDARG00000028664			ENSANGG00000018097	CG1416	AAEL005877	C01G10.8	YDR214W
ENSG00000152433
ENSG00000181991	ENSMUSG00000030611	ENSRNOG00000003080 ENSRNOG00000018531		ENSBTAG00000019831	ENSCAFG00000011502	ENSDNOG00000005258	ENSLAFG00000011932	ENSETEG00000005088	ENSMODG00000019589	ENSOANG00000015559	ENSGALG00000006777	ENSXETG00000020104 ENSXETG00000007593	GSTENG00022380001	ENSORLG00000014573	ENSGACG00000014791	NEWSINFRUG00000126824	ENSDARG00000036782			ENSANGG00000008837	CG5184	AAEL005413	W04D2.5
ENSG00000151445	ENSMUSG00000021038		ENSOCUG00000001425	ENSBTAG00000020475	ENSCAFG00000017204	ENSDNOG00000004265	ENSLAFG00000005645	ENSETEG00000015437	ENSMODG00000005399	ENSOANG00000010604	ENSGALG00000010459	ENSXETG00000011084	GSTENG00008419001	ENSORLG00000018164	ENSGACG00000013674	NEWSINFRUG00000137934	ENSDARG00000030976	ENSCSAVG00000011432		ENSANGG00000011418	CG18112	AAEL014060	ZC404.3
ENSG00000155304	ENSMUSG00000032932	ENSRNOG00000032834	ENSOCUG00000013031	ENSBTAG00000012908	ENSCAFG00000008041	ENSDNOG00000007594	ENSLAFG00000008114	ENSETEG00000014242	ENSMODG00000020949	ENSOANG00000002975	ENSGALG00000019201	ENSXETG00000005851	GSTENG00011693001	ENSORLG00000014216	ENSGACG00000006344	NEWSINFRUG00000152733	ENSDARG00000040984						F54C9.2
ENSG00000014641	ENSMUSG00000020321	ENSRNOG00000008103	ENSOCUG00000006166	ENSBTAG00000023981 ENSBTAG00000019295	ENSCAFG00000003129	ENSDNOG00000013329	ENSLAFG00000016504	ENSETEG00000006994 ENSETEG00000007569	ENSMODG00000003073	ENSOANG00000012426	ENSGALG00000008858	ENSXETG00000013016	GSTENG00018705001 GSTENG00003840001	ENSORLG00000002906 ENSORLG00000002524	ENSGACG00000019606 ENSGACG00000000973	NEWSINFRUG00000127586 NEWSINFRUG00000128751	ENSDARG00000017772 ENSDARG00000044080	ENSCSAVG00000011123		ENSANGG00000008517	CG5362	AAEL007707	F46E10.10
ENSG00000125703	ENSMUSG00000028550	ENSRNOG00000008767	ENSOCUG00000007695	ENSBTAG00000010124	ENSCAFG00000018720	ENSDNOG00000012698	ENSLAFG00000009126	ENSETEG00000008799	ENSMODG00000001393	ENSOANG00000008336	ENSGALG00000010985	ENSXETG00000010838	GSTENG00033581001	ENSORLG00000010404	ENSGACG00000006923	NEWSINFRUG00000127267	ENSDARG00000044373	ENSCSAVG00000007934	ENSCING00000003328	ENSANGG00000011806	CG6194	AAEL010516	ZK792.8	YNL223W
ENSG00000137411	ENSMUSG00000038838	ENSRNOG00000000833		ENSBTAG00000010698	ENSCAFG00000000454		ENSLAFG00000015183	ENSETEG00000014844	ENSMODG00000015848	ENSOANG00000000398		ENSXETG00000003036	GSTENG00010900001	ENSORLG00000010632	ENSGACG00000001464	NEWSINFRUG00000133807	ENSDARG00000056717	ENSCSAVG00000000521	ENSCING00000008182	ENSANGG00000008972	CG5660	AAEL013469 AAEL014099	Y87G2A.5	YGR094W
ENSG00000099917	ENSMUSG00000012114	ENSRNOG00000001877		ENSBTAG00000018048	ENSCAFG00000014932	ENSDNOG00000016430	ENSLAFG00000017763	ENSETEG00000007549	ENSMODG00000014300	ENSOANG00000007119	ENSGALG00000006430	ENSXETG00000004253	GSTENG00012335001		ENSGACG00000014731		ENSDARG00000014292 ENSDARG00000023260
ENSG00000004534	ENSMUSG00000032582	ENSRNOG00000018333	ENSOCUG00000011638	ENSBTAG00000006328	ENSCAFG00000010914	ENSDNOG00000011746	ENSLAFG00000006727	ENSETEG00000012770	ENSMODG00000012312	ENSOANG00000006556	ENSGALG00000002941		GSTENG00027490001	ENSORLG00000020479	ENSGACG00000010600 ENSGACG00000010591	NEWSINFRUG00000136432	ENSDARG00000060227
ENSG00000048991	ENSMUSG00000056211	ENSRNOG00000004099	ENSOCUG00000017366	ENSBTAG00000013302	ENSCAFG00000005075	ENSDNOG00000000771	ENSLAFG00000009065	ENSETEG00000013606	ENSMODG00000000923	ENSOANG00000007987	ENSGALG00000012246	ENSXETG00000019330	GSTENG00019622001	ENSORLG00000004297	ENSGACG00000014925		ENSDARG00000063141	ENSCSAVG00000006011	ENSCING00000012079	ENSANGG00000015118	CG10847	AAEL009189	ZK121.2	YDL189W
ENSG00000198707	ENSMUSG00000019971	ENSRNOG00000006822	ENSOCUG00000004290	ENSBTAG00000004163 ENSBTAG00000018745	ENSCAFG00000006027	ENSDNOG00000003813 ENSDNOG00000004346	ENSLAFG00000013292	ENSETEG00000007292	ENSMODG00000020510	ENSOANG00000006641	ENSGALG00000011177	ENSXETG00000011742 ENSXETG00000011741	GSTENG00025642001	ENSORLG00000019917	ENSGACG00000009388	NEWSINFRUG00000134791	ENSDARG00000062727 ENSDARG00000062703	ENSCSAVG00000006359	ENSCING00000007062 ENSCING00000007060	ENSANGG00000002775	CG13889	AAEL012315 AAEL005809
ENSG00000166167	ENSMUSG00000025217	ENSRNOG00000016280	ENSOCUG00000015353	ENSBTAG00000007476	ENSCAFG00000009879	ENSDNOG00000019257	ENSLAFG00000017122	ENSETEG00000001031	ENSMODG00000011788	ENSOANG00000007316	ENSGALG00000007820	ENSXETG00000021199	GSTENG00005198001	ENSORLG00000004271	ENSGACG00000017925	NEWSINFRUG00000146202		ENSCSAVG00000010400	ENSCING00000009295	ENSANGG00000015962	CG3412	AAEL003371	K10B2.1	YIL046W
ENSG00000125954	ENSMUSG00000033373	ENSRNOG00000007660	ENSOCUG00000014429	ENSBTAG00000005897	ENSCAFG00000016181		ENSLAFG00000018436	ENSETEG00000002965	ENSMODG00000009701	ENSOANG00000000663	ENSGALG00000011388	ENSXETG00000002203	GSTENG00030423001	ENSORLG00000010827	ENSGACG00000007742	NEWSINFRUG00000125177	ENSDARG00000059181 ENSDARG00000027916	ENSCSAVG00000007451		ENSANGG00000006400	CG17565	AAEL004866	F23B12.6	YDL090C
ENSG00000159904			ENSOCUG00000014626	ENSBTAG00000026263		ENSDNOG00000008352	ENSLAFG00000009447 ENSLAFG00000016695 ENSLAFG00000018735
ENSG00000136986	ENSMUSG00000022365	ENSRNOG00000005551	ENSOCUG00000009112	ENSBTAG00000020693	ENSCAFG00000000974	ENSDNOG00000018801	ENSLAFG00000009020	ENSETEG00000019847	ENSMODG00000002179	ENSOANG00000000512	ENSGALG00000016386	ENSXETG00000023186	GSTENG00035321001	ENSORLG00000020742	ENSGACG00000005615	NEWSINFRUG00000154384	ENSDARG00000021905	ENSCSAVG00000006652	ENSCING00000016611 ENSCING00000004519	ENSANGG00000015876	CG10908	AAEL007229	F25D7.1	YDR411C YBR201W
ENSG00000105618	ENSMUSG00000008373	ENSRNOG00000013504	ENSOCUG00000002027	ENSBTAG00000007757	ENSCAFG00000002700	ENSDNOG00000006756	ENSLAFG00000004559	ENSETEG00000017891	ENSMODG00000004098	ENSOANG00000009386		ENSXETG00000010916	GSTENG00015397001	ENSORLG00000011189	ENSGACG00000011464	NEWSINFRUG00000131114	ENSDARG00000029114	ENSCSAVG00000010862	ENSCING00000002806	ENSANGG00000011464	CG6876		Y110A7A.8	YGR091W
ENSG00000125454	ENSMUSG00000020744	ENSRNOG00000016331 ENSRNOG00000003918	ENSOCUG00000006603	ENSBTAG00000000202	ENSCAFG00000004762		ENSLAFG00000002874	ENSETEG00000000319	ENSMODG00000007328	ENSOANG00000008326	ENSGALG00000008011	ENSXETG00000025476	GSTENG00022455001	ENSORLG00000009665	ENSGACG00000012238	NEWSINFRUG00000127956	ENSDARG00000038942	ENSCSAVG00000009305	ENSCING00000012632	ENSANGG00000010757 ENSANGG00000007422	CG2857 CG6608	AAEL009229 AAEL009218 AAEL010023	C42C1.10	YGR096W
ENSG00000114388	ENSMUSG00000010057	ENSRNOG00000021660	ENSOCUG00000005275	ENSBTAG00000019161	ENSCAFG00000010590	ENSDNOG00000015432	ENSLAFG00000001913	ENSETEG00000001525	ENSMODG00000012094	ENSOANG00000010419	ENSGALG00000002131	ENSXETG00000000083	GSTENG00027527001	ENSORLG00000003803	ENSGACG00000001278	NEWSINFRUG00000157977	ENSDARG00000059613 ENSDARG00000059591	ENSCSAVG00000005199	ENSCING00000013218	ENSANGG00000017554	CG9104	AAEL015393 AAEL003870	F49E8.1	YEL062W
ENSG00000173674	ENSMUSG00000067194	ENSRNOG00000005736	ENSOCUG00000013646 ENSOCUG00000016748	ENSBTAG00000017633	ENSCAFG00000013119	ENSDNOG00000018589 ENSDNOG00000004731	ENSLAFG00000007016	ENSETEG00000020091 ENSETEG00000001849 ENSETEG00000009320	ENSMODG00000024822 ENSMODG00000008104	ENSOANG00000013689	ENSGALG00000016410	ENSXETG00000025347	GSTENG00007915001 GSTENG00009617001	ENSORLG00000002444	ENSGACG00000012829	NEWSINFRUG00000120474	ENSDARG00000029003 ENSDARG00000057944 ENSDARG00000057912	ENSCSAVG00000004949	ENSCING00000006224	ENSANGG00000014234	CG8053	AAEL004378	H06H21.3	YMR260C
ENSG00000186792	ENSMUSG00000010048	ENSRNOG00000016150	ENSOCUG00000002360	ENSBTAG00000000480	ENSCAFG00000010681	ENSDNOG00000019984	ENSLAFG00000014411	ENSETEG00000010808	ENSMODG00000012175	ENSOANG00000005477	ENSGALG00000009448	ENSXETG00000007325	GSTENG00002605001 GSTENG00008971001	ENSORLG00000003221	ENSGACG00000005812	NEWSINFRUG00000141242	ENSDARG00000036811	ENSCSAVG00000002519	ENSCING00000004976	ENSANGG00000014235 ENSANGG00000013655	CG31694	AAEL002175	F58B3.6
ENSG00000166797	ENSMUSG00000032381	ENSRNOG00000017119	ENSOCUG00000009575	ENSBTAG00000002012	ENSCAFG00000017035	ENSDNOG00000019604	ENSLAFG00000011114	ENSETEG00000007330	ENSMODG00000010909	ENSOANG00000009232	ENSGALG00000008170	ENSXETG00000022111	GSTENG00001532001 GSTENG00003911001	ENSORLG00000019172	ENSGACG00000008052	NEWSINFRUG00000155514	ENSDARG00000016731	ENSCSAVG00000002185		ENSANGG00000016005	CG30152	AAEL010112	F45G2.10	YHR122W
ENSG00000131848							ENSLAFG00000013693 ENSLAFG00000017529
ENSG00000028528	ENSMUSG00000032382	ENSRNOG00000001574 ENSRNOG00000017029	ENSOCUG00000005449	ENSBTAG00000002014	ENSCAFG00000017041	ENSDNOG00000019013	ENSLAFG00000018693	ENSETEG00000007331	ENSMODG00000010898	ENSOANG00000010048	ENSGALG00000002189	ENSXETG00000010653	GSTENG00002149001 GSTENG00018145001 GSTENG00016070001	ENSORLG00000001567 ENSORLG00000001970	ENSGACG00000007291 ENSGACG00000017034	NEWSINFRUG00000154134 NEWSINFRUG00000122239	ENSDARG00000053195 ENSDARG00000019007 ENSDARG00000053137	ENSCSAVG00000000202		ENSANGG00000009806	CG2774	AAEL005655	C05D9.1	YOR069W
ENSG00000100600	ENSMUSG00000021190	ENSRNOG00000007089	ENSOCUG00000005737	ENSBTAG00000012842	ENSCAFG00000010995	ENSDNOG00000008407	ENSLAFG00000006571	ENSETEG00000008853	ENSMODG00000002167	ENSOANG00000005432	ENSGALG00000010811	ENSXETG00000010300	GSTENG00035812001	ENSORLG00000009533	ENSGACG00000012167	NEWSINFRUG00000135845	ENSDARG00000039150	ENSCSAVG00000006628	ENSCING00000003311	ENSANGG00000011009	CG4406	AAEL010465	T28H10.3	YDR331W
ENSG00000124208	ENSMUSG00000019755 ENSMUSG00000074588 ENSMUSG00000027694 ENSMUSG00000046892 ENSMUSG00000072978	ENSRNOG00000025580 ENSRNOG00000022456 ENSRNOG00000038260 ENSRNOG00000032854	ENSOCUG00000003571	ENSBTAG00000008128 ENSBTAG00000010135 ENSBTAG00000027316	ENSCAFG00000011511	ENSDNOG00000013756	ENSLAFG00000007392	ENSETEG00000005475	ENSMODG00000016312	ENSOANG00000008680	ENSGALG00000008015	ENSXETG00000027365 ENSXETG00000024004	GSTENG00023467001	ENSORLG00000015058 ENSORLG00000013604	ENSGACG00000011807	NEWSINFRUG00000123386	ENSDARG00000041875 ENSDARG00000042732 ENSDARG00000011498	ENSCSAVG00000002613	ENSCING00000008926	ENSANGG00000024131 ENSANGG00000010642	CG10723	AAEL001208	Y53C10A.5	YGL087C
ENSG00000080822	ENSMUSG00000022744	ENSRNOG00000001657	ENSOCUG00000017858 ENSOCUG00000010124	ENSBTAG00000020996	ENSCAFG00000009174	ENSDNOG00000016225	ENSLAFG00000015967	ENSETEG00000006203	ENSMODG00000017064	ENSOANG00000007536	ENSGALG00000015131	ENSXETG00000027304	GSTENG00001666001 GSTENG00011465001 GSTENG00002434001 GSTENG00033496001	ENSORLG00000005964	ENSGACG00000017636 ENSGACG00000019430	NEWSINFRUG00000149499 NEWSINFRUG00000139420	ENSDARG00000052386 ENSDARG00000046085
ENSG00000144736	ENSMUSG00000035378	ENSRNOG00000005433	ENSOCUG00000016695	ENSBTAG00000005436 ENSBTAG00000022688	ENSCAFG00000006434	ENSDNOG00000015911	ENSLAFG00000017601	ENSETEG00000005766	ENSMODG00000003926	ENSOANG00000013705	ENSGALG00000007798		GSTENG00014127001	ENSORLG00000010974 ENSORLG00000010982	ENSGACG00000011797	NEWSINFRUG00000137553	ENSDARG00000060186	ENSCSAVG00000002332	ENSCING00000012705 ENSCING00000008013	ENSANGG00000024671	CG10055	AAEL010376	Y48A5A.1	YIL104C
ENSG00000117877	ENSMUSG00000047649	ENSRNOG00000016825	ENSOCUG00000015465	ENSBTAG00000023601	ENSCAFG00000004455	ENSDNOG00000013335	ENSLAFG00000001827	ENSETEG00000008481	ENSMODG00000021547	ENSOANG00000004535	ENSGALG00000016645	ENSXETG00000000688	GSTENG00030290001	ENSORLG00000001427	ENSGACG00000012623	NEWSINFRUG00000126612	ENSDARG00000023532			ENSANGG00000004913	CG11180	AAEL003676	T23G7.3	YGR280C
ENSG00000170909	ENSMUSG00000053338 ENSMUSG00000054594	ENSRNOG00000038775 ENSRNOG00000038776		ENSBTAG00000001051	ENSCAFG00000024209 ENSCAFG00000024198	ENSDNOG00000007012			ENSMODG00000010599	ENSOANG00000011216
ENSG00000156970	ENSMUSG00000040084	ENSRNOG00000007906	ENSOCUG00000006527	ENSBTAG00000025615 ENSBTAG00000007237	ENSCAFG00000008877	ENSDNOG00000001007	ENSLAFG00000011693	ENSETEG00000014378	ENSMODG00000000568	ENSOANG00000010717	ENSGALG00000004838	ENSXETG00000000287	GSTENG00007581001	ENSORLG00000009237	ENSGACG00000006394	NEWSINFRUG00000157810	ENSDARG00000063360	ENSCSAVG00000003560 ENSCSAVG00000003874	ENSCING00000017219	ENSANGG00000023325 ENSANGG00000006317	CG14030 CG7838	AAEL011596	ZC328.4 R06C7.8	YJL013C YGR188C
ENSG00000105619	ENSMUSG00000006335	ENSRNOG00000013980		ENSBTAG00000007756	ENSCAFG00000002701		ENSLAFG00000018017	ENSETEG00000017890	ENSMODG00000004115	ENSOANG00000009387		ENSXETG00000003165	GSTENG00015395001	ENSORLG00000011142	ENSGACG00000011504	NEWSINFRUG00000164609
ENSG00000166189	ENSMUSG00000074811	ENSRNOG00000018433		ENSBTAG00000021942	ENSCAFG00000009990			ENSETEG00000006328	ENSMODG00000024774		ENSGALG00000020741	ENSXETG00000006271	GSTENG00006506001	ENSORLG00000008323	ENSGACG00000007363	NEWSINFRUG00000142744	ENSDARG00000013581
ENSG00000105640	ENSMUSG00000067040 ENSMUSG00000045128 ENSMUSG00000059033 ENSMUSG00000046528 ENSMUSG00000066620	ENSRNOG00000018795		ENSBTAG00000009783 ENSBTAG00000015831	ENSCAFG00000015122	ENSDNOG00000013393	ENSLAFG00000006690		ENSMODG00000019167	ENSOANG00000009129	ENSGALG00000009829	ENSXETG00000021667	GSTENG00003417001	ENSORLG00000020116	ENSGACG00000000590	NEWSINFRUG00000139479	ENSDARG00000025073	ENSCSAVG00000001747	ENSCING00000005643 ENSCING00000013142	ENSANGG00000014130 ENSANGG00000021600	CG6510	AAEL010335 AAEL010830 AAEL004822 AAEL008447 AAEL010550 AAEL004830 AAEL006785	E04A4.8	YOR312C YMR242C
ENSG00000110696	ENSMUSG00000030663	ENSRNOG00000020436 ENSRNOG00000036784	ENSOCUG00000017369	ENSBTAG00000006755	ENSCAFG00000008479		ENSLAFG00000007606	ENSETEG00000011702	ENSMODG00000007147	ENSOANG00000007690	ENSGALG00000006077	ENSXETG00000016045	GSTENG00008607001	ENSORLG00000001266	ENSGACG00000006659		ENSDARG00000022564	ENSCSAVG00000006461	ENSCING00000000913
ENSG00000139546	ENSMUSG00000023051	ENSRNOG00000011195	ENSOCUG00000005700	ENSBTAG00000000435	ENSCAFG00000006874	ENSDNOG00000002144	ENSLAFG00000002620	ENSETEG00000002458	ENSMODG00000009823	ENSOANG00000008630		ENSXETG00000012644	GSTENG00013584001	ENSORLG00000005209	ENSGACG00000006645	NEWSINFRUG00000123145	ENSDARG00000063734		ENSCING00000011306	ENSANGG00000013285	CG6866	AAEL008687	F55A4.5
ENSG00000103342	ENSMUSG00000062203	ENSRNOG00000002335	ENSOCUG00000004759	ENSBTAG00000003577	ENSCAFG00000018856	ENSDNOG00000004608	ENSLAFG00000010865	ENSETEG00000018249	ENSMODG00000004728 ENSMODG00000023082	ENSOANG00000009409	ENSGALG00000002910	ENSXETG00000005540	GSTENG00019341001 GSTENG00024221001	ENSORLG00000002867	ENSGACG00000004490 ENSGACG00000004324	NEWSINFRUG00000150406 NEWSINFRUG00000159827	ENSDARG00000031048 ENSDARG00000014123	ENSCSAVG00000010206	ENSCING00000007500	ENSANGG00000001644	CG6382	AAEL000825	H19N07.1	YDR172W
ENSG00000033030	ENSMUSG00000029427	ENSRNOG00000001243	ENSOCUG00000013759	ENSBTAG00000006114	ENSCAFG00000007859	ENSDNOG00000008881	ENSLAFG00000016477	ENSETEG00000004735	ENSMODG00000012264	ENSOANG00000006199	ENSGALG00000004486	ENSXETG00000007797	GSTENG00029428001	ENSORLG00000005990	ENSGACG00000008163	NEWSINFRUG00000162433	ENSDARG00000034982	ENSCSAVG00000011682	ENSCING00000016051	ENSANGG00000019243	CG4622	AAEL001598	Y34D9A.7 ZK632.11
ENSG00000164885	ENSMUSG00000028969	ENSRNOG00000008017		ENSBTAG00000007766	ENSCAFG00000004725		ENSLAFG00000008785	ENSETEG00000017053	ENSMODG00000004076			ENSXETG00000025847	GSTENG00016158001	ENSORLG00000017539	ENSGACG00000017975	NEWSINFRUG00000147601	ENSDARG00000056683	ENSCSAVG00000004859	ENSCING00000006693	ENSANGG00000016203	CG8203	AAEL008648 AAEL008637	T27E9.3	YPL031C
ENSG00000114395	ENSMUSG00000037190	ENSRNOG00000021887	ENSOCUG00000005278	ENSBTAG00000019163	ENSCAFG00000010581	ENSDNOG00000013775	ENSLAFG00000001912	ENSETEG00000001528	ENSMODG00000012077	ENSOANG00000010418		ENSXETG00000025206	GSTENG00027403001	ENSORLG00000002245	ENSGACG00000001557	NEWSINFRUG00000132077	ENSDARG00000044114	ENSCSAVG00000000601	ENSCING00000009098
ENSG00000183785	ENSMUSG00000030137		ENSOCUG00000009387	ENSBTAG00000018530	ENSCAFG00000016243 ENSCAFG00000010412	ENSDNOG00000003362	ENSLAFG00000008528	ENSETEG00000011390	ENSMODG00000000689 ENSMODG00000018466	ENSOANG00000006289 ENSOANG00000005162	ENSGALG00000000432 ENSGALG00000013045 ENSGALG00000013056	ENSXETG00000007975 ENSXETG00000001752 ENSXETG00000019251 ENSXETG00000000511		ENSORLG00000015000		NEWSINFRUG00000123376	ENSDARG00000042708			ENSANGG00000002212			C44B11.3	YML124C YML085C
ENSG00000054118	ENSMUSG00000072862 ENSMUSG00000043962	ENSRNOG00000009977 ENSRNOG00000033459	ENSOCUG00000005323	ENSBTAG00000024095	ENSCAFG00000003389	ENSDNOG00000016552	ENSLAFG00000009587	ENSETEG00000003542	ENSMODG00000017834	ENSOANG00000002070	ENSGALG00000002144	ENSXETG00000003925	GSTENG00007954001 GSTENG00022934001	ENSORLG00000014550 ENSORLG00000009543	ENSGACG00000013745 ENSGACG00000002319	NEWSINFRUG00000143511 NEWSINFRUG00000129266	ENSDARG00000040095 ENSDARG00000044459 ENSDARG00000003513	ENSCSAVG00000004363 ENSCSAVG00000004376	ENSCING00000003176				F57B9.9
ENSG00000125846	ENSMUSG00000074756	ENSRNOG00000027955	ENSOCUG00000014537	ENSBTAG00000004620 ENSBTAG00000027431		ENSDNOG00000010883	ENSLAFG00000005930	ENSETEG00000015373
ENSG00000053372	ENSMUSG00000028741 ENSMUSG00000060507	ENSRNOG00000037010 ENSRNOG00000017979	ENSOCUG00000000274	ENSBTAG00000011951	ENSCAFG00000000532 ENSCAFG00000009080 ENSCAFG00000015189	ENSDNOG00000010119	ENSLAFG00000010416	ENSETEG00000001675	ENSMODG00000015874	ENSOANG00000015345	ENSGALG00000003991	ENSXETG00000020828	GSTENG00027582001	ENSORLG00000004400	ENSGACG00000001672	NEWSINFRUG00000154144	ENSDARG00000007130	ENSCSAVG00000011770	ENSCING00000000481	ENSANGG00000019030	CG1381	AAEL006887	F10E7.5	YKL009W
ENSG00000164045	ENSMUSG00000032477	ENSRNOG00000020737	ENSOCUG00000012342	ENSBTAG00000009586	ENSCAFG00000012919	ENSDNOG00000002897	ENSLAFG00000006358	ENSETEG00000007288	ENSMODG00000014306	ENSOANG00000015721	ENSGALG00000004934	ENSXETG00000021310	GSTENG00019966001	ENSORLG00000018198	ENSGACG00000004851	NEWSINFRUG00000125830	ENSDARG00000010792	ENSCSAVG00000001553	ENSCING00000009160	ENSANGG00000015291	CG1395 CG4965	AAEL014408	R05H5.2 F16B4.8 K06A5.7 ZK637.11	YMR036C
ENSG00000167286	ENSMUSG00000032094	ENSRNOG00000015994	ENSOCUG00000000438	ENSBTAG00000006452	ENSCAFG00000012791	ENSDNOG00000010621	ENSLAFG00000011294	ENSETEG00000001096	ENSMODG00000013506	ENSOANG00000005340	ENSGALG00000007418	ENSXETG00000010117	GSTENG00012261001	ENSORLG00000015818	ENSGACG00000006132	NEWSINFRUG00000163321
ENSG00000186635	ENSMUSG00000032812	ENSRNOG00000019555		ENSBTAG00000002051	ENSCAFG00000005677	ENSDNOG00000011551	ENSLAFG00000004476	ENSETEG00000000964	ENSMODG00000007803	ENSOANG00000011819		ENSXETG00000002681	GSTENG00008357001 GSTENG00037460001	ENSORLG00000011295	ENSGACG00000020912 ENSGACG00000007728	NEWSINFRUG00000160435 NEWSINFRUG00000164159 NEWSINFRUG00000154018 NEWSINFRUG00000154013	ENSDARG00000043401 ENSDARG00000062221		ENSCING00000011476	ENSANGG00000017389	CG4937	AAEL003883	F23H11.4
ENSG00000119509	ENSMUSG00000028344	ENSRNOG00000008632	ENSOCUG00000004233	ENSBTAG00000009806	ENSCAFG00000002552	ENSDNOG00000011029	ENSLAFG00000016950	ENSETEG00000014673	ENSMODG00000012633	ENSOANG00000002119	ENSGALG00000013441	ENSXETG00000023058	GSTENG00034032001	ENSORLG00000008786	ENSGACG00000009056	NEWSINFRUG00000151413	ENSDARG00000002213		ENSCING00000000215				ZC15.7
ENSG00000143294	ENSMUSG00000004895	ENSRNOG00000012933		ENSBTAG00000000608	ENSCAFG00000016737		ENSLAFG00000018277	ENSETEG00000005247	ENSMODG00000016779		ENSGALG00000013243	ENSXETG00000018517	GSTENG00003384001 GSTENG00032539001	ENSORLG00000020217	ENSGACG00000004195	NEWSINFRUG00000128225	ENSDARG00000063252				CG17249	AAEL009445 AAEL012367 AAEL010629	C39E9.11

## Sheet: HNF1 - Table 1 - Table 1 - Tabl
HNF1
Homo-sapiens	Mus-musculus	Rattus-norvegicus	Oryctolagus-cuniculus	Bos-taurus	Canis-familiaris	Dasypus-novemcinctus	Loxodonta-africana	Echinops-telfairi	Monodelphis-domestica	Ornithorhynchus-anatinus	Gallus-gallus	Xenopus-tropicalis	Tetraodon-nigroviridis	Oryzias-latipes	Gasterosteus-aculeatus	Takifugu-rubripes	Danio-rerio	Ciona-savignyi	Ciona-intestinalis	Anopheles-gambiae	Drosophila-melanogaster	Aedes-aegypti	Caenorhabditis-elegans	Saccharomyces-cerevisiae
ENSG00000071537	ENSMUSG00000020964	ENSRNOG00000004464	ENSOCUG00000011932	ENSBTAG00000008083	ENSCAFG00000017315	ENSDNOG00000000570	ENSLAFG00000001885	ENSETEG00000006145	ENSMODG00000003714	ENSOANG00000001115	ENSGALG00000010581	ENSXETG00000010038	GSTENG00001518001 GSTENG00020693001	ENSORLG00000018072	ENSGACG00000013087	NEWSINFRUG00000132523	ENSDARG00000004581	ENSCSAVG00000002014	ENSCING00000012422	ENSANGG00000016707	CG10221	AAEL008521 AAEL004514	F45D3.5	YLR207W
ENSG00000182326	ENSMUSG00000038521	ENSRNOG00000011971	ENSOCUG00000014468		ENSCAFG00000014346			ENSETEG00000009119
ENSG00000137547	ENSMUSG00000033845	ENSRNOG00000008566	ENSOCUG00000001949	ENSBTAG00000001174	ENSCAFG00000006988	ENSDNOG00000017664	ENSLAFG00000008830	ENSETEG00000001724	ENSMODG00000009360	ENSOANG00000007286	ENSGALG00000015280	ENSXETG00000008103 ENSXETG00000020107	GSTENG00031790001	ENSORLG00000011523	ENSGACG00000004336	NEWSINFRUG00000134489	ENSDARG00000041338	ENSCSAVG00000011597	ENSCING00000005247	ENSANGG00000000454 ENSANGG00000012796	CG5219	AAEL003409	Y92H12BR.8	YNL284C
ENSG00000116833	ENSMUSG00000026398	ENSRNOG00000000653	ENSOCUG00000006240	ENSBTAG00000009265	ENSCAFG00000011176	ENSDNOG00000017832	ENSLAFG00000008809	ENSETEG00000003796	ENSMODG00000012833	ENSOANG00000005642	ENSGALG00000002182	ENSXETG00000000314	GSTENG00008004001	ENSORLG00000006933	ENSGACG00000008896	NEWSINFRUG00000130673	ENSDARG00000042556	ENSCSAVG00000000069	ENSCING00000004593	ENSANGG00000005511	CG4059	AAEL002062	F11C1.6	YMR027W
ENSG00000197592	ENSMUSG00000057425 ENSMUSG00000070704 ENSMUSG00000061906 ENSMUSG00000035811 ENSMUSG00000054630	ENSRNOG00000033139 ENSRNOG00000001980 ENSRNOG00000029973 ENSRNOG00000028907	ENSOCUG00000017220 ENSOCUG00000012778 ENSOCUG00000017923 ENSOCUG00000014084 ENSOCUG00000014901 ENSOCUG00000016575 ENSOCUG00000003329 ENSOCUG00000013240	ENSBTAG00000018781 ENSBTAG00000017046 ENSBTAG00000024746 ENSBTAG00000027107 ENSBTAG00000022205 ENSBTAG00000022248 ENSBTAG00000003523 ENSBTAG00000022206 ENSBTAG00000026066 ENSBTAG00000001313		ENSDNOG00000005482		ENSETEG00000009257	ENSMODG00000020753 ENSMODG00000024898		ENSGALG00000011805	ENSXETG00000017935	GSTENG00024786001 GSTENG00038705001	ENSORLG00000000460	ENSGACG00000013890 ENSGACG00000013874 ENSGACG00000013879 ENSGACG00000013898	NEWSINFRUG00000152951 NEWSINFRUG00000163688 NEWSINFRUG00000130812	ENSDARG00000039501 ENSDARG00000011537 ENSDARG00000033270 ENSDARG00000051945 ENSDARG00000058841 ENSDARG00000051940 ENSDARG00000058845 ENSDARG00000011197 ENSDARG00000043478						F35H8.6	YLR189C
ENSG00000143228	ENSMUSG00000026683	ENSRNOG00000002711	ENSOCUG00000001171	ENSBTAG00000007247	ENSCAFG00000013259	ENSDNOG00000000432	ENSLAFG00000000533	ENSETEG00000011443	ENSMODG00000016696		ENSGALG00000003438	ENSXETG00000010463	GSTENG00014182001	ENSORLG00000009929	ENSGACG00000011074	NEWSINFRUG00000152165	ENSDARG00000034624			ENSANGG00000008300	CG8902	AAEL007917 AAEL013453	R12B2.4	YOL069W
ENSG00000145192	ENSMUSG00000022868	ENSRNOG00000038370	ENSOCUG00000002057	ENSBTAG00000000522	ENSCAFG00000013568	ENSDNOG00000001837	ENSLAFG00000007460	ENSETEG00000004564	ENSMODG00000015886	ENSOANG00000015390	ENSGALG00000008601
ENSG00000091583	ENSMUSG00000000049	ENSRNOG00000003566	ENSOCUG00000003394	ENSBTAG00000001915	ENSCAFG00000011281	ENSDNOG00000019266		ENSETEG00000017937	ENSMODG00000004169	ENSOANG00000008061	ENSGALG00000003957	ENSXETG00000010031 ENSXETG00000025262	GSTENG00015416001 GSTENG00026367001	ENSORLG00000013831 ENSORLG00000011418 ENSORLG00000013824	ENSGACG00000010664 ENSGACG00000018518 ENSGACG00000018516	NEWSINFRUG00000140264 NEWSINFRUG00000138025	ENSDARG00000040944
ENSG00000126368	ENSMUSG00000020889	ENSRNOG00000009329	ENSOCUG00000009732	ENSBTAG00000012178	ENSCAFG00000016150	ENSDNOG00000017245	ENSLAFG00000015034	ENSETEG00000016753	ENSMODG00000013032	ENSOANG00000003539	ENSGALG00000011291	ENSXETG00000024397		ENSORLG00000016431			ENSDARG00000033160	ENSCSAVG00000005587			CG8127	AAEL007397	F44A6.2
ENSG00000169903	ENSMUSG00000027801	ENSRNOG00000016437	ENSOCUG00000013741	ENSBTAG00000001893	ENSCAFG00000008348		ENSLAFG00000000089	ENSETEG00000013295	ENSMODG00000021265	ENSOANG00000012381	ENSGALG00000010427	ENSXETG00000016019	GSTENG00004984001	ENSORLG00000011289	ENSGACG00000006366	NEWSINFRUG00000161537	ENSDARG00000040747
ENSG00000139318	ENSMUSG00000019960	ENSRNOG00000023896	ENSOCUG00000002902	ENSBTAG00000004587	ENSCAFG00000006100	ENSDNOG00000011901	ENSLAFG00000018327	ENSETEG00000009731	ENSMODG00000020516	ENSOANG00000006638	ENSGALG00000011207	ENSXETG00000021871	GSTENG00029811001	ENSORLG00000019848		NEWSINFRUG00000125295	ENSDARG00000012526 ENSDARG00000051998	ENSCSAVG00000008470	ENSCING00000009331	ENSANGG00000013975	CG14080	AAEL001145	C05B10.1	YBR276C
ENSG00000100557	ENSMUSG00000021850		ENSOCUG00000015402	ENSBTAG00000009862	ENSCAFG00000015253	ENSDNOG00000017808			ENSMODG00000007762		ENSGALG00000012095
ENSG00000146859	ENSMUSG00000057137	ENSRNOG00000026965	ENSOCUG00000003182	ENSBTAG00000001576	ENSCAFG00000003179	ENSDNOG00000015106		ENSETEG00000001836	ENSMODG00000014102		ENSGALG00000011726
ENSG00000142166	ENSMUSG00000022967	ENSRNOG00000028594	ENSOCUG00000014888	ENSBTAG00000021819	ENSCAFG00000009086	ENSDNOG00000005223	ENSLAFG00000014039	ENSETEG00000001679	ENSMODG00000021067	ENSOANG00000002426	ENSGALG00000015942	ENSXETG00000000044	GSTENG00008918001	ENSORLG00000018117	ENSGACG00000001427	NEWSINFRUG00000162776	ENSDARG00000004385
ENSG00000146678	ENSMUSG00000020429	ENSRNOG00000008371	ENSOCUG00000012831	ENSBTAG00000012754	ENSCAFG00000012272	ENSDNOG00000004947	ENSLAFG00000011721	ENSETEG00000004532	ENSMODG00000009537	ENSOANG00000001500	ENSGALG00000012437	ENSXETG00000015656	GSTENG00026400001	ENSORLG00000012878 ENSORLG00000017161	ENSGACG00000004848 ENSGACG00000013082	NEWSINFRUG00000121680 NEWSINFRUG00000160007 NEWSINFRUG00000157334	ENSDARG00000038666 ENSDARG00000014947	ENSCSAVG00000000644	ENSCING00000009080 ENSCING00000003323
ENSG00000086696	ENSMUSG00000031844	ENSRNOG00000013982	ENSOCUG00000016655	ENSBTAG00000003234	ENSCAFG00000019977	ENSDNOG00000017894	ENSLAFG00000001816	ENSETEG00000001132	ENSMODG00000015163	ENSOANG00000011332	ENSGALG00000005467	ENSXETG00000003579	GSTENG00019356001	ENSORLG00000000323	ENSGACG00000017514	NEWSINFRUG00000144575	ENSDARG00000045553
ENSG00000115520	ENSMUSG00000025981	ENSRNOG00000014456	ENSOCUG00000012735	ENSBTAG00000004659	ENSCAFG00000010837	ENSDNOG00000003229	ENSLAFG00000000052	ENSETEG00000009186	ENSMODG00000012281	ENSOANG00000015822	ENSGALG00000008046 ENSGALG00000022022	ENSXETG00000009505	GSTENG00021742001 GSTENG00019877001	ENSORLG00000020869	ENSGACG00000008855	NEWSINFRUG00000135765	ENSDARG00000056141			ENSANGG00000015941	CG9410	AAEL003452	R144.13	YOL008W
ENSG00000132703	ENSMUSG00000026542 ENSMUSG00000026531	ENSRNOG00000009086	ENSOCUG00000014365	ENSBTAG00000012884 ENSBTAG00000019616	ENSCAFG00000011787			ENSETEG00000010285	ENSMODG00000010073		ENSGALG00000022137	ENSXETG00000001723 ENSXETG00000027271 ENSXETG00000004063 ENSXETG00000027272 ENSXETG00000018280 ENSXETG00000003976 ENSXETG00000024904 ENSXETG00000024903 ENSXETG00000012677 ENSXETG00000012676 ENSXETG00000019362 ENSXETG00000019369 ENSXETG00000027273	GSTENG00037021001 GSTENG00033982001	ENSORLG00000008441 ENSORLG00000008373 ENSORLG00000008394	ENSGACG00000008819 ENSGACG00000008828	NEWSINFRUG00000165319 NEWSINFRUG00000161443 NEWSINFRUG00000129120
ENSG00000176153	ENSMUSG00000042808	ENSRNOG00000028347 ENSRNOG00000038454 ENSRNOG00000038455		ENSBTAG00000003473	ENSCAFG00000016165	ENSDNOG00000012821	ENSLAFG00000010275	ENSETEG00000013420	ENSMODG00000009668	ENSOANG00000006830	ENSGALG00000004521	ENSXETG00000005933	GSTENG00032368001	ENSORLG00000016802	ENSGACG00000005976	NEWSINFRUG00000157047		ENSCSAVG00000000239	ENSCING00000001683	ENSANGG00000011473	CG15116 CG12013	AAEL012069		YKL026C
ENSG00000055955	ENSMUSG00000021922	ENSRNOG00000017381	ENSOCUG00000011089	ENSBTAG00000007850	ENSCAFG00000025533	ENSDNOG00000016443	ENSLAFG00000016106		ENSMODG00000010837 ENSMODG00000011117	ENSOANG00000002099	ENSGALG00000001697	ENSXETG00000027890	GSTENG00027394001	ENSORLG00000007760	ENSGACG00000001573 ENSGACG00000001585	NEWSINFRUG00000163755 NEWSINFRUG00000164892	ENSDARG00000036573 ENSDARG00000024928	ENSCSAVG00000011400 ENSCSAVG00000011403	ENSCING00000008992
ENSG00000172955	ENSMUSG00000053054 ENSMUSG00000074206	ENSRNOG00000012281 ENSRNOG00000012436	ENSOCUG00000000001 ENSOCUG00000006013	ENSBTAG00000006991 ENSBTAG00000006986	ENSCAFG00000025260		ENSLAFG00000013178	ENSETEG00000005630 ENSETEG00000005633	ENSMODG00000020714	ENSOANG00000000234	ENSGALG00000020160	ENSXETG00000011164 ENSXETG00000009311 ENSXETG00000027121 ENSXETG00000009313 ENSXETG00000010166 ENSXETG00000009314	GSTENG00010272001	ENSORLG00000017646 ENSORLG00000019786	ENSGACG00000005451 ENSGACG00000016479 ENSGACG00000005421	NEWSINFRUG00000146370 NEWSINFRUG00000150741	ENSDARG00000024278 ENSDARG00000012666 ENSDARG00000036242 ENSDARG00000031838	ENSCSAVG00000004436	ENSCING00000008569	ENSANGG00000018101	CG6598	AAEL006467 AAEL006471 AAEL006458	Y50D4C.2 H24K24.3	YDL168W
ENSG00000084110	ENSMUSG00000020017	ENSRNOG00000004502	ENSOCUG00000005528	ENSBTAG00000016276	ENSCAFG00000006412	ENSDNOG00000001968	ENSLAFG00000009816	ENSETEG00000009321	ENSMODG00000008030	ENSOANG00000006609	ENSGALG00000011421	ENSXETG00000021645 ENSXETG00000026006	GSTENG00029744001	ENSORLG00000004075	ENSGACG00000004528	NEWSINFRUG00000158820	ENSDARG00000017444	ENSCSAVG00000001593	ENSCING00000017280 ENSCING00000006739				F47B10.2
ENSG00000111880	ENSMUSG00000028274	ENSRNOG00000007867	ENSOCUG00000017081	ENSBTAG00000003720	ENSCAFG00000003089	ENSDNOG00000007737	ENSLAFG00000008130	ENSETEG00000018008	ENSMODG00000018289	ENSOANG00000000533	ENSGALG00000015787	ENSXETG00000005384	GSTENG00030419001	ENSORLG00000011486	ENSGACG00000008340 ENSGACG00000008281	NEWSINFRUG00000125174	ENSDARG00000032261	ENSCSAVG00000009934	ENSCING00000001150	ENSANGG00000007471	CG1810	AAEL011759	C03D6.3	YGL130W
ENSG00000204463	ENSMUSG00000024392	ENSRNOG00000000851	ENSOCUG00000007909	ENSBTAG00000019685	ENSCAFG00000000575	ENSDNOG00000018720	ENSLAFG00000009486	ENSETEG00000003788	ENSMODG00000015317	ENSOANG00000012377		ENSXETG00000002500	GSTENG00038910001 GSTENG00002631001	ENSORLG00000016065	ENSGACG00000013337 ENSGACG00000000492	NEWSINFRUG00000137032	ENSDARG00000052067 ENSDARG00000003215 ENSDARG00000035900 ENSDARG00000051977	ENSCSAVG00000006988	ENSCING00000003353 ENSCING00000014092	ENSANGG00000020746	CG7546	AAEL014998 AAEL007082
ENSG00000149131	ENSMUSG00000023224	ENSRNOG00000007457		ENSBTAG00000016267	ENSCAFG00000007838	ENSDNOG00000009061	ENSLAFG00000001662	ENSETEG00000001490	ENSMODG00000020104	ENSOANG00000014885			GSTENG00009345001	ENSORLG00000005916	ENSGACG00000018054	NEWSINFRUG00000126237	ENSDARG00000058053				CG1468
ENSG00000112337	ENSMUSG00000036110	ENSRNOG00000017180	ENSOCUG00000004433	ENSBTAG00000002642	ENSCAFG00000010641	ENSDNOG00000006895	ENSLAFG00000017648	ENSETEG00000013938	ENSMODG00000004106 ENSMODG00000010646 ENSMODG00000025592		ENSGALG00000015916		GSTENG00010472001	ENSORLG00000007671	ENSGACG00000002224	NEWSINFRUG00000139583	ENSDARG00000039995	ENSCSAVG00000009905	ENSCING00000007443	ENSANGG00000006807 ENSANGG00000019747 ENSANGG00000022343 ENSANGG00000018933 ENSANGG00000007967 ENSANGG00000019708	CG15094 CG7881 CG12490 CG4330 CG9254 CG30272 CG5304 CG9826 CG8098 CG9825 CG3649 CG15096 CG3036 CG8791 CG6978 CG15095 CG2003 CG30265 CG4726	AAEL001209 AAEL012522 AAEL006514 AAEL001656 AAEL001658 AAEL001113	C38C10.2
ENSG00000120053	ENSMUSG00000025190	ENSRNOG00000016356	ENSOCUG00000012333	ENSBTAG00000011960	ENSCAFG00000009466	ENSDNOG00000004957	ENSLAFG00000000163	ENSETEG00000012333 ENSETEG00000003903	ENSMODG00000003558	ENSOANG00000006868	ENSGALG00000007484	ENSXETG00000018428	GSTENG00010691001 GSTENG00003870001	ENSORLG00000007741 ENSORLG00000000031	ENSGACG00000000254 ENSGACG00000007534	NEWSINFRUG00000123134 NEWSINFRUG00000122089	ENSDARG00000039093	ENSCSAVG00000004712	ENSCING00000008364	ENSANGG00000009218	CG8430	AAEL012579	C14E2.2 T01C8.4 T01C8.5	YLR027C
ENSG00000106105	ENSMUSG00000029777	ENSRNOG00000011052	ENSOCUG00000005295	ENSBTAG00000018972	ENSCAFG00000003086	ENSDNOG00000014486	ENSLAFG00000002496	ENSETEG00000012196	ENSMODG00000021163	ENSOANG00000006262	ENSGALG00000005694	ENSXETG00000018474	GSTENG00023911001 GSTENG00003354001	ENSORLG00000009470	ENSGACG00000003410	NEWSINFRUG00000132814	ENSDARG00000059070		ENSCING00000008937	ENSANGG00000020062	CG6778	AAEL005728	T10F2.1	YPR081C YBR121C
ENSG00000130649	ENSMUSG00000025479	ENSRNOG00000012458	ENSOCUG00000007724	ENSBTAG00000018365	ENSCAFG00000013318	ENSDNOG00000017053		ENSETEG00000008360	ENSMODG00000010247	ENSOANG00000011903	ENSGALG00000010532	ENSXETG00000018696
ENSG00000163631	ENSMUSG00000029368	ENSRNOG00000002911	ENSOCUG00000016287	ENSBTAG00000017121	ENSCAFG00000003016	ENSDNOG00000011417	ENSLAFG00000001080	ENSETEG00000013839	ENSMODG00000019164	ENSOANG00000009084	ENSGALG00000020180	ENSXETG00000023395
ENSG00000130844				ENSBTAG00000016513	ENSCAFG00000002745		ENSLAFG00000014451	ENSETEG00000009958
ENSG00000115946	ENSMUSG00000020116	ENSRNOG00000005524	ENSOCUG00000006100	ENSBTAG00000010604	ENSCAFG00000003256	ENSDNOG00000019079	ENSLAFG00000000046	ENSETEG00000006703	ENSMODG00000003567	ENSOANG00000008388	ENSGALG00000009093	ENSXETG00000017349	GSTENG00018678001	ENSORLG00000002371	ENSGACG00000012047	NEWSINFRUG00000164041	ENSDARG00000008502	ENSCSAVG00000001303	ENSCING00000009577	ENSANGG00000008805	CG11738	AAEL011832	Y53C12B.2	YOR145C
ENSG00000183840	ENSMUSG00000026343	ENSRNOG00000021586	ENSOCUG00000000181	ENSBTAG00000005232 ENSBTAG00000026838	ENSCAFG00000004998			ENSETEG00000009269	ENSMODG00000024920		ENSGALG00000012171	ENSXETG00000005698	GSTENG00033145001		ENSGACG00000002755	NEWSINFRUG00000162959	ENSDARG00000042939
ENSG00000150540	ENSMUSG00000026986	ENSRNOG00000005223	ENSOCUG00000009065	ENSBTAG00000014432	ENSCAFG00000005178	ENSDNOG00000015340	ENSLAFG00000010262	ENSETEG00000003755	ENSMODG00000001168	ENSOANG00000007995	ENSGALG00000012377	ENSXETG00000014875	GSTENG00020755001 GSTENG00020754001	ENSORLG00000020490 ENSORLG00000020487	ENSGACG00000007323 ENSGACG00000007299	NEWSINFRUG00000160064 NEWSINFRUG00000145439	ENSDARG00000012796
ENSG00000132693	ENSMUSG00000037942	ENSRNOG00000009086	ENSOCUG00000004702	ENSBTAG00000013907	ENSCAFG00000011787			ENSETEG00000010285	ENSMODG00000022529 ENSMODG00000024569 ENSMODG00000010057	ENSOANG00000000207 ENSOANG00000007372	ENSGALG00000022137	ENSXETG00000001723 ENSXETG00000027271 ENSXETG00000004063 ENSXETG00000027272 ENSXETG00000018280 ENSXETG00000003976 ENSXETG00000024904 ENSXETG00000024903 ENSXETG00000012677 ENSXETG00000012676 ENSXETG00000019362 ENSXETG00000019369 ENSXETG00000027273	GSTENG00037021001 GSTENG00033982001	ENSORLG00000008441 ENSORLG00000008373 ENSORLG00000008394	ENSGACG00000008819 ENSGACG00000008828	NEWSINFRUG00000165319 NEWSINFRUG00000161443 NEWSINFRUG00000129120
ENSG00000187758	ENSMUSG00000074207	ENSRNOG00000012464		ENSBTAG00000015729	ENSCAFG00000010410	ENSDNOG00000006124 ENSDNOG00000000896 ENSDNOG00000012674 ENSDNOG00000008321 ENSDNOG00000015047	ENSLAFG00000008679		ENSMODG00000020713	ENSOANG00000004867	ENSGALG00000012250	ENSXETG00000011164 ENSXETG00000009311 ENSXETG00000027121 ENSXETG00000009313 ENSXETG00000010166 ENSXETG00000009314	GSTENG00010272001	ENSORLG00000017646 ENSORLG00000019786	ENSGACG00000005451 ENSGACG00000016479 ENSGACG00000005421	NEWSINFRUG00000146370 NEWSINFRUG00000150741	ENSDARG00000024278 ENSDARG00000012666 ENSDARG00000036242 ENSDARG00000031838	ENSCSAVG00000004436	ENSCING00000008569	ENSANGG00000018101	CG6598	AAEL006467 AAEL006471 AAEL006458	Y50D4C.2 H24K24.3	YDL168W
ENSG00000124253	ENSMUSG00000027513	ENSRNOG00000028616	ENSOCUG00000017905	ENSBTAG00000001936	ENSCAFG00000012065	ENSDNOG00000019361	ENSLAFG00000009266	ENSETEG00000003561	ENSMODG00000016512	ENSOANG00000009261	ENSGALG00000007636	ENSXETG00000011266	GSTENG00032465001	ENSORLG00000012805	ENSGACG00000003697	NEWSINFRUG00000140345	ENSDARG00000013522	ENSCSAVG00000005551	ENSCING00000006054	ENSANGG00000016255	CG10924 CG17725	AAEL000025 AAEL000080 AAEL000006	R11A5.4 W05G11.6
ENSG00000170099	ENSMUSG00000060807	ENSRNOG00000009438	ENSOCUG00000016318	ENSBTAG00000017600	ENSCAFG00000024698	ENSDNOG00000016168	ENSLAFG00000004443	ENSETEG00000014180	ENSMODG00000002411	ENSOANG00000001280	ENSGALG00000020389 ENSGALG00000023070 ENSGALG00000020388 ENSGALG00000010969 ENSGALG00000020390	ENSXETG00000023329 ENSXETG00000009423 ENSXETG00000025892	GSTENG00018459001 GSTENG00007903001	ENSORLG00000012623 ENSORLG00000015892	ENSGACG00000011617 ENSGACG00000004940 ENSGACG00000011672	NEWSINFRUG00000162026 NEWSINFRUG00000161861 NEWSINFRUG00000161185 NEWSINFRUG00000145960 NEWSINFRUG00000160523 NEWSINFRUG00000159987 NEWSINFRUG00000164360 NEWSINFRUG00000163992 NEWSINFRUG00000164171 NEWSINFRUG00000150744 NEWSINFRUG00000163652	ENSDARG00000013646 ENSDARG00000024953 ENSDARG00000056106 ENSDARG00000043670 ENSDARG00000056569 ENSDARG00000035504 ENSDARG00000035492 ENSDARG00000056575 ENSDARG00000056039			ENSANGG00000019162 ENSANGG00000019323 ENSANGG00000003652 ENSANGG00000024665 ENSANGG00000005827	CG11331	AAEL013937 AAEL014138 AAEL005665 AAEL014078 AAEL014079 AAEL005673 AAEL005670	Y32G9A.4 C03G6.19 C05E4.1 C05E4.3 F20D6.3 F20D6.4
ENSG00000132846	ENSMUSG00000041995	ENSRNOG00000028941	ENSOCUG00000001354	ENSBTAG00000025860		ENSDNOG00000013027	ENSLAFG00000001192		ENSMODG00000025309	ENSOANG00000015761
ENSG00000166347	ENSMUSG00000024646	ENSRNOG00000014757 ENSRNOG00000015205	ENSOCUG00000016235	ENSBTAG00000012012	ENSCAFG00000000026	ENSDNOG00000003138	ENSLAFG00000010020	ENSETEG00000000691	ENSMODG00000012386	ENSOANG00000009990	ENSGALG00000013708	ENSXETG00000023560	GSTENG00010629001	ENSORLG00000003443	ENSGACG00000002042	NEWSINFRUG00000159820	ENSDARG00000045456 ENSDARG00000055643	ENSCSAVG00000008612	ENSCING00000002166	ENSANGG00000008777	CG2140	AAEL014935 AAEL010017	C31E10.7	YNL111C
ENSG00000113924	ENSMUSG00000022821	ENSRNOG00000002701	ENSOCUG00000009008	ENSBTAG00000015895	ENSCAFG00000011254		ENSLAFG00000003707		ENSMODG00000018230	ENSOANG00000003927	ENSGALG00000014966	ENSXETG00000009916	GSTENG00015516001	ENSORLG00000007442	ENSGACG00000002559	NEWSINFRUG00000159926	ENSDARG00000017934 ENSDARG00000058005	ENSCSAVG00000009427	ENSCING00000012421	ENSANGG00000018559	CG4779	AAEL013637	W06D4.1
ENSG00000135220	ENSMUSG00000035780	ENSRNOG00000001975	ENSOCUG00000016755	ENSBTAG00000004040	ENSCAFG00000002836 ENSCAFG00000002857	ENSDNOG00000004623	ENSLAFG00000015296	ENSETEG00000009257			ENSGALG00000011805	ENSXETG00000017935	GSTENG00024786001 GSTENG00038705001	ENSORLG00000000460	ENSGACG00000013890 ENSGACG00000013874 ENSGACG00000013879 ENSGACG00000013898	NEWSINFRUG00000152951 NEWSINFRUG00000163688 NEWSINFRUG00000130812	ENSDARG00000039501 ENSDARG00000011537 ENSDARG00000033270 ENSDARG00000051945 ENSDARG00000058841 ENSDARG00000051940 ENSDARG00000058845 ENSDARG00000011197 ENSDARG00000043478						F35H8.6	YLR189C
ENSG00000161944	ENSMUSG00000040963	ENSRNOG00000030726		ENSBTAG00000025101	ENSCAFG00000023018	ENSDNOG00000008415	ENSLAFG00000015889	ENSETEG00000015204	ENSMODG00000006260			ENSXETG00000026809		ENSORLG00000018936 ENSORLG00000018948	ENSGACG00000001133	NEWSINFRUG00000120587	ENSDARG00000046092
ENSG00000125954	ENSMUSG00000033373	ENSRNOG00000007660	ENSOCUG00000014429	ENSBTAG00000005897	ENSCAFG00000016181		ENSLAFG00000018436	ENSETEG00000002965	ENSMODG00000009701	ENSOANG00000000663	ENSGALG00000011388	ENSXETG00000002203	GSTENG00030423001	ENSORLG00000010827	ENSGACG00000007742	NEWSINFRUG00000125177	ENSDARG00000059181 ENSDARG00000027916	ENSCSAVG00000007451		ENSANGG00000006400	CG17565	AAEL004866	F23B12.6	YDL090C
ENSG00000148702	ENSMUSG00000025075	ENSRNOG00000016659	ENSOCUG00000011012	ENSBTAG00000019322	ENSCAFG00000011016	ENSDNOG00000007255	ENSLAFG00000001955	ENSETEG00000003452	ENSMODG00000010089	ENSOANG00000001578	ENSGALG00000008905		GSTENG00034971001 GSTENG00034972001	ENSORLG00000013140	ENSGACG00000003705 ENSGACG00000006512	NEWSINFRUG00000129382 NEWSINFRUG00000149770	ENSDARG00000057498
ENSG00000166825	ENSMUSG00000039062	ENSRNOG00000014610	ENSOCUG00000017659	ENSBTAG00000016881	ENSCAFG00000012013	ENSDNOG00000013988	ENSLAFG00000010600	ENSETEG00000008906	ENSMODG00000019534	ENSOANG00000000369	ENSGALG00000008277	ENSXETG00000012973	GSTENG00013794001 GSTENG00022420001 GSTENG00013793001 GSTENG00022422001	ENSORLG00000014593 ENSORLG00000014604 ENSORLG00000014691 ENSORLG00000019272	ENSGACG00000014140 ENSGACG00000014748 ENSGACG00000002363	NEWSINFRUG00000154846 NEWSINFRUG00000163678 NEWSINFRUG00000160570 NEWSINFRUG00000150091	ENSDARG00000036789 ENSDARG00000041083 ENSDARG00000019751 ENSDARG00000036809 ENSDARG00000060732	ENSCSAVG00000002239 ENSCSAVG00000001043	ENSCING00000007366 ENSCING00000016691 ENSCING00000015617 ENSCING00000004939 ENSCING00000006118	ENSANGG00000018759 ENSANGG00000015297	CG31445 CG11951 CG11956 CG14516	AAEL011292 AAEL011291 AAEL012217 AAEL015248 AAEL005806	T07F10.1	YKL157W YHR047C
ENSG00000135744	ENSMUSG00000031980	ENSRNOG00000018445	ENSOCUG00000000478	ENSBTAG00000012393	ENSCAFG00000012068			ENSETEG00000019146	ENSMODG00000009201	ENSOANG00000013737	ENSGALG00000011117	ENSXETG00000023342	GSTENG00031597001	ENSORLG00000005554	ENSGACG00000009742	NEWSINFRUG00000132874	ENSDARG00000016412
ENSG00000131373	ENSMUSG00000021884	ENSRNOG00000019630	ENSOCUG00000000765	ENSBTAG00000003718	ENSCAFG00000005949	ENSDNOG00000004214	ENSLAFG00000017216	ENSETEG00000016721	ENSMODG00000014566	ENSOANG00000006750	ENSGALG00000011211	ENSXETG00000008992	GSTENG00034133001	ENSORLG00000007343	ENSGACG00000008098	NEWSINFRUG00000138040	ENSDARG00000020529	ENSCSAVG00000005276	ENSCING00000006732	ENSANGG00000013594	CG11208	AAEL009748 AAEL014707	B0334.3	YEL020C
ENSG00000158874	ENSMUSG00000005681	ENSRNOG00000003500	ENSOCUG00000013523	ENSBTAG00000009212	ENSCAFG00000012886			ENSETEG00000015754	ENSMODG00000005118
ENSG00000163435	ENSMUSG00000003051	ENSRNOG00000006330	ENSOCUG00000007502	ENSBTAG00000008756	ENSCAFG00000010602	ENSDNOG00000013095	ENSLAFG00000017701	ENSETEG00000017768	ENSMODG00000000545	ENSOANG00000005784	ENSGALG00000000616	ENSXETG00000007559	GSTENG00004341001	ENSORLG00000011996	ENSGACG00000011673	NEWSINFRUG00000152737	ENSDARG00000063678	ENSCSAVG00000006501	ENSCING00000013549	ENSANGG00000016019	CG5583	AAEL005147	C33A11.4
ENSG00000080618	ENSMUSG00000021999	ENSRNOG00000010935	ENSOCUG00000017940	ENSBTAG00000007073	ENSCAFG00000004499	ENSDNOG00000000021	ENSLAFG00000016759	ENSETEG00000009309	ENSMODG00000014975	ENSOANG00000015578	ENSGALG00000016985	ENSXETG00000026124	GSTENG00027145001	ENSORLG00000005225	ENSGACG00000015162	NEWSINFRUG00000137055	ENSDARG00000037144 ENSDARG00000037175	ENSCSAVG00000010113 ENSCSAVG00000006637	ENSCING00000007908 ENSCING00000004085	ENSANGG00000017527 ENSANGG00000027714 ENSANGG00000018563 ENSANGG00000018151 ENSANGG00000017049 ENSANGG00000026760 ENSANGG00000013623 ENSANGG00000005527 ENSANGG00000017065 ENSANGG00000018064	CG8563 CG12374 CG4408 CG3108 CG18417 CG14820 CG8560 CG18585 CG3097 CG7025 CG17633 CG8562 CG4017 CG2915	AAEL000653 AAEL015272 AAEL015417 AAEL010782 AAEL010776 AAEL008599 AAEL001855 AAEL001840 AAEL001844 AAEL008609 AAEL008600 AAEL003424 AAEL015559 AAEL001863 AAEL013269 AAEL011722 AAEL001842 AAEL003781 AAEL008604 AAEL001839 AAEL010780	Y47G6A.19 Y18H1A.9 F02D8.4 ZC434.9 T06A4.1 T06A4.3	YHR132C
ENSG00000131910	ENSMUSG00000037583	ENSRNOG00000007229	ENSOCUG00000006416	ENSBTAG00000014848	ENSCAFG00000012261	ENSDNOG00000014482	ENSLAFG00000016698 ENSLAFG00000005864	ENSETEG00000012446	ENSMODG00000014420	ENSOANG00000006533	ENSGALG00000000887	ENSXETG00000011771	GSTENG00018327001	ENSORLG00000004442	ENSGACG00000007198	NEWSINFRUG00000142296 NEWSINFRUG00000144739	ENSDARG00000004355 ENSDARG00000044685
ENSG00000103111	ENSMUSG00000033409	ENSRNOG00000011552	ENSOCUG00000008763	ENSBTAG00000015694	ENSCAFG00000020042	ENSDNOG00000014750	ENSLAFG00000006724	ENSETEG00000015094	ENSMODG00000010558	ENSOANG00000014596	ENSGALG00000002919	ENSXETG00000015420	GSTENG00027535001	ENSORLG00000003883	ENSGACG00000001246	NEWSINFRUG00000120685	ENSDARG00000035686	ENSCSAVG00000001258	ENSCING00000002102	ENSANGG00000010864	CG11926	AAEL009147	F41H10.11	YGL124C
ENSG00000172007	ENSMUSG00000027739	ENSRNOG00000013035	ENSOCUG00000017390 ENSOCUG00000000211 ENSOCUG00000015678 ENSOCUG00000000949 ENSOCUG00000009704 ENSOCUG00000011109 ENSOCUG00000017801	ENSBTAG00000003208	ENSCAFG00000003706	ENSDNOG00000005253	ENSLAFG00000008832	ENSETEG00000003629	ENSMODG00000000118	ENSOANG00000015286	ENSGALG00000009790	ENSXETG00000016920	GSTENG00001492001 GSTENG00023216001 GSTENG00019189001	ENSORLG00000002071 ENSORLG00000010645	ENSGACG00000019540	NEWSINFRUG00000152359 NEWSINFRUG00000146424	ENSDARG00000052290	ENSCSAVG00000007163	ENSCING00000002870
ENSG00000106927	ENSMUSG00000028356	ENSRNOG00000006889	ENSOCUG00000007542	ENSBTAG00000015676	ENSCAFG00000003303	ENSDNOG00000000942		ENSETEG00000005867	ENSMODG00000004020	ENSOANG00000003126	ENSGALG00000008973	ENSXETG00000026722	GSTENG00024731001	ENSORLG00000010354 ENSORLG00000019380	ENSGACG00000017422	NEWSINFRUG00000142931	ENSDARG00000004296 ENSDARG00000058126
ENSG00000105402	ENSMUSG00000006024	ENSRNOG00000001494	ENSOCUG00000000967	ENSBTAG00000004127	ENSCAFG00000004112	ENSDNOG00000018058	ENSLAFG00000009284	ENSETEG00000020005	ENSMODG00000008817	ENSOANG00000000251	ENSGALG00000008313	ENSXETG00000002788	GSTENG00030203001	ENSORLG00000002201	ENSGACG00000013006	NEWSINFRUG00000156348	ENSDARG00000021276 ENSDARG00000020405	ENSCSAVG00000003912		ENSANGG00000012259	CG6625	AAEL011776	D1014.3	YBL050W
ENSG00000196616	ENSMUSG00000074207	ENSRNOG00000012464		ENSBTAG00000015729	ENSCAFG00000010410	ENSDNOG00000006124 ENSDNOG00000000896 ENSDNOG00000012674 ENSDNOG00000008321 ENSDNOG00000015047	ENSLAFG00000008679		ENSMODG00000020713	ENSOANG00000004867	ENSGALG00000012250	ENSXETG00000011164 ENSXETG00000009311 ENSXETG00000027121 ENSXETG00000009313 ENSXETG00000010166 ENSXETG00000009314	GSTENG00010272001	ENSORLG00000017646 ENSORLG00000019786	ENSGACG00000005451 ENSGACG00000016479 ENSGACG00000005421	NEWSINFRUG00000146370 NEWSINFRUG00000150741	ENSDARG00000024278 ENSDARG00000012666 ENSDARG00000036242 ENSDARG00000031838	ENSCSAVG00000004436	ENSCING00000008569	ENSANGG00000018101	CG6598	AAEL006467 AAEL006471 AAEL006458	Y50D4C.2 H24K24.3	YDL168W
ENSG00000120688	ENSMUSG00000022023	ENSRNOG00000011678	ENSOCUG00000004256	ENSBTAG00000016637	ENSCAFG00000004805		ENSLAFG00000005901	ENSETEG00000011225	ENSMODG00000014761	ENSOANG00000003379	ENSGALG00000016949	ENSXETG00000018896	GSTENG00031835001	ENSORLG00000003254	ENSGACG00000013725	NEWSINFRUG00000139531			ENSCING00000006376	ENSANGG00000020233	CG4291	AAEL005145	F56G4.4
ENSG00000141505	ENSMUSG00000020884	ENSRNOG00000018693		ENSBTAG00000012071	ENSCAFG00000023008	ENSDNOG00000008415	ENSLAFG00000018633	ENSETEG00000008328	ENSMODG00000006260			ENSXETG00000026809		ENSORLG00000018936 ENSORLG00000018948	ENSGACG00000001133	NEWSINFRUG00000120587	ENSDARG00000046092
ENSG00000093134	ENSMUSG00000020010	ENSRNOG00000039865	ENSOCUG00000002116	ENSBTAG00000004360 ENSBTAG00000016357		ENSDNOG00000000710	ENSLAFG00000017269	ENSETEG00000000268	ENSMODG00000017525	ENSOANG00000005318 ENSOANG00000011412	ENSGALG00000013992 ENSGALG00000013993	ENSXETG00000000104	GSTENG00032985001	ENSORLG00000004039	ENSGACG00000006390	NEWSINFRUG00000136012	ENSDARG00000006926			ENSANGG00000015983 ENSANGG00000009217	CG32751 CG3599 CG32754 CG32750	AAEL015161 AAEL006024 AAEL006023 AAEL015162 AAEL002681 AAEL006034
ENSG00000117601	ENSMUSG00000026715	ENSRNOG00000002783	ENSOCUG00000002891	ENSBTAG00000004362	ENSCAFG00000014470	ENSDNOG00000005166	ENSLAFG00000004365	ENSETEG00000019315	ENSMODG00000004202	ENSOANG00000000923	ENSGALG00000004591	ENSXETG00000020033	GSTENG00004792001	ENSORLG00000014069	ENSGACG00000013542	NEWSINFRUG00000155290	ENSDARG00000042684	ENSCSAVG00000006721	ENSCING00000007413 ENSCING00000013191	ENSANGG00000019162 ENSANGG00000019323 ENSANGG00000003652 ENSANGG00000024665 ENSANGG00000005827	CG11331	AAEL013937 AAEL014138 AAEL005665 AAEL014078 AAEL014079 AAEL005673 AAEL005670	Y32G9A.4 C03G6.19 C05E4.1 C05E4.3 F20D6.3 F20D6.4
ENSG00000138823	ENSMUSG00000028158	ENSRNOG00000010655	ENSOCUG00000013288	ENSBTAG00000011944	ENSCAFG00000010540		ENSLAFG00000017868	ENSETEG00000009457	ENSMODG00000020705	ENSOANG00000013027	ENSGALG00000012271	ENSXETG00000009307	GSTENG00023255001	ENSORLG00000019412	ENSGACG00000017850	NEWSINFRUG00000140460	ENSDARG00000008637	ENSCSAVG00000005167 ENSCSAVG00000005165	ENSCING00000002543	ENSANGG00000011814	CG9342	AAEL010280 AAEL001793	K02D7.4
ENSG00000164022	ENSMUSG00000028029 ENSMUSG00000033017 ENSMUSG00000043824	ENSRNOG00000028940 ENSRNOG00000029467 ENSRNOG00000029417 ENSRNOG00000011384	ENSOCUG00000002043	ENSBTAG00000004230	ENSCAFG00000006312 ENSCAFG00000011014	ENSDNOG00000013590	ENSLAFG00000012639	ENSETEG00000000289	ENSMODG00000020613	ENSOANG00000002774	ENSGALG00000010553	ENSXETG00000019862	GSTENG00001508001 GSTENG00033458001	ENSORLG00000006773	ENSGACG00000000358 ENSGACG00000017501	NEWSINFRUG00000153558	ENSDARG00000060036 ENSDARG00000036894		ENSCING00000005183	ENSANGG00000014444	CG8235	AAEL010514 AAEL005307		YGL105W
ENSG00000123838	ENSMUSG00000042554 ENSMUSG00000026405	ENSRNOG00000025862 ENSRNOG00000004062	ENSOCUG00000014373	ENSBTAG00000020841 ENSBTAG00000009876	ENSCAFG00000024982	ENSDNOG00000016166	ENSLAFG00000007943	ENSETEG00000000295	ENSMODG00000002230	ENSOANG00000014004
ENSG00000140093	ENSMUSG00000061947	ENSRNOG00000028888		ENSBTAG00000009894		ENSDNOG00000014171		ENSETEG00000015181	ENSMODG00000002379	ENSOANG00000011246	ENSGALG00000020391	ENSXETG00000010316	GSTENG00032260001 GSTENG00008425001	ENSORLG00000016020 ENSORLG00000018182	ENSGACG00000008048 ENSGACG00000013654	NEWSINFRUG00000125085 NEWSINFRUG00000137940	ENSDARG00000036968 ENSDARG00000005924			ENSANGG00000019162 ENSANGG00000019323 ENSANGG00000003652 ENSANGG00000024665 ENSANGG00000005827	CG11331	AAEL013937 AAEL014138 AAEL005665 AAEL014078 AAEL014079 AAEL005673 AAEL005670	Y32G9A.4 C03G6.19 C05E4.1 C05E4.3 F20D6.3 F20D6.4

## Sheet: HNF6 - Table 1 - Table 1 - Tabl
HNF6
Homo-sapiens	Mus-musculus	Rattus-norvegicus	Oryctolagus-cuniculus	Bos-taurus	Canis-familiaris	Dasypus-novemcinctus	Loxodonta-africana	Echinops-telfairi	Monodelphis-domestica	Ornithorhynchus-anatinus	Gallus-gallus	Xenopus-tropicalis	Tetraodon-nigroviridis	Oryzias-latipes	Gasterosteus-aculeatus	Takifugu-rubripes	Danio-rerio	Ciona-savignyi	Ciona-intestinalis	Anopheles-gambiae	Drosophila-melanogaster	Aedes-aegypti	Caenorhabditis-elegans	Saccharomyces-cerevisiae
ENSG00000182326	ENSMUSG00000038521	ENSRNOG00000011971	ENSOCUG00000014468		ENSCAFG00000014346			ENSETEG00000009119
ENSG00000185664	ENSMUSG00000025359	ENSRNOG00000023085	ENSOCUG00000000999	ENSBTAG00000004019	ENSCAFG00000000080	ENSDNOG00000016948	ENSLAFG00000014591	ENSETEG00000010595 ENSETEG00000003681		ENSOANG00000000740
ENSG00000205403	ENSMUSG00000058952	ENSRNOG00000023599	ENSOCUG00000003892		ENSCAFG00000011462	ENSDNOG00000012346	ENSLAFG00000011698	ENSETEG00000019505	ENSMODG00000005914	ENSOANG00000003664	ENSGALG00000012126	ENSXETG00000024110	GSTENG00003996001	ENSORLG00000002364	ENSGACG00000000362	NEWSINFRUG00000140986	ENSDARG00000036900
ENSG00000206083		ENSRNOG00000039224							ENSMODG00000003836
ENSG00000164266	ENSMUSG00000024503	ENSRNOG00000013464 ENSRNOG00000013410	ENSOCUG00000001659	ENSBTAG00000015558	ENSCAFG00000006647	ENSDNOG00000001267	ENSLAFG00000006929		ENSMODG00000005519 ENSMODG00000025743		ENSGALG00000011415		GSTENG00033524001	ENSORLG00000020635		NEWSINFRUG00000148026
ENSG00000135914	ENSMUSG00000026228	ENSRNOG00000017625	ENSOCUG00000008582	ENSBTAG00000005125	ENSCAFG00000010964	ENSDNOG00000008954	ENSLAFG00000010532	ENSETEG00000014888	ENSMODG00000010720	ENSOANG00000009328	ENSGALG00000007681	ENSXETG00000009523	GSTENG00034479001	ENSORLG00000007537	ENSGACG00000009251	NEWSINFRUG00000138679			ENSCING00000000819	ENSANGG00000010972 ENSANGG00000022864	CG1056 CG8007	AAEL015553 AAEL002717	F59C12.2
ENSG00000138442	ENSMUSG00000026019 ENSMUSG00000048261	ENSRNOG00000017340	ENSOCUG00000002961	ENSBTAG00000015424	ENSCAFG00000012519	ENSDNOG00000000187	ENSLAFG00000011955	ENSETEG00000018690	ENSMODG00000012588 ENSMODG00000016275	ENSOANG00000011097	ENSGALG00000008470	ENSXETG00000022077	GSTENG00024863001	ENSORLG00000003110	ENSGACG00000013778	NEWSINFRUG00000144784	ENSDARG00000003287		ENSCING00000012967	ENSANGG00000013529	CG6724	AAEL005041	F55F8.5	YOR272W
ENSG00000080573	ENSMUSG00000004098	ENSRNOG00000020525	ENSOCUG00000014857	ENSBTAG00000010179	ENSCAFG00000017958	ENSDNOG00000003749		ENSETEG00000002123	ENSMODG00000004998	ENSOANG00000003903			GSTENG00015735001	ENSORLG00000009538 ENSORLG00000005829	ENSGACG00000009896 ENSGACG00000016535	NEWSINFRUG00000127082 NEWSINFRUG00000146537	ENSDARG00000028524 ENSDARG00000017360	ENSCSAVG00000002577	ENSCING00000001528
ENSG00000144231	ENSMUSG00000070566 ENSMUSG00000024258	ENSRNOG00000016231		ENSBTAG00000010225	ENSCAFG00000004311	ENSDNOG00000008527	ENSLAFG00000001848	ENSETEG00000018910	ENSMODG00000025030 ENSMODG00000025031 ENSMODG00000006432 ENSMODG00000025028 ENSMODG00000025026 ENSMODG00000025035 ENSMODG00000025032 ENSMODG00000025027 ENSMODG00000018653 ENSMODG00000025033 ENSMODG00000025034 ENSMODG00000025029 ENSMODG00000025036	ENSOANG00000013216	ENSGALG00000002057	ENSXETG00000002955	GSTENG00021146001	ENSORLG00000005266	ENSGACG00000004639	NEWSINFRUG00000155982	ENSDARG00000019655	ENSCSAVG00000008353	ENSCING00000011474	ENSANGG00000007385		AAEL006661	F43E2.2	YJL140W
ENSG00000108381	ENSMUSG00000020774	ENSRNOG00000019659	ENSOCUG00000005855	ENSBTAG00000003629	ENSCAFG00000019330	ENSDNOG00000018251	ENSLAFG00000013201	ENSETEG00000014629	ENSMODG00000011129	ENSOANG00000012703	ENSGALG00000004669	ENSXETG00000005789	GSTENG00018837001	ENSORLG00000010962	ENSGACG00000020266	NEWSINFRUG00000132042	ENSDARG00000005154	ENSCSAVG00000008597	ENSCING00000016488 ENSCING00000003224
ENSG00000118855	ENSMUSG00000027775	ENSRNOG00000013790	ENSOCUG00000001272	ENSBTAG00000009263	ENSCAFG00000014174	ENSDNOG00000005048	ENSLAFG00000008125	ENSETEG00000016624	ENSMODG00000011438	ENSOANG00000008987	ENSGALG00000009593	ENSXETG00000012456	GSTENG00014734001 GSTENG00014735001 GSTENG00024035001	ENSORLG00000007252 ENSORLG00000006020	ENSGACG00000010210 ENSGACG00000008354	NEWSINFRUG00000130457 NEWSINFRUG00000153360	ENSDARG00000053102	ENSCSAVG00000005640	ENSCING00000000429	ENSANGG00000017461	CG8602 CG12194	AAEL006002
ENSG00000100906	ENSMUSG00000021025	ENSRNOG00000007390	ENSOCUG00000015642	ENSBTAG00000016683	ENSCAFG00000013418		ENSLAFG00000018611	ENSETEG00000004021	ENSMODG00000012801	ENSOANG00000007290	ENSGALG00000010063	ENSXETG00000017950	GSTENG00006355001 GSTENG00018443001	ENSORLG00000015861 ENSORLG00000017687	ENSGACG00000012514 ENSGACG00000005065	NEWSINFRUG00000131820 NEWSINFRUG00000155476	ENSDARG00000007693 ENSDARG00000005481	ENSCSAVG00000008974	ENSCING00000013573	ENSANGG00000007525	CG5848	AAEL000709	C04F12.3
ENSG00000111058	ENSMUSG00000035948	ENSRNOG00000004448	ENSOCUG00000015752	ENSBTAG00000018694	ENSCAFG00000005820	ENSDNOG00000015337	ENSLAFG00000011051	ENSETEG00000001959	ENSMODG00000020480	ENSOANG00000004851	ENSGALG00000010940	ENSXETG00000014528	GSTENG00038491001	ENSORLG00000016249	ENSGACG00000019999	NEWSINFRUG00000163504 NEWSINFRUG00000123804	ENSDARG00000032218	ENSCSAVG00000011158	ENSCING00000008830	ENSANGG00000009110	CG6432	AAEL007283	C36A4.9	YAL054C YLR153C
ENSG00000117595	ENSMUSG00000026638	ENSRNOG00000005082	ENSOCUG00000004035	ENSBTAG00000002849	ENSCAFG00000011971	ENSDNOG00000001694	ENSLAFG00000001374	ENSETEG00000008368	ENSMODG00000002539	ENSOANG00000013718	ENSGALG00000001405	ENSXETG00000018674 ENSXETG00000018661	GSTENG00027320001	ENSORLG00000000511	ENSGACG00000000990	NEWSINFRUG00000164827	ENSDARG00000043296	ENSCSAVG00000008812	ENSCING00000002820
ENSG00000182572	ENSMUSG00000062417	ENSRNOG00000038829	ENSOCUG00000014459	ENSBTAG00000024186 ENSBTAG00000025506			ENSLAFG00000014261	ENSETEG00000009542															F54E12.1 F22B3.2 B0035.10 F17E9.10 ZK131.7 K06C4.13 ZK131.3 F08G2.3 T10C6.13 F55G1.2 F45F2.13 ZK131.2 F07B7.5 K06C4.5	YBR010W YNL031C
ENSG00000055957	ENSMUSG00000006529	ENSRNOG00000033386	ENSOCUG00000011067	ENSBTAG00000007843	ENSCAFG00000008867	ENSDNOG00000016443	ENSLAFG00000016085	ENSETEG00000000399	ENSMODG00000011177	ENSOANG00000002099	ENSGALG00000001697	ENSXETG00000006887	GSTENG00020986001 GSTENG00020985001 GSTENG00020987001	ENSORLG00000007760	ENSGACG00000009596 ENSGACG00000009583	NEWSINFRUG00000161355 NEWSINFRUG00000159634 NEWSINFRUG00000131045	ENSDARG00000055053 ENSDARG00000055036	ENSCSAVG00000011400 ENSCSAVG00000011403	ENSCING00000008992
ENSG00000197927
ENSG00000169903	ENSMUSG00000027801	ENSRNOG00000016437	ENSOCUG00000013741	ENSBTAG00000001893	ENSCAFG00000008348		ENSLAFG00000000089	ENSETEG00000013295	ENSMODG00000021265	ENSOANG00000012381	ENSGALG00000010427	ENSXETG00000016019	GSTENG00004984001	ENSORLG00000011289	ENSGACG00000006366	NEWSINFRUG00000161537	ENSDARG00000040747
ENSG00000100557	ENSMUSG00000021850		ENSOCUG00000015402	ENSBTAG00000009862	ENSCAFG00000015253	ENSDNOG00000017808			ENSMODG00000007762		ENSGALG00000012095
ENSG00000144891	ENSMUSG00000054988 ENSMUSG00000049115	ENSRNOG00000010640 ENSRNOG00000018346	ENSOCUG00000012363	ENSBTAG00000016947	ENSCAFG00000018264		ENSLAFG00000004752		ENSMODG00000024750		ENSGALG00000024000	ENSXETG00000016079	GSTENG00023936001	ENSORLG00000010042	ENSGACG00000003676	NEWSINFRUG00000141946	ENSDARG00000045443 ENSDARG00000018616	ENSCSAVG00000007314	ENSCING00000012511				F56B6.5
ENSG00000123374	ENSMUSG00000025358	ENSRNOG00000006469	ENSOCUG00000000998	ENSBTAG00000004021	ENSCAFG00000000082	ENSDNOG00000000275	ENSLAFG00000016537	ENSETEG00000013078 ENSETEG00000010599	ENSMODG00000007835	ENSOANG00000004413	ENSGALG00000008462	ENSXETG00000009444	GSTENG00033829001	ENSORLG00000014972	ENSGACG00000000539	NEWSINFRUG00000130385	ENSDARG00000026577	ENSCSAVG00000009914	ENSCING00000006507 ENSCING00000012564	ENSANGG00000024580	CG10498	AAEL013329 AAEL012339	T05G5.3	YBR160W
ENSG00000100603	ENSMUSG00000021039	ENSRNOG00000037998 ENSRNOG00000026401	ENSOCUG00000009717	ENSBTAG00000025332 ENSBTAG00000008136	ENSCAFG00000000576	ENSDNOG00000007723	ENSLAFG00000003482	ENSETEG00000010346	ENSMODG00000005252	ENSOANG00000010842	ENSGALG00000010501	ENSXETG00000011087	GSTENG00018417001	ENSORLG00000010620	ENSGACG00000005310	NEWSINFRUG00000122008	ENSDARG00000036522	ENSCSAVG00000011050	ENSCING00000008407	ENSANGG00000003156	CG8264	AAEL014528	T27F2.1	YAL032C
ENSG00000158882	ENSMUSG00000005674	ENSRNOG00000003398	ENSOCUG00000013526	ENSBTAG00000009213	ENSCAFG00000012902	ENSDNOG00000019764	ENSLAFG00000001179	ENSETEG00000015755	ENSMODG00000005111	ENSOANG00000006281	ENSGALG00000013827	ENSXETG00000019319	GSTENG00018963001	ENSORLG00000005871	ENSGACG00000020640	NEWSINFRUG00000145363	ENSDARG00000052411	ENSCSAVG00000006271	ENSCING00000007630	ENSANGG00000007476	CG8330 CG12157	AAEL007001	C18E9.6	YMR203W
ENSG00000166197	ENSMUSG00000015176 ENSMUSG00000051537	ENSRNOG00000018704	ENSOCUG00000000516	ENSBTAG00000007435	ENSCAFG00000010062		ENSLAFG00000014245	ENSETEG00000019260	ENSMODG00000011434	ENSOANG00000007824	ENSGALG00000005573
ENSG00000113161	ENSMUSG00000021670	ENSRNOG00000016122	ENSOCUG00000017427	ENSBTAG00000007840	ENSCAFG00000009517	ENSDNOG00000006472	ENSLAFG00000013291	ENSETEG00000000230 ENSETEG00000013940	ENSMODG00000002057	ENSOANG00000014109	ENSGALG00000014948	ENSXETG00000005084	GSTENG00007211001 GSTENG00025237001	ENSORLG00000002060 ENSORLG00000017313	ENSGACG00000001258 ENSGACG00000015741	NEWSINFRUG00000123882 NEWSINFRUG00000143110	ENSDARG00000052728 ENSDARG00000052734 ENSDARG00000059301	ENSCSAVG00000009165		ENSANGG00000004737	CG10367	AAEL009311	F08F8.2	YML075C YLR450W
ENSG00000176919	ENSMUSG00000015083	ENSRNOG00000028701		ENSBTAG00000010520	ENSCAFG00000019537			ENSETEG00000003622	ENSMODG00000017317		ENSGALG00000024004	ENSXETG00000003954	GSTENG00015481001	ENSORLG00000007153	ENSGACG00000002477	NEWSINFRUG00000159756	ENSDARG00000032098
ENSG00000154174	ENSMUSG00000022752	ENSRNOG00000001640	ENSOCUG00000001266	ENSBTAG00000014302	ENSCAFG00000009301	ENSDNOG00000002557	ENSLAFG00000006338	ENSETEG00000003620	ENSMODG00000002158	ENSOANG00000007525	ENSGALG00000015285	ENSXETG00000011867	GSTENG00020151001	ENSORLG00000016134	ENSGACG00000013911	NEWSINFRUG00000155630	ENSDARG00000029639 ENSDARG00000030151	ENSCSAVG00000004648	ENSCING00000009049	ENSANGG00000008557	CG6756	AAEL006531	C34B2.5	YHR117W YNL121C
ENSG00000121858	ENSMUSG00000039304	ENSRNOG00000013269	ENSOCUG00000005625 ENSOCUG00000014848	ENSBTAG00000018994	ENSCAFG00000015383	ENSDNOG00000003534	ENSLAFG00000014313	ENSETEG00000000521	ENSMODG00000004373 ENSMODG00000021321	ENSOANG00000009315 ENSOANG00000013984	ENSGALG00000009179 ENSGALG00000007240	ENSXETG00000022590	GSTENG00016551001 GSTENG00006295001 GSTENG00010595001 GSTENG00012727001	ENSORLG00000013268 ENSORLG00000008504 ENSORLG00000011849	ENSGACG00000010895	NEWSINFRUG00000164062 NEWSINFRUG00000130060 NEWSINFRUG00000128455	ENSDARG00000004196 ENSDARG00000032746 ENSDARG00000057241
ENSG00000011478	ENSMUSG00000030407	ENSRNOG00000015413	ENSOCUG00000016066	ENSBTAG00000012176	ENSCAFG00000004398	ENSDNOG00000016730	ENSLAFG00000004208		ENSMODG00000021538	ENSOANG00000014943	ENSGALG00000010617	ENSXETG00000018261	GSTENG00014798001	ENSORLG00000006752	ENSGACG00000009732	NEWSINFRUG00000143656	ENSDARG00000062189 ENSDARG00000061691 ENSDARG00000060776 ENSDARG00000062293	ENSCSAVG00000011117	ENSCING00000002529	ENSANGG00000008995	CG6168 CG32412	AAEL012184	H27A22.1	YFR018C
ENSG00000125743	ENSMUSG00000063166 ENSMUSG00000040824 ENSMUSG00000062678 ENSMUSG00000068979	ENSRNOG00000015844		ENSBTAG00000012177	ENSCAFG00000004403 ENSCAFG00000000634	ENSDNOG00000002365	ENSLAFG00000004205	ENSETEG00000002893	ENSMODG00000021539	ENSOANG00000000813		ENSXETG00000002173	GSTENG00022086001	ENSORLG00000013278	ENSGACG00000006697	NEWSINFRUG00000148236	ENSDARG00000040440	ENSCSAVG00000003527		ENSANGG00000002272	CG1249	AAEL009914	C52E4.3	YLR275W
ENSG00000132703	ENSMUSG00000026542 ENSMUSG00000026531	ENSRNOG00000009086	ENSOCUG00000014365	ENSBTAG00000012884 ENSBTAG00000019616	ENSCAFG00000011787			ENSETEG00000010285	ENSMODG00000010073		ENSGALG00000022137	ENSXETG00000001723 ENSXETG00000027271 ENSXETG00000004063 ENSXETG00000027272 ENSXETG00000018280 ENSXETG00000003976 ENSXETG00000024904 ENSXETG00000024903 ENSXETG00000012677 ENSXETG00000012676 ENSXETG00000019362 ENSXETG00000019369 ENSXETG00000027273	GSTENG00037021001 GSTENG00033982001	ENSORLG00000008441 ENSORLG00000008373 ENSORLG00000008394	ENSGACG00000008819 ENSGACG00000008828	NEWSINFRUG00000165319 NEWSINFRUG00000161443 NEWSINFRUG00000129120
ENSG00000146904	ENSMUSG00000029859	ENSRNOG00000017525	ENSOCUG00000011082	ENSBTAG00000006359	ENSCAFG00000003578	ENSDNOG00000013454		ENSETEG00000010053	ENSMODG00000001465		ENSGALG00000014687
ENSG00000135090	ENSMUSG00000061288	ENSRNOG00000001138	ENSOCUG00000007043	ENSBTAG00000012550	ENSCAFG00000009924	ENSDNOG00000005572	ENSLAFG00000015482	ENSETEG00000019708	ENSMODG00000015337		ENSGALG00000007396	ENSXETG00000022376	GSTENG00017262001 GSTENG00029059001	ENSORLG00000008152 ENSORLG00000001125	ENSGACG00000014240 ENSGACG00000016947	NEWSINFRUG00000154487 NEWSINFRUG00000137479	ENSDARG00000060751 ENSDARG00000060840	ENSCSAVG00000010220	ENSCING00000002706	ENSANGG00000002634	CG14217	AAEL000217	T17E9.1
ENSG00000008311	ENSMUSG00000029695	ENSRNOG00000039494	ENSOCUG00000013237	ENSBTAG00000012128	ENSCAFG00000003532	ENSDNOG00000013871	ENSLAFG00000004573	ENSETEG00000003159	ENSMODG00000015461	ENSOANG00000004822	ENSGALG00000008953	ENSXETG00000022747	GSTENG00019707001	ENSORLG00000018264	ENSGACG00000008638	NEWSINFRUG00000138544	ENSDARG00000051816	ENSCSAVG00000000672	ENSCING00000009632	ENSANGG00000010658	CG7144	AAEL014734	R02D3.1	YNR050C
ENSG00000198610	ENSMUSG00000021210 ENSMUSG00000054757	ENSRNOG00000038331	ENSOCUG00000004733 ENSOCUG00000012841 ENSOCUG00000012095 ENSOCUG00000014326 ENSOCUG00000014318	ENSBTAG00000022537 ENSBTAG00000022571 ENSBTAG00000027417 ENSBTAG00000027200 ENSBTAG00000022564 ENSBTAG00000027419 ENSBTAG00000017938 ENSBTAG00000022566 ENSBTAG00000027418 ENSBTAG00000017546 ENSBTAG00000022570 ENSBTAG00000010839 ENSBTAG00000021368 ENSBTAG00000022567	ENSCAFG00000005276	ENSDNOG00000010153 ENSDNOG00000013111 ENSDNOG00000007344 ENSDNOG00000015013	ENSLAFG00000008303 ENSLAFG00000002428 ENSLAFG00000012027 ENSLAFG00000009654 ENSLAFG00000007614 ENSLAFG00000012033	ENSETEG00000005664 ENSETEG00000009155	ENSMODG00000018492	ENSOANG00000015470 ENSOANG00000015467	ENSGALG00000012834	ENSXETG00000023424 ENSXETG00000023822 ENSXETG00000016564 ENSXETG00000011533 ENSXETG00000023425 ENSXETG00000026271	GSTENG00026667001			NEWSINFRUG00000164719		ENSCSAVG00000006797	ENSCING00000007943					YHR104W
ENSG00000173473	ENSMUSG00000032481	ENSRNOG00000020804	ENSOCUG00000001940	ENSBTAG00000014697	ENSCAFG00000013136	ENSDNOG00000019321	ENSLAFG00000009694	ENSETEG00000007297	ENSMODG00000014207	ENSOANG00000009305 ENSOANG00000004772	ENSGALG00000005048	ENSXETG00000014492	GSTENG00003501001 GSTENG00005679001 GSTENG00000527001 GSTENG00003502001 GSTENG00012249001	ENSORLG00000015887 ENSORLG00000003759	ENSGACG00000012650 ENSGACG00000006036	NEWSINFRUG00000151449 NEWSINFRUG00000139647	ENSDARG00000017397 ENSDARG00000036251	ENSCSAVG00000006674		ENSANGG00000014035	CG18740	AAEL004358	Y113G7B.23	YJL176C YFR037C
ENSG00000105856	ENSMUSG00000002996	ENSRNOG00000008927	ENSOCUG00000012758	ENSBTAG00000005524	ENSCAFG00000003939	ENSDNOG00000004405	ENSLAFG00000005317	ENSETEG00000018542	ENSMODG00000016376	ENSOANG00000003174	ENSGALG00000008050	ENSXETG00000005922	GSTENG00013244001 GSTENG00029762001 GSTENG00001046001	ENSORLG00000009474 ENSORLG00000004396	ENSGACG00000010054 ENSGACG00000019192	NEWSINFRUG00000153256 NEWSINFRUG00000124712	ENSDARG00000028517
ENSG00000142046	ENSMUSG00000060376	ENSRNOG00000020607		ENSBTAG00000016037	ENSCAFG00000005006				ENSMODG00000008538	ENSOANG00000008790		ENSXETG00000018753	GSTENG00001246001 GSTENG00030201001	ENSORLG00000002156	ENSGACG00000012993	NEWSINFRUG00000147419	ENSDARG00000040555	ENSCSAVG00000008109	ENSCING00000008058	ENSANGG00000020172	CG8199	AAEL008366	Y39E4A.3
ENSG00000149131	ENSMUSG00000023224	ENSRNOG00000007457		ENSBTAG00000016267	ENSCAFG00000007838	ENSDNOG00000009061	ENSLAFG00000001662	ENSETEG00000001490	ENSMODG00000020104	ENSOANG00000014885			GSTENG00009345001	ENSORLG00000005916	ENSGACG00000018054	NEWSINFRUG00000126237	ENSDARG00000058053				CG1468
ENSG00000021574	ENSMUSG00000024068	ENSRNOG00000027136	ENSOCUG00000010252	ENSBTAG00000021694	ENSCAFG00000005713	ENSDNOG00000018796	ENSLAFG00000007400	ENSETEG00000004700	ENSMODG00000015479	ENSOANG00000003943	ENSGALG00000010620	ENSXETG00000011392		ENSORLG00000012235	ENSGACG00000004443	NEWSINFRUG00000154598	ENSDARG00000024933	ENSCSAVG00000005667	ENSCING00000001141	ENSANGG00000012877	CG5977	AAEL000346	C24B5.2	YER047C YPL074W
ENSG00000109072	ENSMUSG00000017344	ENSRNOG00000010031		ENSBTAG00000016151	ENSCAFG00000018672	ENSDNOG00000010844		ENSETEG00000019586	ENSMODG00000019244	ENSOANG00000015617	ENSGALG00000003589	ENSXETG00000023789	GSTENG00010087001 GSTENG00029950001	ENSORLG00000002546 ENSORLG00000008088	ENSGACG00000008584 ENSGACG00000020473	NEWSINFRUG00000127700 NEWSINFRUG00000139902	ENSDARG00000055388 ENSDARG00000053831 ENSDARG00000021204
ENSG00000163666	ENSMUSG00000040726	ENSRNOG00000014133	ENSOCUG00000005972	ENSBTAG00000001439	ENSCAFG00000007995	ENSDNOG00000003677		ENSETEG00000013962	ENSMODG00000012324	ENSOANG00000015103	ENSGALG00000005506	ENSXETG00000008710	GSTENG00012517001		ENSGACG00000003605		ENSDARG00000054509
ENSG00000146670	ENSMUSG00000024791	ENSRNOG00000021204	ENSOCUG00000000809	ENSBTAG00000026971	ENSCAFG00000013980	ENSDNOG00000019033	ENSLAFG00000001680	ENSETEG00000006417				ENSXETG00000023094		ENSORLG00000009754	ENSGACG00000002675		ENSDARG00000044437
ENSG00000127993	ENSMUSG00000040302	ENSRNOG00000008980	ENSOCUG00000008475 ENSOCUG00000013911	ENSBTAG00000018363	ENSCAFG00000001980	ENSDNOG00000015983	ENSLAFG00000018524	ENSETEG00000015509	ENSMODG00000010730	ENSOANG00000012124	ENSGALG00000009467	ENSXETG00000003421	GSTENG00031515001	ENSORLG00000011006	ENSGACG00000005801	NEWSINFRUG00000150661	ENSDARG00000033754	ENSCSAVG00000002495		ENSANGG00000027276
ENSG00000058804	ENSMUSG00000028614	ENSRNOG00000010620	ENSOCUG00000008810	ENSBTAG00000006625	ENSCAFG00000019084	ENSDNOG00000018093	ENSLAFG00000002958	ENSETEG00000007069	ENSMODG00000021356	ENSOANG00000002451	ENSGALG00000010735	ENSXETG00000008075	GSTENG00027715001	ENSORLG00000020666	ENSGACG00000016789	NEWSINFRUG00000135179	ENSDARG00000021120	ENSCSAVG00000004211 ENSCSAVG00000004206	ENSCING00000006517	ENSANGG00000009851	CG5857	AAEL004877	B0240.4
ENSG00000181924	ENSMUSG00000044881	ENSRNOG00000025385	ENSOCUG00000012571	ENSBTAG00000027568	ENSCAFG00000005584	ENSDNOG00000008154	ENSLAFG00000003805		ENSMODG00000024020	ENSOANG00000013905	ENSGALG00000017404			ENSORLG00000003391			ENSDARG00000054648			ENSANGG00000025881		AAEL008149 AAEL014157
ENSG00000117862	ENSMUSG00000028567	ENSRNOG00000008090	ENSOCUG00000001972	ENSBTAG00000011024	ENSCAFG00000003787	ENSDNOG00000003165	ENSLAFG00000016116	ENSETEG00000011916	ENSMODG00000025408	ENSOANG00000007066	ENSGALG00000010569		GSTENG00008554001	ENSORLG00000003603	ENSGACG00000016582	NEWSINFRUG00000162164	ENSDARG00000038980						Y57A10A.23 F49H12.5
ENSG00000120694	ENSMUSG00000029657	ENSRNOG00000000902	ENSOCUG00000014773	ENSBTAG00000005012	ENSCAFG00000006538	ENSDNOG00000003319	ENSLAFG00000015956	ENSETEG00000020264	ENSMODG00000009347	ENSOANG00000015474	ENSGALG00000017077	ENSXETG00000019175					ENSDARG00000019874	ENSCSAVG00000010360	ENSCING00000000914	ENSANGG00000012804	CG6603		C30C11.4	YPL106C YBR169C
ENSG00000204364	ENSMUSG00000024372		ENSOCUG00000006999			ENSDNOG00000006274		ENSETEG00000020242
ENSG00000126456	ENSMUSG00000003184	ENSRNOG00000017414	ENSOCUG00000002339	ENSBTAG00000006633	ENSCAFG00000003594	ENSDNOG00000006293	ENSLAFG00000014776	ENSETEG00000004078	ENSMODG00000013603		ENSGALG00000014297	ENSXETG00000002863	GSTENG00028285001	ENSORLG00000006703	ENSGACG00000007945	NEWSINFRUG00000129862	ENSDARG00000063408	ENSCSAVG00000008812	ENSCING00000002820
ENSG00000100784	ENSMUSG00000021180	ENSRNOG00000004362	ENSOCUG00000008913	ENSBTAG00000010906	ENSCAFG00000017543	ENSDNOG00000003872	ENSLAFG00000000120	ENSETEG00000017059	ENSMODG00000002626	ENSOANG00000015363	ENSGALG00000010698	ENSXETG00000019458	GSTENG00035718001	ENSORLG00000008665	ENSGACG00000011310	NEWSINFRUG00000142693	ENSDARG00000060551	ENSCSAVG00000009110					C54G4.1
ENSG00000146476	ENSMUSG00000061759	ENSRNOG00000019489	ENSOCUG00000002519	ENSBTAG00000004098	ENSCAFG00000000425	ENSDNOG00000019662	ENSLAFG00000007338	ENSETEG00000000986 ENSETEG00000016262	ENSMODG00000016733	ENSOANG00000003328	ENSGALG00000012970	ENSXETG00000008483						ENSCSAVG00000000510	ENSCING00000009486	ENSANGG00000000527	CG11475 CG11474 CG4161 CG2921	AAEL014253 AAEL014107	F31D4.2	YMR027W
ENSG00000021852	ENSMUSG00000029656 ENSMUSG00000041866	ENSRNOG00000007639	ENSOCUG00000017190	ENSBTAG00000003775	ENSCAFG00000018937	ENSDNOG00000008494	ENSLAFG00000003299	ENSETEG00000020216	ENSMODG00000003403	ENSOANG00000005831	ENSGALG00000010853	ENSXETG00000011133	GSTENG00015039001	ENSORLG00000009829	ENSGACG00000016323	NEWSINFRUG00000148815	ENSDARG00000039517	ENSCSAVG00000006018 ENSCSAVG00000010830 ENSCSAVG00000008388 ENSCSAVG00000005100 ENSCSAVG00000005107	ENSCING00000009033 ENSCING00000001777 ENSCING00000009032 ENSCING00000005128 ENSCING00000008758 ENSCING00000005801 ENSCING00000012438 ENSCING00000005130 ENSCING00000008760 ENSCING00000009860 ENSCING00000008759
ENSG00000121104	ENSMUSG00000038893	ENSRNOG00000004417	ENSOCUG00000016733	ENSBTAG00000006886	ENSCAFG00000016947	ENSDNOG00000009271		ENSETEG00000007071	ENSMODG00000016284	ENSOANG00000011100	ENSGALG00000009943		GSTENG00035035001	ENSORLG00000002499 ENSORLG00000005608	ENSGACG00000007083 ENSGACG00000009718	NEWSINFRUG00000163476	ENSDARG00000061898	ENSCSAVG00000010327		ENSANGG00000017314		AAEL001520
ENSG00000128872	ENSMUSG00000032186	ENSRNOG00000010447	ENSOCUG00000012981	ENSBTAG00000014011	ENSCAFG00000015528	ENSDNOG00000003674	ENSLAFG00000012741	ENSETEG00000009244	ENSMODG00000002002	ENSOANG00000010784	ENSGALG00000004740	ENSXETG00000020749	GSTENG00018054001	ENSORLG00000003045	ENSGACG00000014989	NEWSINFRUG00000155346	ENSDARG00000002571	ENSCSAVG00000005698	ENSCING00000000042	ENSANGG00000016206	CG1539	AAEL007029	C06A5.7
ENSG00000041802	ENSMUSG00000022538	ENSRNOG00000001727	ENSOCUG00000004817	ENSBTAG00000008461	ENSCAFG00000013445	ENSDNOG00000006224	ENSLAFG00000012919	ENSETEG00000003888	ENSMODG00000019828	ENSOANG00000012742	ENSGALG00000007058	ENSXETG00000003451	GSTENG00028980001 GSTENG00028981001	ENSORLG00000007695	ENSGACG00000009323	NEWSINFRUG00000124242	ENSDARG00000015352	ENSCSAVG00000002514	ENSCING00000007079	ENSANGG00000011902	CG14788	AAEL014908 AAEL006031	C53H9.2	YGL099W
ENSG00000187758	ENSMUSG00000074207	ENSRNOG00000012464		ENSBTAG00000015729	ENSCAFG00000010410	ENSDNOG00000006124 ENSDNOG00000000896 ENSDNOG00000012674 ENSDNOG00000008321 ENSDNOG00000015047	ENSLAFG00000008679		ENSMODG00000020713	ENSOANG00000004867	ENSGALG00000012250	ENSXETG00000011164 ENSXETG00000009311 ENSXETG00000027121 ENSXETG00000009313 ENSXETG00000010166 ENSXETG00000009314	GSTENG00010272001	ENSORLG00000017646 ENSORLG00000019786	ENSGACG00000005451 ENSGACG00000016479 ENSGACG00000005421	NEWSINFRUG00000146370 NEWSINFRUG00000150741	ENSDARG00000024278 ENSDARG00000012666 ENSDARG00000036242 ENSDARG00000031838	ENSCSAVG00000004436	ENSCING00000008569	ENSANGG00000018101	CG6598	AAEL006467 AAEL006471 AAEL006458	Y50D4C.2 H24K24.3	YDL168W
ENSG00000129084	ENSMUSG00000030751	ENSRNOG00000011745	ENSOCUG00000000439	ENSBTAG00000006564	ENSCAFG00000011488 ENSCAFG00000008459 ENSCAFG00000007654	ENSDNOG00000018756	ENSLAFG00000006165	ENSETEG00000010749	ENSMODG00000007303	ENSOANG00000006654	ENSGALG00000006022	ENSXETG00000019680	GSTENG00025691001	ENSORLG00000001217	ENSGACG00000006582	NEWSINFRUG00000150223	ENSDARG00000026900 ENSDARG00000039855	ENSCSAVG00000003542	ENSCING00000005222	ENSANGG00000011939	CG5648 CG4904	AAEL015007 AAEL013089	CD4.6	YMR314W
ENSG00000198650	ENSMUSG00000001670	ENSRNOG00000016348	ENSOCUG00000009957	ENSBTAG00000002214	ENSCAFG00000020188	ENSDNOG00000015733	ENSLAFG00000007152	ENSETEG00000018730	ENSMODG00000002265	ENSOANG00000008183	ENSGALG00000000893	ENSXETG00000023416	GSTENG00016804001	ENSORLG00000015360	ENSGACG00000000464	NEWSINFRUG00000137309	ENSDARG00000042482 ENSDARG00000032888	ENSCSAVG00000005843	ENSCING00000000311	ENSANGG00000013088	CG1461	AAEL008963	F42D1.2
ENSG00000008018	ENSMUSG00000014769	ENSRNOG00000001488	ENSOCUG00000007973	ENSBTAG00000007685	ENSCAFG00000004116	ENSDNOG00000019502		ENSETEG00000001585	ENSMODG00000005573	ENSOANG00000001704	ENSGALG00000011174	ENSXETG00000008557	GSTENG00032804001	ENSORLG00000010803	ENSGACG00000016151	NEWSINFRUG00000149510	ENSDARG00000009640			ENSANGG00000008946	CG4097	AAEL008770	C02F5.9	YBL041W
ENSG00000131482	ENSMUSG00000005232	ENSRNOG00000036805	ENSOCUG00000016018	ENSBTAG00000010184	ENSCAFG00000014653	ENSDNOG00000002882 ENSDNOG00000007553	ENSLAFG00000014207	ENSETEG00000018749	ENSMODG00000011804	ENSOANG00000008503	ENSGALG00000010899	ENSXETG00000013641 ENSXETG00000024588 ENSXETG00000012583	GSTENG00000435001 GSTENG00026936001 GSTENG00026937001	ENSORLG00000018711 ENSORLG00000018731	ENSGACG00000003660 ENSGACG00000003652	NEWSINFRUG00000136877 NEWSINFRUG00000148704	ENSDARG00000013721 ENSDARG00000014967 ENSDARG00000031616 ENSDARG00000014473			ENSANGG00000009377	CG15400	AAEL004295	Y66D12A.9
ENSG00000104435	ENSMUSG00000027500 ENSMUSG00000027581	ENSRNOG00000013657 ENSRNOG00000011705	ENSOCUG00000008312	ENSBTAG00000004069 ENSBTAG00000020099	ENSCAFG00000008386 ENSCAFG00000013020	ENSDNOG00000003373	ENSLAFG00000011486	ENSETEG00000017190	ENSMODG00000016978 ENSMODG00000006671	ENSOANG00000004938 ENSOANG00000015458	ENSGALG00000006130 ENSGALG00000015736	ENSXETG00000003358	GSTENG00034075001 GSTENG00033008001	ENSORLG00000008251 ENSORLG00000012936	ENSGACG00000003409 ENSGACG00000008708	NEWSINFRUG00000162276 NEWSINFRUG00000136927	ENSDARG00000038465 ENSDARG00000033234 ENSDARG00000055891 ENSDARG00000055867			ENSANGG00000010818	CG31641	AAEL012840
ENSG00000129696	ENSMUSG00000031577	ENSRNOG00000023494	ENSOCUG00000008740	ENSBTAG00000015463	ENSCAFG00000006302	ENSDNOG00000008439		ENSETEG00000011645	ENSMODG00000011073		ENSGALG00000001651		GSTENG00010763001	ENSORLG00000017541	ENSGACG00000001124 ENSGACG00000014809	NEWSINFRUG00000153939	ENSDARG00000060188	ENSCSAVG00000011116
ENSG00000165923	ENSMUSG00000040812	ENSRNOG00000008467	ENSOCUG00000017524	ENSBTAG00000020909	ENSCAFG00000008342	ENSDNOG00000013277	ENSLAFG00000015233	ENSETEG00000011144	ENSMODG00000019920	ENSOANG00000007906	ENSGALG00000024097	ENSXETG00000019937	GSTENG00015894001	ENSORLG00000016495	ENSGACG00000010944	NEWSINFRUG00000140104	ENSDARG00000061826 ENSDARG00000061748	ENSCSAVG00000000011	ENSCING00000001144 ENSCING00000014050	ENSANGG00000017348	CG32627	AAEL014854	F56H1.5
ENSG00000124253	ENSMUSG00000027513	ENSRNOG00000028616	ENSOCUG00000017905	ENSBTAG00000001936	ENSCAFG00000012065	ENSDNOG00000019361	ENSLAFG00000009266	ENSETEG00000003561	ENSMODG00000016512	ENSOANG00000009261	ENSGALG00000007636	ENSXETG00000011266	GSTENG00032465001	ENSORLG00000012805	ENSGACG00000003697	NEWSINFRUG00000140345	ENSDARG00000013522	ENSCSAVG00000005551	ENSCING00000006054	ENSANGG00000016255	CG10924 CG17725	AAEL000025 AAEL000080 AAEL000006	R11A5.4 W05G11.6
ENSG00000111652	ENSMUSG00000030127	ENSRNOG00000016778	ENSOCUG00000011187	ENSBTAG00000011111	ENSCAFG00000014705	ENSDNOG00000001998	ENSLAFG00000004634	ENSETEG00000011391 ENSETEG00000002304	ENSMODG00000018110	ENSOANG00000003858	ENSGALG00000014467	ENSXETG00000022761	GSTENG00015307001	ENSORLG00000012810	ENSGACG00000009793	NEWSINFRUG00000151241	ENSDARG00000022788	ENSCSAVG00000002133		ENSANGG00000009137	CG2038	AAEL000635
ENSG00000179933	ENSMUSG00000040822	ENSRNOG00000033872 ENSRNOG00000029146	ENSOCUG00000001684	ENSBTAG00000011574	ENSCAFG00000011902	ENSDNOG00000015765		ENSETEG00000000034	ENSMODG00000004611	ENSOANG00000009437		ENSXETG00000017537	GSTENG00015149001 GSTENG00015144001	ENSORLG00000012196	ENSGACG00000014060	NEWSINFRUG00000146269	ENSDARG00000054292 ENSDARG00000038718	ENSCSAVG00000002163		ENSANGG00000023355	CG12948	AAEL005086
ENSG00000137821	ENSMUSG00000047766	ENSRNOG00000012015	ENSOCUG00000010063	ENSBTAG00000010944	ENSCAFG00000017623	ENSDNOG00000010610	ENSLAFG00000009974	ENSETEG00000000943	ENSMODG00000009017		ENSGALG00000004059	ENSXETG00000020342		ENSORLG00000016479	ENSGACG00000019724 ENSGACG00000014619	NEWSINFRUG00000142349 NEWSINFRUG00000133706	ENSDARG00000006174	ENSCSAVG00000005758	ENSCING00000009602	ENSANGG00000005918	CG13708	AAEL007127	T09A5.9 C06A8.6	YKL193C
ENSG00000021461	ENSMUSG00000056035 ENSMUSG00000075551 ENSMUSG00000029727 ENSMUSG00000029630 ENSMUSG00000070419 ENSMUSG00000061292 ENSMUSG00000075552 ENSMUSG00000054417 ENSMUSG00000038656	ENSRNOG00000000969 ENSRNOG00000000978 ENSRNOG00000032560 ENSRNOG00000001379		ENSBTAG00000005451 ENSBTAG00000012201 ENSBTAG00000005450	ENSCAFG00000014990 ENSCAFG00000014877 ENSCAFG00000014939 ENSCAFG00000014942	ENSDNOG00000014182 ENSDNOG00000001650	ENSLAFG00000017900 ENSLAFG00000009214	ENSETEG00000004979	ENSMODG00000000829 ENSMODG00000000511 ENSMODG00000000842 ENSMODG00000000796 ENSMODG00000000335	ENSOANG00000003306 ENSOANG00000003296 ENSOANG00000003300	ENSGALG00000004449		GSTENG00006530001 GSTENG00014305001 GSTENG00014304001	ENSORLG00000003970 ENSORLG00000019560 ENSORLG00000020278 ENSORLG00000003976	ENSGACG00000016687 ENSGACG00000016669 ENSGACG00000016696 ENSGACG00000010952 ENSGACG00000010196	NEWSINFRUG00000164361 NEWSINFRUG00000146560 NEWSINFRUG00000122505	ENSDARG00000015575 ENSDARG00000045627 ENSDARG00000037873 ENSDARG00000037874
ENSG00000186470			ENSOCUG00000016406	ENSBTAG00000010852				ENSETEG00000019641	ENSMODG00000008595	ENSOANG00000007760 ENSOANG00000000592 ENSOANG00000010014 ENSOANG00000013146 ENSOANG00000005485 ENSOANG00000007480 ENSOANG00000010013	ENSGALG00000000589		GSTENG00009975001			NEWSINFRUG00000164391 NEWSINFRUG00000163051
ENSG00000185432	ENSMUSG00000056487 ENSMUSG00000058057 ENSMUSG00000054619	ENSRNOG00000001376	ENSOCUG00000015622	ENSBTAG00000002652	ENSCAFG00000007924	ENSDNOG00000017410	ENSLAFG00000011247	ENSETEG00000013598	ENSMODG00000001722		ENSGALG00000006075	ENSXETG00000007300	GSTENG00027227001 GSTENG00027229001 GSTENG00027228001	ENSORLG00000019076 ENSORLG00000019094	ENSGACG00000000665 ENSGACG00000000666	NEWSINFRUG00000152818	ENSDARG00000028478 ENSDARG00000060889			ENSANGG00000016064	CG17734 CG11825	AAEL008723
ENSG00000135220	ENSMUSG00000035780	ENSRNOG00000001975	ENSOCUG00000016755	ENSBTAG00000004040	ENSCAFG00000002836 ENSCAFG00000002857	ENSDNOG00000004623	ENSLAFG00000015296	ENSETEG00000009257			ENSGALG00000011805	ENSXETG00000017935	GSTENG00024786001 GSTENG00038705001	ENSORLG00000000460	ENSGACG00000013890 ENSGACG00000013874 ENSGACG00000013879 ENSGACG00000013898	NEWSINFRUG00000152951 NEWSINFRUG00000163688 NEWSINFRUG00000130812	ENSDARG00000039501 ENSDARG00000011537 ENSDARG00000033270 ENSDARG00000051945 ENSDARG00000058841 ENSDARG00000051940 ENSDARG00000058845 ENSDARG00000011197 ENSDARG00000043478						F35H8.6	YLR189C
ENSG00000156261	ENSMUSG00000025613	ENSRNOG00000001592	ENSOCUG00000002641	ENSBTAG00000021737 ENSBTAG00000014233	ENSCAFG00000008687	ENSDNOG00000003472 ENSDNOG00000018702	ENSLAFG00000002311	ENSETEG00000010859	ENSMODG00000020993		ENSGALG00000015821	ENSXETG00000020262	GSTENG00018958001 GSTENG00001181001	ENSORLG00000005356	ENSGACG00000020617	NEWSINFRUG00000145330	ENSDARG00000008243	ENSCSAVG00000008115	ENSCING00000007045	ENSANGG00000014464	CG8258	AAEL012746	Y55F3AR.3	YJL008C
ENSG00000115170	ENSMUSG00000026836	ENSRNOG00000005033	ENSOCUG00000002439	ENSBTAG00000011909	ENSCAFG00000009287	ENSDNOG00000009506	ENSLAFG00000006865	ENSETEG00000004189	ENSMODG00000004431	ENSOANG00000006134	ENSGALG00000012551	ENSXETG00000010380	GSTENG00000089001	ENSORLG00000013834 ENSORLG00000016722	ENSGACG00000010017 ENSGACG00000005810	NEWSINFRUG00000161534 NEWSINFRUG00000122824	ENSDARG00000014986
ENSG00000163516	ENSMUSG00000026199	ENSRNOG00000019052	ENSOCUG00000015131	ENSBTAG00000020610	ENSCAFG00000015141	ENSDNOG00000014074	ENSLAFG00000009039	ENSETEG00000010286	ENSMODG00000015285		ENSGALG00000011332	ENSXETG00000019293	GSTENG00030538001	ENSORLG00000016576	ENSGACG00000005972	NEWSINFRUG00000134619	ENSDARG00000041901 ENSDARG00000041904	ENSCSAVG00000011246	ENSCING00000012640 ENSCING00000012639 ENSCING00000007075				K06H7.3	YDR049W
ENSG00000136169	ENSMUSG00000071350	ENSRNOG00000021680	ENSOCUG00000003755	ENSBTAG00000007329	ENSCAFG00000004341	ENSDNOG00000014128	ENSLAFG00000012612	ENSETEG00000004821	ENSMODG00000010929	ENSOANG00000015546	ENSGALG00000017006	ENSXETG00000015666	GSTENG00012563001	ENSORLG00000001147	ENSGACG00000015463	NEWSINFRUG00000146805	ENSDARG00000061724	ENSCSAVG00000005702	ENSCING00000012959	ENSANGG00000009327	CG30426	AAEL004290	R05D3.11
ENSG00000184432	ENSMUSG00000032458	ENSRNOG00000006247	ENSOCUG00000001120	ENSBTAG00000014843	ENSCAFG00000007602	ENSDNOG00000019341	ENSLAFG00000010632	ENSETEG00000016004	ENSMODG00000018599	ENSOANG00000003417	ENSGALG00000005357	ENSXETG00000008250	GSTENG00020941001	ENSORLG00000015574 ENSORLG00000014074	ENSGACG00000005621 ENSGACG00000015455	NEWSINFRUG00000146451	ENSDARG00000038743 ENSDARG00000018176	ENSCSAVG00000010646	ENSCING00000006169	ENSANGG00000008255	CG6699	AAEL006040	F38E11.5	YGL137W
ENSG00000129197	ENSMUSG00000018449	ENSRNOG00000006913	ENSOCUG00000004793	ENSBTAG00000025149	ENSCAFG00000015544	ENSDNOG00000008870	ENSLAFG00000010161	ENSETEG00000016263	ENSMODG00000016652		ENSGALG00000001666	ENSXETG00000026234	GSTENG00021072001		ENSGACG00000005060	NEWSINFRUG00000131821	ENSDARG00000063021	ENSCSAVG00000008794	ENSCING00000014410
ENSG00000129028						ENSDNOG00000010580	ENSLAFG00000009729	ENSETEG00000018764	ENSMODG00000009022	ENSOANG00000000699	ENSGALG00000015385	ENSXETG00000010197		ENSORLG00000018779	ENSGACG00000018371	NEWSINFRUG00000152472			ENSCING00000014832	ENSANGG00000017596
ENSG00000125944	ENSMUSG00000066037	ENSRNOG00000011910 ENSRNOG00000033356	ENSOCUG00000006686	ENSBTAG00000016578	ENSCAFG00000013308	ENSDNOG00000011594	ENSLAFG00000012793	ENSETEG00000020109	ENSMODG00000016144	ENSOANG00000003961	ENSGALG00000000814	ENSXETG00000007102	GSTENG00032611001	ENSORLG00000002515	ENSGACG00000003202	NEWSINFRUG00000151323	ENSDARG00000014569	ENSCSAVG00000008860	ENSCING00000000345	ENSANGG00000021352	CG17838	AAEL002879	F58D5.1
ENSG00000148702	ENSMUSG00000025075	ENSRNOG00000016659	ENSOCUG00000011012	ENSBTAG00000019322	ENSCAFG00000011016	ENSDNOG00000007255	ENSLAFG00000001955	ENSETEG00000003452	ENSMODG00000010089	ENSOANG00000001578	ENSGALG00000008905		GSTENG00034971001 GSTENG00034972001	ENSORLG00000013140	ENSGACG00000003705 ENSGACG00000006512	NEWSINFRUG00000129382 NEWSINFRUG00000149770	ENSDARG00000057498
ENSG00000100983	ENSMUSG00000027610	ENSRNOG00000018964	ENSOCUG00000002267	ENSBTAG00000003504	ENSCAFG00000007671	ENSDNOG00000006355	ENSLAFG00000002517	ENSETEG00000014484	ENSMODG00000002598	ENSOANG00000006006	ENSGALG00000003281	ENSXETG00000007470	GSTENG00006352001	ENSORLG00000001633	ENSGACG00000004127	NEWSINFRUG00000121549	ENSDARG00000037706	ENSCSAVG00000008980	ENSCING00000012695 ENSCING00000009386 ENSCING00000009385	ENSANGG00000014829	CG6835 CG32495	AAEL009154	M176.2	YOL049W
ENSG00000143198	ENSMUSG00000026688	ENSRNOG00000003606 ENSRNOG00000004245	ENSOCUG00000010376	ENSBTAG00000010265	ENSCAFG00000013353	ENSDNOG00000019616 ENSDNOG00000006088	ENSLAFG00000009103	ENSETEG00000003507	ENSMODG00000001305	ENSOANG00000005492	ENSGALG00000003445	ENSXETG00000003689 ENSXETG00000004756	GSTENG00015022001 GSTENG00031386001	ENSORLG00000017532 ENSORLG00000010182	ENSGACG00000016252 ENSGACG00000007329	NEWSINFRUG00000122199 NEWSINFRUG00000129427	ENSDARG00000033364 ENSDARG00000024143		ENSCING00000001082 ENSCING00000003641
ENSG00000155666	ENSMUSG00000030752	ENSRNOG00000015180		ENSBTAG00000019530	ENSCAFG00000017466	ENSDNOG00000001514	ENSLAFG00000018540	ENSETEG00000012387	ENSMODG00000015460	ENSOANG00000010988	ENSGALG00000006301	ENSXETG00000021748	GSTENG00034429001	ENSORLG00000004931	ENSGACG00000014021	NEWSINFRUG00000149356	ENSDARG00000037844		ENSCING00000009237	ENSANGG00000013775	CG13902	AAEL004405	C06H2.3
ENSG00000145020	ENSMUSG00000032607		ENSOCUG00000013310	ENSBTAG00000002321	ENSCAFG00000011489	ENSDNOG00000002402	ENSLAFG00000009731	ENSETEG00000016466	ENSMODG00000012973	ENSOANG00000001372		ENSXETG00000005937	GSTENG00008972001	ENSORLG00000003127	ENSGACG00000005808	NEWSINFRUG00000141245	ENSDARG00000010862	ENSCSAVG00000001248	ENSCING00000013278	ENSANGG00000009586	CG6415	AAEL010276	F25B4.1	YDR019C
ENSG00000070367	ENSMUSG00000061244	ENSRNOG00000013804	ENSOCUG00000000756	ENSBTAG00000013042	ENSCAFG00000015237	ENSDNOG00000012957	ENSLAFG00000012633	ENSETEG00000016387	ENSMODG00000007734	ENSOANG00000011830	ENSGALG00000012105	ENSXETG00000011995	GSTENG00032285001	ENSORLG00000016199	ENSGACG00000007896	NEWSINFRUG00000143850	ENSDARG00000060323	ENSCSAVG00000003758	ENSCING00000008725	ENSANGG00000008802	CG6159	AAEL005061	C33H5.9	YLR166C
ENSG00000164687	ENSMUSG00000027533 ENSMUSG00000059662	ENSRNOG00000021811	ENSOCUG00000010425	ENSBTAG00000017100	ENSCAFG00000008437 ENSCAFG00000025589 ENSCAFG00000023832 ENSCAFG00000005968	ENSDNOG00000018066 ENSDNOG00000011447		ENSETEG00000007443	ENSMODG00000006544	ENSOANG00000003605	ENSGALG00000015764	ENSXETG00000027251 ENSXETG00000010419	GSTENG00032994001 GSTENG00034073001	ENSORLG00000008282 ENSORLG00000010830	ENSGACG00000003457 ENSGACG00000008725	NEWSINFRUG00000136923 NEWSINFRUG00000137888	ENSDARG00000017299 ENSDARG00000002311	ENSCSAVG00000005785	ENSCING00000005575	ENSANGG00000000822 ENSANGG00000000821	CG6783	AAEL005997	T22G5.2 Y40B10A.1 T22G5.6 W02D3.5 W02D3.7	YGR010W YLR328W
ENSG00000144852	ENSMUSG00000022809	ENSRNOG00000002906	ENSOCUG00000006125	ENSBTAG00000019557	ENSCAFG00000011094	ENSDNOG00000006759	ENSLAFG00000007829	ENSETEG00000018117	ENSMODG00000018212	ENSOANG00000011396	ENSGALG00000022233	ENSXETG00000018029	GSTENG00026021001	ENSORLG00000017953		NEWSINFRUG00000130597	ENSDARG00000029766	ENSCSAVG00000008468 ENSCSAVG00000001918 ENSCSAVG00000008466	ENSCING00000013998 ENSCING00000017228	ENSANGG00000010422	CG11783	AAEL007202 AAEL007214	ZK662.3 F11A1.3
ENSG00000133835	ENSMUSG00000024507	ENSRNOG00000015840	ENSOCUG00000010866	ENSBTAG00000006978	ENSCAFG00000000158	ENSDNOG00000019682	ENSLAFG00000017053	ENSETEG00000010249	ENSMODG00000013536	ENSOANG00000002946	ENSGALG00000002187	ENSXETG00000017534	GSTENG00030945001	ENSORLG00000003551	ENSGACG00000006242	NEWSINFRUG00000152986	ENSDARG00000031873	ENSCSAVG00000005117	ENSCING00000009223	ENSANGG00000011810	CG3415	AAEL007023	M03A8.1 E04F6.3	YKR009C
ENSG00000156234	ENSMUSG00000023078	ENSRNOG00000024899		ENSBTAG00000008479	ENSCAFG00000008692	ENSDNOG00000012009	ENSLAFG00000010039	ENSETEG00000004845			ENSGALG00000010336 ENSGALG00000010338 ENSGALG00000010339	ENSXETG00000023390	GSTENG00004865001	ENSORLG00000007849	ENSGACG00000019078	NEWSINFRUG00000159726
ENSG00000070756	ENSMUSG00000067301		ENSOCUG00000004354	ENSBTAG00000001676	ENSCAFG00000000567		ENSLAFG00000013994 ENSLAFG00000007939	ENSETEG00000019213	ENSMODG00000006222	ENSOANG00000007307	ENSGALG00000014484 ENSGALG00000014450	ENSXETG00000006635	GSTENG00017377001					ENSCSAVG00000003102 ENSCSAVG00000004246	ENSCING00000002796	ENSANGG00000019791	CG5119	AAEL010318	Y106G6H.2 F18H3.3	YER165W
ENSG00000121410	ENSMUSG00000022348 ENSMUSG00000022347	ENSRNOG00000037549 ENSRNOG00000004692	ENSOCUG00000010122	ENSBTAG00000009735	ENSCAFG00000002367		ENSLAFG00000003640	ENSETEG00000011304
ENSG00000155827	ENSMUSG00000028309	ENSRNOG00000006087	ENSOCUG00000012019	ENSBTAG00000009516	ENSCAFG00000002607	ENSDNOG00000006805	ENSLAFG00000011302	ENSETEG00000002997	ENSMODG00000014435	ENSOANG00000012814	ENSGALG00000015548	ENSXETG00000011951	GSTENG00026569001	ENSORLG00000004720	ENSGACG00000017981	NEWSINFRUG00000136443	ENSDARG00000016664	ENSCSAVG00000003583		ENSANGG00000007128	CG10542	AAEL000730	R05D3.4	YDL074C
ENSG00000163545	ENSMUSG00000009772	ENSRNOG00000000034	ENSOCUG00000002318	ENSBTAG00000018774	ENSCAFG00000010038	ENSDNOG00000000170		ENSETEG00000014064	ENSMODG00000001769	ENSOANG00000013349
ENSG00000137842	ENSMUSG00000054484	ENSRNOG00000023874	ENSOCUG00000017449	ENSBTAG00000013031	ENSCAFG00000011917	ENSDNOG00000009653	ENSLAFG00000004492	ENSETEG00000007932	ENSMODG00000017853		ENSGALG00000009260	ENSXETG00000000950	GSTENG00001517001 GSTENG00035689001 GSTENG00035683001	ENSORLG00000011208	ENSGACG00000011153	NEWSINFRUG00000152614	ENSDARG00000053890	ENSCSAVG00000005409	ENSCING00000006365	ENSANGG00000009725		AAEL001191
ENSG00000072080	ENSMUSG00000026295	ENSRNOG00000019224	ENSOCUG00000002056	ENSBTAG00000002030	ENSCAFG00000011984	ENSDNOG00000005286	ENSLAFG00000015239		ENSMODG00000008071	ENSOANG00000012744	ENSGALG00000004129				ENSGACG00000015156
ENSG00000163739	ENSMUSG00000029380 ENSMUSG00000029379 ENSMUSG00000058427	ENSRNOG00000002802 ENSRNOG00000028043 ENSRNOG00000002792	ENSOCUG00000013937 ENSOCUG00000017942	ENSBTAG00000016812 ENSBTAG00000027513		ENSDNOG00000017292 ENSDNOG00000016593		ENSETEG00000009123 ENSETEG00000014549	ENSMODG00000019188	ENSOANG00000006911 ENSOANG00000006913 ENSOANG00000006655		ENSXETG00000023390	GSTENG00004865001	ENSORLG00000007849	ENSGACG00000019078	NEWSINFRUG00000159726
ENSG00000198799	ENSMUSG00000032913	ENSRNOG00000019957	ENSOCUG00000010256	ENSBTAG00000008525	ENSCAFG00000013347			ENSETEG00000014574	ENSMODG00000000908	ENSOANG00000002648	ENSGALG00000001733	ENSXETG00000013203	GSTENG00033903001	ENSORLG00000007549		NEWSINFRUG00000127454	ENSDARG00000060064
ENSG00000103111	ENSMUSG00000033409	ENSRNOG00000011552	ENSOCUG00000008763	ENSBTAG00000015694	ENSCAFG00000020042	ENSDNOG00000014750	ENSLAFG00000006724	ENSETEG00000015094	ENSMODG00000010558	ENSOANG00000014596	ENSGALG00000002919	ENSXETG00000015420	GSTENG00027535001	ENSORLG00000003883	ENSGACG00000001246	NEWSINFRUG00000120685	ENSDARG00000035686	ENSCSAVG00000001258	ENSCING00000002102	ENSANGG00000010864	CG11926	AAEL009147	F41H10.11	YGL124C
ENSG00000132467	ENSMUSG00000070697	ENSRNOG00000003599	ENSOCUG00000010003	ENSBTAG00000009310	ENSCAFG00000002913	ENSDNOG00000002962	ENSLAFG00000017017		ENSMODG00000019084	ENSOANG00000013694	ENSGALG00000011553	ENSXETG00000026859	GSTENG00027554001	ENSORLG00000004019	ENSGACG00000007417	NEWSINFRUG00000138901	ENSDARG00000056736 ENSDARG00000056720	ENSCSAVG00000010608	ENSCING00000007582	ENSANGG00000021224	CG4202	AAEL011958	T01B7.5	YDL153C
ENSG00000142290	ENSMUSG00000036578	ENSRNOG00000021067	ENSOCUG00000010565	ENSBTAG00000018326			ENSLAFG00000000297	ENSETEG00000008310	ENSMODG00000025575
ENSG00000106927	ENSMUSG00000028356	ENSRNOG00000006889	ENSOCUG00000007542	ENSBTAG00000015676	ENSCAFG00000003303	ENSDNOG00000000942		ENSETEG00000005867	ENSMODG00000004020	ENSOANG00000003126	ENSGALG00000008973	ENSXETG00000026722	GSTENG00024731001	ENSORLG00000010354 ENSORLG00000019380	ENSGACG00000017422	NEWSINFRUG00000142931	ENSDARG00000004296 ENSDARG00000058126
ENSG00000135226	ENSMUSG00000057425 ENSMUSG00000070704 ENSMUSG00000061906 ENSMUSG00000035811 ENSMUSG00000054630	ENSRNOG00000033139 ENSRNOG00000001980 ENSRNOG00000029973 ENSRNOG00000028907	ENSOCUG00000017220 ENSOCUG00000012778 ENSOCUG00000017923 ENSOCUG00000014084 ENSOCUG00000014901 ENSOCUG00000016575 ENSOCUG00000003329 ENSOCUG00000013240	ENSBTAG00000018781 ENSBTAG00000017046 ENSBTAG00000024746 ENSBTAG00000027107 ENSBTAG00000022205 ENSBTAG00000022248 ENSBTAG00000003523 ENSBTAG00000022206 ENSBTAG00000026066 ENSBTAG00000001313		ENSDNOG00000005482		ENSETEG00000009257	ENSMODG00000020753 ENSMODG00000024898		ENSGALG00000011805	ENSXETG00000017935	GSTENG00024786001 GSTENG00038705001	ENSORLG00000000460	ENSGACG00000013890 ENSGACG00000013874 ENSGACG00000013879 ENSGACG00000013898	NEWSINFRUG00000152951 NEWSINFRUG00000163688 NEWSINFRUG00000130812	ENSDARG00000039501 ENSDARG00000011537 ENSDARG00000033270 ENSDARG00000051945 ENSDARG00000058841 ENSDARG00000051940 ENSDARG00000058845 ENSDARG00000011197 ENSDARG00000043478						F35H8.6	YLR189C
ENSG00000068489	ENSMUSG00000074051 ENSMUSG00000020493	ENSRNOG00000020915 ENSRNOG00000006198	ENSOCUG00000002337	ENSBTAG00000021681	ENSCAFG00000017587	ENSDNOG00000000424	ENSLAFG00000018741	ENSETEG00000018424			ENSGALG00000021526	ENSXETG00000007233 ENSXETG00000026988						ENSCSAVG00000003381 ENSCSAVG00000003566	ENSCING00000014316	ENSANGG00000015376	CG4976	AAEL010414	Y2H9A.1	YJL168C
ENSG00000167165	ENSMUSG00000054545	ENSRNOG00000018740	ENSOCUG00000001570	ENSBTAG00000014128 ENSBTAG00000000151 ENSBTAG00000010213 ENSBTAG00000026181 ENSBTAG00000010537 ENSBTAG00000004696	ENSCAFG00000024008 ENSCAFG00000015350 ENSCAFG00000011875			ENSETEG00000009257	ENSMODG00000007963 ENSMODG00000007751	ENSOANG00000012748 ENSOANG00000012751	ENSGALG00000021008 ENSGALG00000023762 ENSGALG00000021016 ENSGALG00000004196 ENSGALG00000023761	ENSXETG00000004890 ENSXETG00000010908	GSTENG00006734001 GSTENG00024799001 GSTENG00024800001 GSTENG00006735001 GSTENG00010228001 GSTENG00034959001 GSTENG00015096001	ENSORLG00000011416 ENSORLG00000011385 ENSORLG00000020478	ENSGACG00000012390 ENSGACG00000007337	NEWSINFRUG00000164294 NEWSINFRUG00000157934 NEWSINFRUG00000165305 NEWSINFRUG00000153233	ENSDARG00000006220 ENSDARG00000055960						F35H8.6	YLR189C
ENSG00000151247	ENSMUSG00000028156 ENSMUSG00000073066	ENSRNOG00000013183	ENSOCUG00000007864	ENSBTAG00000009522 ENSBTAG00000007883	ENSCAFG00000010307	ENSDNOG00000013712	ENSLAFG00000002450	ENSETEG00000007347	ENSMODG00000020716	ENSOANG00000009633	ENSGALG00000012233	ENSXETG00000009316	GSTENG00010276001 GSTENG00024390001	ENSORLG00000020641 ENSORLG00000017636	ENSGACG00000005536 ENSGACG00000016472	NEWSINFRUG00000146380 NEWSINFRUG00000131980	ENSDARG00000041174 ENSDARG00000013274	ENSCSAVG00000011078	ENSCING00000004199	ENSANGG00000016379	CG8023 CG10124 CG8277 CG4035 CG1442	AAEL001916	B0348.6 R04A9.4 Y57A10A.30 F53A2.6	YOL139C
ENSG00000110002	ENSMUSG00000038112 ENSMUSG00000023186	ENSRNOG00000005960 ENSRNOG00000000195	ENSOCUG00000014529	ENSBTAG00000021215	ENSCAFG00000011356	ENSDNOG00000012310	ENSLAFG00000000260	ENSETEG00000005410	ENSMODG00000012739	ENSOANG00000015191 ENSOANG00000013936	ENSGALG00000000193	ENSXETG00000014175 ENSXETG00000002363	GSTENG00009042001 GSTENG00005315001	ENSORLG00000014131 ENSORLG00000014072	ENSGACG00000006254 ENSGACG00000006236	NEWSINFRUG00000147988 NEWSINFRUG00000162172	ENSDARG00000012180 ENSDARG00000010183 ENSDARG00000002035		ENSCING00000005839
ENSG00000064545	ENSMUSG00000002342	ENSRNOG00000020390	ENSOCUG00000005147	ENSBTAG00000001817	ENSCAFG00000014369	ENSDNOG00000004317	ENSLAFG00000012976	ENSETEG00000014985	ENSMODG00000004083	ENSOANG00000011575	ENSGALG00000010896	ENSXETG00000014335	GSTENG00024715001	ENSORLG00000000790	ENSGACG00000013071	NEWSINFRUG00000126367	ENSDARG00000012790	ENSCSAVG00000000446	ENSCING00000002135	ENSANGG00000019744	CG7638	AAEL001250	Y87G2A.13
ENSG00000001630	ENSMUSG00000001467	ENSRNOG00000038834 ENSRNOG00000007234	ENSOCUG00000004549	ENSBTAG00000001992	ENSCAFG00000001945	ENSDNOG00000008285	ENSLAFG00000000066	ENSETEG00000000663	ENSMODG00000010610	ENSOANG00000013144	ENSGALG00000009365	ENSXETG00000003432	GSTENG00032544001	ENSORLG00000020002	ENSGACG00000004161	NEWSINFRUG00000128217	ENSDARG00000042641
ENSG00000155100	ENSMUSG00000040550 ENSMUSG00000037059	ENSRNOG00000006636	ENSOCUG00000000218	ENSBTAG00000025379 ENSBTAG00000008715 ENSBTAG00000003481	ENSCAFG00000009039	ENSDNOG00000019511	ENSLAFG00000011002	ENSETEG00000013108	ENSMODG00000021063 ENSMODG00000007551 ENSMODG00000007248	ENSOANG00000015242	ENSGALG00000015920	ENSXETG00000014596	GSTENG00017459001	ENSORLG00000012290	ENSGACG00000005002	NEWSINFRUG00000149738	ENSDARG00000022675	ENSCSAVG00000007989 ENSCSAVG00000001149 ENSCSAVG00000001152	ENSCING00000009512	ENSANGG00000004529	CG7857	AAEL002529	F21D5.2	YHL013C
ENSG00000100991	ENSMUSG00000038324	ENSRNOG00000019152	ENSOCUG00000013126	ENSBTAG00000002236	ENSCAFG00000007912	ENSDNOG00000006372	ENSLAFG00000002824	ENSETEG00000014491	ENSMODG00000001878		ENSGALG00000003147	ENSXETG00000007455	GSTENG00014047001	ENSORLG00000013852	ENSGACG00000010137	NEWSINFRUG00000154876	ENSDARG00000020647 ENSDARG00000018840	ENSCSAVG00000009715	ENSCING00000000473
ENSG00000112294	ENSMUSG00000035936	ENSRNOG00000023538	ENSOCUG00000003063	ENSBTAG00000021902	ENSCAFG00000010366	ENSDNOG00000003771	ENSLAFG00000006580	ENSETEG00000008812	ENSMODG00000011618	ENSOANG00000006835	ENSGALG00000012663	ENSXETG00000021961	GSTENG00009709001	ENSORLG00000020358	ENSGACG00000002960	NEWSINFRUG00000125687	ENSDARG00000003698 ENSDARG00000054436	ENSCSAVG00000008159	ENSCING00000009381 ENSCING00000009379	ENSANGG00000014066	CG4685	AAEL004685	F45H10.1	YBR006W
ENSG00000165376	ENSMUSG00000047230	ENSRNOG00000012190	ENSOCUG00000012158	ENSBTAG00000005290	ENSCAFG00000017949	ENSDNOG00000005131	ENSLAFG00000000859	ENSETEG00000000538	ENSMODG00000002246	ENSOANG00000007386	ENSGALG00000007311	ENSXETG00000018124	GSTENG00008207001	ENSORLG00000015354	ENSGACG00000020834	NEWSINFRUG00000143377	ENSDARG00000044387	ENSCSAVG00000001071 ENSCSAVG00000006631 ENSCSAVG00000006643 ENSCSAVG00000011644 ENSCSAVG00000010038	ENSCING00000009650 ENSCING00000004592 ENSCING00000006335 ENSCING00000000466 ENSCING00000013927
ENSG00000163734	ENSMUSG00000029380 ENSMUSG00000029379 ENSMUSG00000058427	ENSRNOG00000002802 ENSRNOG00000028043 ENSRNOG00000002792	ENSOCUG00000013937 ENSOCUG00000017942	ENSBTAG00000016812 ENSBTAG00000027513		ENSDNOG00000017292 ENSDNOG00000016593		ENSETEG00000009123 ENSETEG00000014549	ENSMODG00000019188	ENSOANG00000006911 ENSOANG00000006913 ENSOANG00000006655		ENSXETG00000023390	GSTENG00004865001	ENSORLG00000007849	ENSGACG00000019078	NEWSINFRUG00000159726
ENSG00000143322	ENSMUSG00000026596	ENSRNOG00000004305	ENSOCUG00000008738	ENSBTAG00000015026	ENSCAFG00000013920	ENSDNOG00000018173	ENSLAFG00000005345	ENSETEG00000005658	ENSMODG00000006090	ENSOANG00000000958	ENSGALG00000004213	ENSXETG00000012531	GSTENG00028837001	ENSORLG00000019419	ENSGACG00000010969	NEWSINFRUG00000134968	ENSDARG00000013841	ENSCSAVG00000001408	ENSCING00000003255
ENSG00000077348	ENSMUSG00000061286	ENSRNOG00000020635	ENSOCUG00000011497	ENSBTAG00000016034	ENSCAFG00000005010	ENSDNOG00000017137	ENSLAFG00000013753	ENSETEG00000009358	ENSMODG00000008642	ENSOANG00000014904		ENSXETG00000018752		ENSORLG00000011161	ENSGACG00000012986	NEWSINFRUG00000147413	ENSDARG00000040557	ENSCSAVG00000009006	ENSCING00000005595	ENSANGG00000016950	CG4043	AAEL006819	C14A4.5	YGR095C
ENSG00000131626	ENSMUSG00000037519	ENSRNOG00000020857	ENSOCUG00000015770	ENSBTAG00000023079 ENSBTAG00000022188	ENSCAFG00000010544	ENSDNOG00000005382	ENSLAFG00000006509	ENSETEG00000005128	ENSMODG00000019765	ENSOANG00000014158 ENSOANG00000007409 ENSOANG00000006958	ENSGALG00000007672 ENSGALG00000022045	ENSXETG00000003798					ENSDARG00000009815	ENSCSAVG00000001250	ENSCING00000016493	ENSANGG00000009011	CG11199	AAEL008058	F59F5.6
ENSG00000165280	ENSMUSG00000028452	ENSRNOG00000034242	ENSOCUG00000006433	ENSBTAG00000015000	ENSCAFG00000001976	ENSDNOG00000014550	ENSLAFG00000007291	ENSETEG00000012569	ENSMODG00000007809	ENSOANG00000014734	ENSGALG00000001986 ENSGALG00000000386	ENSXETG00000025788	GSTENG00028646001	ENSORLG00000008476	ENSGACG00000009640 ENSGACG00000018832	NEWSINFRUG00000139880	ENSDARG00000020008 ENSDARG00000011983	ENSCSAVG00000010721	ENSCING00000007091	ENSANGG00000019258	CG2331	AAEL012364 AAEL010585	C06A1.1 C41C4.8	YDL126C
ENSG00000012817	ENSMUSG00000056673	ENSRNOG00000003426	ENSOCUG00000010139	ENSBTAG00000014943	ENSCAFG00000016133	ENSDNOG00000015558	ENSLAFG00000000303	ENSETEG00000012074	ENSMODG00000009765	ENSOANG00000013587	ENSGALG00000012986	ENSXETG00000007178	GSTENG00023524001	ENSORLG00000014361	ENSGACG00000012163	NEWSINFRUG00000155108	ENSDARG00000006124	ENSCSAVG00000000499	ENSCING00000006013	ENSANGG00000010636	CG9088	AAEL011092	ZK593.4	YJR119C

## Sheet: HNF4 - Table 1 - Table 1 - Tabl
HNF4
Homo-sapiens	Mus-musculus	Rattus-norvegicus	Oryctolagus-cuniculus	Bos-taurus	Canis-familiaris	Dasypus-novemcinctus	Loxodonta-africana	Echinops-telfairi	Monodelphis-domestica	Ornithorhynchus-anatinus	Gallus-gallus	Xenopus-tropicalis	Tetraodon-nigroviridis	Oryzias-latipes	Gasterosteus-aculeatus	Takifugu-rubripes	Danio-rerio	Ciona-savignyi	Ciona-intestinalis	Anopheles-gambiae	Drosophila-melanogaster	Aedes-aegypti	Caenorhabditis-elegans	Saccharomyces-cerevisiae
ENSG00000182326	ENSMUSG00000038521	ENSRNOG00000011971	ENSOCUG00000014468		ENSCAFG00000014346			ENSETEG00000009119
ENSG00000134575	ENSMUSG00000002103	ENSRNOG00000013594	ENSOCUG00000002081 ENSOCUG00000013342	ENSBTAG00000021002	ENSCAFG00000008833	ENSDNOG00000011185	ENSLAFG00000016198	ENSETEG00000000413	ENSMODG00000019905	ENSOANG00000006249	ENSGALG00000008211	ENSXETG00000003979	GSTENG00019600001	ENSORLG00000004029	ENSGACG00000014119	NEWSINFRUG00000152507	ENSDARG00000007244	ENSCSAVG00000010995	ENSCING00000011640 ENSCING00000004174	ENSANGG00000012428	CG7899	AAEL003915 AAEL003903	T21B6.2 F52E1.8 B0361.7 R13H4.3
ENSG00000149050			ENSOCUG00000000458	ENSBTAG00000020289	ENSCAFG00000006709			ENSETEG00000005673
ENSG00000138308	ENSMUSG00000009646	ENSRNOG00000009864	ENSOCUG00000016043	ENSBTAG00000009350	ENSCAFG00000014545		ENSLAFG00000009203	ENSETEG00000019291	ENSMODG00000000102	ENSOANG00000001127	ENSGALG00000004332	ENSXETG00000006155	GSTENG00026388001 GSTENG00000079001 GSTENG00001479001 GSTENG00030777001	ENSORLG00000001665 ENSORLG00000011386	ENSGACG00000005211 ENSGACG00000018160	NEWSINFRUG00000137459 NEWSINFRUG00000125751	ENSDARG00000015662			ENSANGG00000010067	CG17035	AAEL013979
ENSG00000110245	ENSMUSG00000032081			ENSBTAG00000012398	ENSCAFG00000013322			ENSETEG00000007960	ENSMODG00000013796
ENSG00000100197	ENSMUSG00000057088 ENSMUSG00000068083 ENSMUSG00000061740 ENSMUSG00000068086 ENSMUSG00000014372 ENSMUSG00000068085 ENSMUSG00000057138 ENSMUSG00000022445 ENSMUSG00000058613	ENSRNOG00000029128 ENSRNOG00000029179 ENSRNOG00000030182 ENSRNOG00000008988 ENSRNOG00000032261	ENSOCUG00000011988 ENSOCUG00000004018 ENSOCUG00000011976	ENSBTAG00000026501 ENSBTAG00000026502	ENSCAFG00000000980	ENSDNOG00000007212 ENSDNOG00000001953		ENSETEG00000008295 ENSETEG00000008301	ENSMODG00000007024	ENSOANG00000009801	ENSGALG00000011894	ENSXETG00000017472 ENSXETG00000004753 ENSXETG00000024804 ENSXETG00000013378
ENSG00000162267	ENSMUSG00000006522	ENSRNOG00000017689	ENSOCUG00000011077	ENSBTAG00000007846	ENSCAFG00000015068	ENSDNOG00000016443	ENSLAFG00000016097	ENSETEG00000000401	ENSMODG00000011145	ENSOANG00000002099	ENSGALG00000001697	ENSXETG00000006887	GSTENG00020986001 GSTENG00020985001 GSTENG00020987001	ENSORLG00000007760	ENSGACG00000009596 ENSGACG00000009583	NEWSINFRUG00000161355 NEWSINFRUG00000159634 NEWSINFRUG00000131045	ENSDARG00000055053 ENSDARG00000055036	ENSCSAVG00000011400 ENSCSAVG00000011403	ENSCING00000008992
ENSG00000137812	ENSMUSG00000027326	ENSRNOG00000037304 ENSRNOG00000026378	ENSOCUG00000015756	ENSBTAG00000012378	ENSCAFG00000009202	ENSDNOG00000005786			ENSMODG00000000294	ENSOANG00000011260 ENSOANG00000009241	ENSGALG00000004616 ENSGALG00000004522	ENSXETG00000015968		ENSORLG00000017738	ENSGACG00000007552	NEWSINFRUG00000143114	ENSDARG00000058101 ENSDARG00000058113
ENSG00000128655	ENSMUSG00000075270	ENSRNOG00000024457	ENSOCUG00000008038	ENSBTAG00000023404	ENSCAFG00000013607	ENSDNOG00000016006	ENSLAFG00000005234	ENSETEG00000013418	ENSMODG00000009730	ENSOANG00000008626	ENSGALG00000009215	ENSXETG00000008465	GSTENG00034112001 GSTENG00031470001	ENSORLG00000007734	ENSGACG00000008337 ENSGACG00000004421	NEWSINFRUG00000154250 NEWSINFRUG00000124762	ENSDARG00000006151 ENSDARG00000063732	ENSCSAVG00000005480	ENSCING00000003569				C32E12.2
ENSG00000160058	ENSMUSG00000040859	ENSRNOG00000008338	ENSOCUG00000011968	ENSBTAG00000020655	ENSCAFG00000010567	ENSDNOG00000019351	ENSLAFG00000006652	ENSETEG00000006586	ENSMODG00000017430	ENSOANG00000001193	ENSGALG00000003405	ENSXETG00000005254	GSTENG00016991001	ENSORLG00000017563	ENSGACG00000007418	NEWSINFRUG00000153706	ENSDARG00000015912 ENSDARG00000052623	ENSCSAVG00000003851	ENSCING00000014762	ENSANGG00000010162		AAEL000752	Y97E10AR.6	YDR068W
ENSG00000184983	ENSMUSG00000022450	ENSRNOG00000008569	ENSOCUG00000015446	ENSBTAG00000009509	ENSCAFG00000000982	ENSDNOG00000013509	ENSLAFG00000006872	ENSETEG00000008800	ENSMODG00000007030	ENSOANG00000004240	ENSGALG00000011895	ENSXETG00000000256	GSTENG00020485001	ENSORLG00000014731	ENSGACG00000007237	NEWSINFRUG00000139296	ENSDARG00000038028	ENSCSAVG00000001466		ENSANGG00000012033 ENSANGG00000013055	CG7712	AAEL013043 AAEL000138	Y57G11C.12
ENSG00000145192	ENSMUSG00000022868	ENSRNOG00000038370	ENSOCUG00000002057	ENSBTAG00000000522	ENSCAFG00000013568	ENSDNOG00000001837	ENSLAFG00000007460	ENSETEG00000004564	ENSMODG00000015886	ENSOANG00000015390	ENSGALG00000008601
ENSG00000169715	ENSMUSG00000031762	ENSRNOG00000028841	ENSOCUG00000007257		ENSCAFG00000023759	ENSDNOG00000009222 ENSDNOG00000007447 ENSDNOG00000018080		ENSETEG00000000091 ENSETEG00000011784	ENSMODG00000025752 ENSMODG00000025754 ENSMODG00000025753	ENSOANG00000000563 ENSOANG00000000564	ENSGALG00000014616		GSTENG00016791001 GSTENG00016789001	ENSORLG00000015580			ENSDARG00000041623 ENSDARG00000041553
ENSG00000166347	ENSMUSG00000024646	ENSRNOG00000014757 ENSRNOG00000015205	ENSOCUG00000016235	ENSBTAG00000012012	ENSCAFG00000000026	ENSDNOG00000003138	ENSLAFG00000010020	ENSETEG00000000691	ENSMODG00000012386	ENSOANG00000009990	ENSGALG00000013708	ENSXETG00000023560	GSTENG00010629001	ENSORLG00000003443	ENSGACG00000002042	NEWSINFRUG00000159820	ENSDARG00000045456 ENSDARG00000055643	ENSCSAVG00000008612	ENSCING00000002166	ENSANGG00000008777	CG2140	AAEL014935 AAEL010017	C31E10.7	YNL111C
ENSG00000126231	ENSMUSG00000031445	ENSRNOG00000019700		ENSBTAG00000019440		ENSDNOG00000004652		ENSETEG00000013049	ENSMODG00000003968	ENSOANG00000015638	ENSGALG00000016832	ENSXETG00000025493	GSTENG00033373001	ENSORLG00000008569	ENSGACG00000011445	NEWSINFRUG00000127402	ENSDARG00000037783
ENSG00000173327	ENSMUSG00000004054	ENSRNOG00000020773	ENSOCUG00000013282	ENSBTAG00000004114	ENSCAFG00000013415		ENSLAFG00000000758	ENSETEG00000008107	ENSMODG00000009647				GSTENG00006262001	ENSORLG00000011136	ENSGACG00000020033	NEWSINFRUG00000134945				ENSANGG00000008260		AAEL012999
ENSG00000126218	ENSMUSG00000031444	ENSRNOG00000033444	ENSOCUG00000005240	ENSBTAG00000016385	ENSCAFG00000006258	ENSDNOG00000001808	ENSLAFG00000005897	ENSETEG00000009952	ENSMODG00000003988	ENSOANG00000015639	ENSGALG00000019132	ENSXETG00000025492	GSTENG00012558001	ENSORLG00000001205	ENSGACG00000015474	NEWSINFRUG00000126294
ENSG00000136868	ENSMUSG00000066150	ENSRNOG00000014475	ENSOCUG00000005040	ENSBTAG00000021678	ENSCAFG00000003215	ENSDNOG00000001328	ENSLAFG00000008432	ENSETEG00000020388	ENSMODG00000023369	ENSOANG00000009710	ENSGALG00000008844	ENSXETG00000026232	GSTENG00024796001 GSTENG00020548001	ENSORLG00000019615	ENSGACG00000015467	NEWSINFRUG00000144751	ENSDARG00000013961	ENSCSAVG00000000991	ENSCING00000013046	ENSANGG00000017378 ENSANGG00000015090	CG3977 CG7459	AAEL013309 AAEL013263	F31E8.4 F27C1.2	YHR175W
ENSG00000134248	ENSMUSG00000043469	ENSRNOG00000018186	ENSOCUG00000002449	ENSBTAG00000021702 ENSBTAG00000014970	ENSCAFG00000019787		ENSLAFG00000012907	ENSETEG00000007492	ENSMODG00000023241	ENSOANG00000004021	ENSGALG00000000419	ENSXETG00000025722	GSTENG00028170001	ENSORLG00000006257						ENSANGG00000008583	CG14812
ENSG00000146859	ENSMUSG00000057137	ENSRNOG00000026965	ENSOCUG00000003182	ENSBTAG00000001576	ENSCAFG00000003179	ENSDNOG00000015106		ENSETEG00000001836	ENSMODG00000014102		ENSGALG00000011726
ENSG00000143106	ENSMUSG00000068749 ENSMUSG00000050490	ENSRNOG00000019868	ENSOCUG00000013825	ENSBTAG00000020641	ENSCAFG00000019833	ENSDNOG00000012358	ENSLAFG00000017151	ENSETEG00000012916	ENSMODG00000002034	ENSOANG00000004175	ENSGALG00000000065	ENSXETG00000025727	GSTENG00013981001	ENSORLG00000015965	ENSGACG00000000332	NEWSINFRUG00000121790	ENSDARG00000003526	ENSCSAVG00000008740	ENSCING00000009332	ENSANGG00000016840	CG10938	AAEL004308	F25H2.9	YGR253C
ENSG00000103018	ENSMUSG00000031924	ENSRNOG00000011142	ENSOCUG00000007729	ENSBTAG00000002412	ENSCAFG00000020262 ENSCAFG00000003865	ENSDNOG00000008313	ENSLAFG00000010020	ENSETEG00000003589	ENSMODG00000002749 ENSMODG00000025110	ENSOANG00000002366	ENSGALG00000019066 ENSGALG00000000660	ENSXETG00000017858	GSTENG00017754001	ENSORLG00000007823	ENSGACG00000015774	NEWSINFRUG00000122984	ENSDARG00000053954	ENSCSAVG00000008612	ENSCING00000002166	ENSANGG00000008777	CG2140	AAEL014935 AAEL010017	C31E10.7	YNL111C
ENSG00000176919	ENSMUSG00000015083	ENSRNOG00000028701		ENSBTAG00000010520	ENSCAFG00000019537			ENSETEG00000003622	ENSMODG00000017317		ENSGALG00000024004	ENSXETG00000003954	GSTENG00015481001	ENSORLG00000007153	ENSGACG00000002477	NEWSINFRUG00000159756	ENSDARG00000032098
ENSG00000179761	ENSMUSG00000017453	ENSRNOG00000008798	ENSOCUG00000015278	ENSBTAG00000007946	ENSCAFG00000018883	ENSDNOG00000009522	ENSLAFG00000013866	ENSETEG00000014408	ENSMODG00000019322	ENSOANG00000012643		ENSXETG00000009467	GSTENG00008761001	ENSORLG00000013727	ENSGACG00000013689	NEWSINFRUG00000123451	ENSDARG00000055591	ENSCSAVG00000008247 ENSCSAVG00000002044	ENSCING00000003223 ENSCING00000013532 ENSCING00000010430 ENSCING00000005988 ENSCING00000014735 ENSCING00000011748 ENSCING00000010431				C15B12.8 C15B12.1
ENSG00000140471	ENSMUSG00000053091	ENSRNOG00000013811	ENSOCUG00000016265	ENSBTAG00000016495	ENSCAFG00000010684	ENSDNOG00000009790	ENSLAFG00000006970	ENSETEG00000010794	ENSMODG00000009043 ENSMODG00000012160	ENSOANG00000004139 ENSOANG00000011000	ENSGALG00000007112	ENSXETG00000018766	GSTENG00012800001	ENSORLG00000019457		NEWSINFRUG00000160302	ENSDARG00000063228		ENSCING00000013653	ENSANGG00000023439	CG11770	AAEL010444
ENSG00000198707	ENSMUSG00000019971	ENSRNOG00000006822	ENSOCUG00000004290	ENSBTAG00000004163 ENSBTAG00000018745	ENSCAFG00000006027	ENSDNOG00000003813 ENSDNOG00000004346	ENSLAFG00000013292	ENSETEG00000007292	ENSMODG00000020510	ENSOANG00000006641	ENSGALG00000011177	ENSXETG00000011742 ENSXETG00000011741	GSTENG00025642001	ENSORLG00000019917	ENSGACG00000009388	NEWSINFRUG00000134791	ENSDARG00000062727 ENSDARG00000062703	ENSCSAVG00000006359	ENSCING00000007062 ENSCING00000007060	ENSANGG00000002775	CG13889	AAEL012315 AAEL005809
ENSG00000108439	ENSMUSG00000018659		ENSOCUG00000017484	ENSBTAG00000012259	ENSCAFG00000016814	ENSDNOG00000008325	ENSLAFG00000015550	ENSETEG00000017018	ENSMODG00000012446	ENSOANG00000013451		ENSXETG00000021955	GSTENG00019155001	ENSORLG00000012287	ENSGACG00000003855	NEWSINFRUG00000131647	ENSDARG00000054406 ENSDARG00000017612		ENSCING00000005769	ENSANGG00000011027	CG31472	AAEL002703	F57B9.1	YBR035C
ENSG00000106366	ENSMUSG00000037411	ENSRNOG00000001414	ENSOCUG00000016068	ENSBTAG00000014465	ENSCAFG00000013909	ENSDNOG00000005827	ENSLAFG00000011433	ENSETEG00000017184	ENSMODG00000004913	ENSOANG00000005170	ENSGALG00000005135	ENSXETG00000015448	GSTENG00003787001	ENSORLG00000010473	ENSGACG00000000715	NEWSINFRUG00000155221	ENSDARG00000056795 ENSDARG00000054385	ENSCSAVG00000005029		ENSANGG00000019162 ENSANGG00000019323 ENSANGG00000003652 ENSANGG00000024665 ENSANGG00000005827	CG11331	AAEL013937 AAEL014138 AAEL005665 AAEL014078 AAEL014079 AAEL005673 AAEL005670	Y32G9A.4 C03G6.19 C05E4.1 C05E4.3 F20D6.3 F20D6.4
ENSG00000027697	ENSMUSG00000020009	ENSRNOG00000012074	ENSOCUG00000013254	ENSBTAG00000012544	ENSCAFG00000000260		ENSLAFG00000005650	ENSETEG00000011672	ENSMODG00000017421	ENSOANG00000005255	ENSGALG00000013865			ENSORLG00000007213	ENSGACG00000009363	NEWSINFRUG00000159053	ENSDARG00000041180
ENSG00000115234	ENSMUSG00000029146	ENSRNOG00000026884	ENSOCUG00000017089	ENSBTAG00000019515	ENSCAFG00000004899	ENSDNOG00000017799	ENSLAFG00000005593	ENSETEG00000008326 ENSETEG00000019214 ENSETEG00000003040	ENSMODG00000015661	ENSOANG00000006684	ENSGALG00000016517	ENSXETG00000016406	GSTENG00030300001	ENSORLG00000016311	ENSGACG00000010719	NEWSINFRUG00000131981	ENSDARG00000021267	ENSCSAVG00000006152	ENSCING00000004130	ENSANGG00000011938	CG5734	AAEL006870	F17H10.3
ENSG00000116754	ENSMUSG00000055436	ENSRNOG00000029592	ENSOCUG00000002001	ENSBTAG00000015474	ENSCAFG00000020423	ENSDNOG00000008603	ENSLAFG00000015882	ENSETEG00000019299	ENSMODG00000000559	ENSOANG00000015528	ENSGALG00000011305	ENSXETG00000012371	GSTENG00008319001 GSTENG00016196001 GSTENG00019853001	ENSORLG00000017357 ENSORLG00000007753	ENSGACG00000017855 ENSGACG00000009346	NEWSINFRUG00000154519	ENSDARG00000004342
ENSG00000197043	ENSMUSG00000018340	ENSRNOG00000010668	ENSOCUG00000005379	ENSBTAG00000014809	ENSCAFG00000017943	ENSDNOG00000008697	ENSLAFG00000018391	ENSETEG00000019892	ENSMODG00000009301	ENSOANG00000006565	ENSGALG00000004357	ENSXETG00000015832	GSTENG00017134001	ENSORLG00000007058	ENSGACG00000018367	NEWSINFRUG00000129707	ENSDARG00000013335	ENSCSAVG00000000703	ENSCING00000004236	ENSANGG00000012989 ENSANGG00000024040 ENSANGG00000020736 ENSANGG00000010474 ENSANGG00000012829 ENSANGG00000012656 ENSANGG00000012811	CG33491 CG33487 CG5730 CG33496 CG9579 CG33498 CG9968	AAEL005407 AAEL005426 AAEL005408 AAEL015595 AAEL011302 AAEL005412 AAEL005417	T07C4.9 ZC155.1
ENSG00000131373	ENSMUSG00000021884	ENSRNOG00000019630	ENSOCUG00000000765	ENSBTAG00000003718	ENSCAFG00000005949	ENSDNOG00000004214	ENSLAFG00000017216	ENSETEG00000016721	ENSMODG00000014566	ENSOANG00000006750	ENSGALG00000011211	ENSXETG00000008992	GSTENG00034133001	ENSORLG00000007343	ENSGACG00000008098	NEWSINFRUG00000138040	ENSDARG00000020529	ENSCSAVG00000005276	ENSCING00000006732	ENSANGG00000013594	CG11208	AAEL009748 AAEL014707	B0334.3	YEL020C
ENSG00000135744	ENSMUSG00000031980	ENSRNOG00000018445	ENSOCUG00000000478	ENSBTAG00000012393	ENSCAFG00000012068			ENSETEG00000019146	ENSMODG00000009201	ENSOANG00000013737	ENSGALG00000011117	ENSXETG00000023342	GSTENG00031597001	ENSORLG00000005554	ENSGACG00000009742	NEWSINFRUG00000132874	ENSDARG00000016412
ENSG00000055955	ENSMUSG00000021922	ENSRNOG00000017381	ENSOCUG00000011089	ENSBTAG00000007850	ENSCAFG00000025533	ENSDNOG00000016443	ENSLAFG00000016106		ENSMODG00000010837 ENSMODG00000011117	ENSOANG00000002099	ENSGALG00000001697	ENSXETG00000027890	GSTENG00027394001	ENSORLG00000007760	ENSGACG00000001573 ENSGACG00000001585	NEWSINFRUG00000163755 NEWSINFRUG00000164892	ENSDARG00000036573 ENSDARG00000024928	ENSCSAVG00000011400 ENSCSAVG00000011403	ENSCING00000008992
ENSG00000163435	ENSMUSG00000003051	ENSRNOG00000006330	ENSOCUG00000007502	ENSBTAG00000008756	ENSCAFG00000010602	ENSDNOG00000013095	ENSLAFG00000017701	ENSETEG00000017768	ENSMODG00000000545	ENSOANG00000005784	ENSGALG00000000616	ENSXETG00000007559	GSTENG00004341001	ENSORLG00000011996	ENSGACG00000011673	NEWSINFRUG00000152737	ENSDARG00000063678	ENSCSAVG00000006501	ENSCING00000013549	ENSANGG00000016019	CG5583	AAEL005147	C33A11.4
ENSG00000122194	ENSMUSG00000059481	ENSRNOG00000017223	ENSOCUG00000001766	ENSBTAG00000001271	ENSCAFG00000000758		ENSLAFG00000004237	ENSETEG00000007064	ENSMODG00000006692		ENSGALG00000004293		GSTENG00018488001	ENSORLG00000020532	ENSGACG00000005858	NEWSINFRUG00000138527	ENSDARG00000023111
ENSG00000084110	ENSMUSG00000020017	ENSRNOG00000004502	ENSOCUG00000005528	ENSBTAG00000016276	ENSCAFG00000006412	ENSDNOG00000001968	ENSLAFG00000009816	ENSETEG00000009321	ENSMODG00000008030	ENSOANG00000006609	ENSGALG00000011421	ENSXETG00000021645 ENSXETG00000026006	GSTENG00029744001	ENSORLG00000004075	ENSGACG00000004528	NEWSINFRUG00000158820	ENSDARG00000017444	ENSCSAVG00000001593	ENSCING00000017280 ENSCING00000006739				F47B10.2
ENSG00000112651	ENSMUSG00000002767	ENSRNOG00000018057	ENSOCUG00000001586	ENSBTAG00000012752	ENSCAFG00000001782	ENSDNOG00000009763	ENSLAFG00000017175 ENSLAFG00000017251	ENSETEG00000013179	ENSMODG00000018989	ENSOANG00000008451	ENSGALG00000008597		GSTENG00025116001	ENSORLG00000012882	ENSGACG00000004104	NEWSINFRUG00000138959	ENSDARG00000062568	ENSCSAVG00000005708	ENSCING00000004858	ENSANGG00000020098	CG7636	AAEL000210	F56B3.8	YEL050C
ENSG00000124257	ENSMUSG00000039873	ENSRNOG00000015797		ENSBTAG00000000961	ENSCAFG00000009780		ENSLAFG00000009543	ENSETEG00000005094	ENSMODG00000013688		ENSGALG00000006854	ENSXETG00000014872	GSTENG00024186001	ENSORLG00000003138	ENSGACG00000009224	NEWSINFRUG00000133814	ENSDARG00000062446 ENSDARG00000056361			ENSANGG00000014109	CG3894	AAEL014535 AAEL013467
ENSG00000100024	ENSMUSG00000033427	ENSRNOG00000038258	ENSOCUG00000004836	ENSBTAG00000001325	ENSCAFG00000013843	ENSDNOG00000010535			ENSMODG00000004002	ENSOANG00000015173	ENSGALG00000006627	ENSXETG00000004225	GSTENG00021591001	ENSORLG00000015770	ENSGACG00000013386	NEWSINFRUG00000134891	ENSDARG00000011521	ENSCSAVG00000010048	ENSCING00000005695 ENSCING00000010868	ENSANGG00000011855	CG3027	AAEL010284	F13H8.7
ENSG00000153767	ENSMUSG00000022828 ENSMUSG00000074804	ENSRNOG00000026008	ENSOCUG00000002784	ENSBTAG00000016848	ENSCAFG00000011306		ENSLAFG00000009912	ENSETEG00000010209	ENSMODG00000018233	ENSOANG00000005826	ENSGALG00000013600 ENSGALG00000014947	ENSXETG00000012462 ENSXETG00000009918	GSTENG00006738001	ENSORLG00000020453	ENSGACG00000007408	NEWSINFRUG00000142541	ENSDARG00000000542	ENSCSAVG00000009406	ENSCING00000000616	ENSANGG00000010542	CG10415	AAEL012202	ZK550.4	YKL028W
ENSG00000109072	ENSMUSG00000017344	ENSRNOG00000010031		ENSBTAG00000016151	ENSCAFG00000018672	ENSDNOG00000010844		ENSETEG00000019586	ENSMODG00000019244	ENSOANG00000015617	ENSGALG00000003589	ENSXETG00000023789	GSTENG00010087001 GSTENG00029950001	ENSORLG00000002546 ENSORLG00000008088	ENSGACG00000008584 ENSGACG00000020473	NEWSINFRUG00000127700 NEWSINFRUG00000139902	ENSDARG00000055388 ENSDARG00000053831 ENSDARG00000021204
ENSG00000131910	ENSMUSG00000037583	ENSRNOG00000007229	ENSOCUG00000006416	ENSBTAG00000014848	ENSCAFG00000012261	ENSDNOG00000014482	ENSLAFG00000016698 ENSLAFG00000005864	ENSETEG00000012446	ENSMODG00000014420	ENSOANG00000006533	ENSGALG00000000887	ENSXETG00000011771	GSTENG00018327001	ENSORLG00000004442	ENSGACG00000007198	NEWSINFRUG00000142296 NEWSINFRUG00000144739	ENSDARG00000004355 ENSDARG00000044685
ENSG00000197249	ENSMUSG00000071178 ENSMUSG00000072849 ENSMUSG00000071177 ENSMUSG00000066366	ENSRNOG00000032669	ENSOCUG00000012347 ENSOCUG00000014751 ENSOCUG00000016307	ENSBTAG00000003787	ENSCAFG00000017646	ENSDNOG00000002828	ENSLAFG00000014810	ENSETEG00000002369	ENSMODG00000012391	ENSOANG00000014333	ENSGALG00000020389 ENSGALG00000023070 ENSGALG00000020388 ENSGALG00000010969 ENSGALG00000020390	ENSXETG00000023329 ENSXETG00000009423 ENSXETG00000025892	GSTENG00018459001 GSTENG00007903001	ENSORLG00000012623 ENSORLG00000015892	ENSGACG00000011617 ENSGACG00000004940 ENSGACG00000011672	NEWSINFRUG00000162026 NEWSINFRUG00000161861 NEWSINFRUG00000161185 NEWSINFRUG00000145960 NEWSINFRUG00000160523 NEWSINFRUG00000159987 NEWSINFRUG00000164360 NEWSINFRUG00000163992 NEWSINFRUG00000164171 NEWSINFRUG00000150744 NEWSINFRUG00000163652	ENSDARG00000013646 ENSDARG00000024953 ENSDARG00000056106 ENSDARG00000043670 ENSDARG00000056569 ENSDARG00000035504 ENSDARG00000035492 ENSDARG00000056575 ENSDARG00000056039			ENSANGG00000019162 ENSANGG00000019323 ENSANGG00000003652 ENSANGG00000024665 ENSANGG00000005827	CG11331	AAEL013937 AAEL014138 AAEL005665 AAEL014078 AAEL014079 AAEL005673 AAEL005670	Y32G9A.4 C03G6.19 C05E4.1 C05E4.3 F20D6.3 F20D6.4
ENSG00000187193	ENSMUSG00000031762	ENSRNOG00000028841	ENSOCUG00000007257		ENSCAFG00000009113	ENSDNOG00000009222 ENSDNOG00000007447 ENSDNOG00000018080		ENSETEG00000002818	ENSMODG00000025752 ENSMODG00000025754 ENSMODG00000025753	ENSOANG00000000563 ENSOANG00000000564	ENSGALG00000014616		GSTENG00016791001 GSTENG00016789001	ENSORLG00000015580			ENSDARG00000041623 ENSDARG00000041553
ENSG00000117697	ENSMUSG00000062510	ENSRNOG00000036912	ENSOCUG00000004789	ENSBTAG00000011340	ENSCAFG00000012352	ENSDNOG00000003462	ENSLAFG00000012223	ENSETEG00000009966	ENSMODG00000003069	ENSOANG00000008507	ENSGALG00000009814		GSTENG00003474001	ENSORLG00000019974	ENSGACG00000012001	NEWSINFRUG00000159554	ENSDARG00000024471
ENSG00000125618	ENSMUSG00000026976	ENSRNOG00000026203	ENSOCUG00000004187	ENSBTAG00000019354	ENSCAFG00000007309		ENSLAFG00000002388		ENSMODG00000013770	ENSOANG00000010554		ENSXETG00000001272		ENSORLG00000007225	ENSGACG00000016747	NEWSINFRUG00000123885	ENSDARG00000015879	ENSCSAVG00000001640	ENSCING00000005977	ENSANGG00000014852	CG11049	AAEL002348	C04G2.7 K06B9.5
ENSG00000079739	ENSMUSG00000025791	ENSRNOG00000009889	ENSOCUG00000000287	ENSBTAG00000019011	ENSCAFG00000018670	ENSDNOG00000000223	ENSLAFG00000004820	ENSETEG00000010277	ENSMODG00000003131	ENSOANG00000008333	ENSGALG00000011016	ENSXETG00000010833	GSTENG00033591001	ENSORLG00000010265	ENSGACG00000006964	NEWSINFRUG00000127252	ENSDARG00000013561	ENSCSAVG00000004622	ENSCING00000001122	ENSANGG00000014943	CG5165	AAEL010037	R05F9.6	YMR105C YKL127W
ENSG00000205358	ENSMUSG00000031762	ENSRNOG00000028841	ENSOCUG00000007257	ENSBTAG00000016888	ENSCAFG00000023759	ENSDNOG00000009222 ENSDNOG00000007447 ENSDNOG00000018080	ENSLAFG00000012837		ENSMODG00000025752 ENSMODG00000025754 ENSMODG00000025753	ENSOANG00000000563 ENSOANG00000000564	ENSGALG00000014616		GSTENG00016791001 GSTENG00016789001	ENSORLG00000015580			ENSDARG00000041623 ENSDARG00000041553
ENSG00000141505	ENSMUSG00000020884	ENSRNOG00000018693		ENSBTAG00000012071	ENSCAFG00000023008	ENSDNOG00000008415	ENSLAFG00000018633	ENSETEG00000008328	ENSMODG00000006260			ENSXETG00000026809		ENSORLG00000018936 ENSORLG00000018948	ENSGACG00000001133	NEWSINFRUG00000120587	ENSDARG00000046092
ENSG00000077420	ENSMUSG00000026786	ENSRNOG00000017803	ENSOCUG00000005845	ENSBTAG00000012526	ENSCAFG00000004329	ENSDNOG00000001334	ENSLAFG00000016457	ENSETEG00000012216	ENSMODG00000008583	ENSOANG00000006030	ENSGALG00000007579	ENSXETG00000018807	GSTENG00025495001 GSTENG00015062001	ENSORLG00000012956	ENSGACG00000016414	NEWSINFRUG00000122689 NEWSINFRUG00000133081	ENSDARG00000016505		ENSCING00000015331
ENSG00000130649	ENSMUSG00000025479	ENSRNOG00000012458	ENSOCUG00000007724	ENSBTAG00000018365	ENSCAFG00000013318	ENSDNOG00000017053		ENSETEG00000008360	ENSMODG00000010247	ENSOANG00000011903	ENSGALG00000010532	ENSXETG00000018696
ENSG00000058804	ENSMUSG00000028614	ENSRNOG00000010620	ENSOCUG00000008810	ENSBTAG00000006625	ENSCAFG00000019084	ENSDNOG00000018093	ENSLAFG00000002958	ENSETEG00000007069	ENSMODG00000021356	ENSOANG00000002451	ENSGALG00000010735	ENSXETG00000008075	GSTENG00027715001	ENSORLG00000020666	ENSGACG00000016789	NEWSINFRUG00000135179	ENSDARG00000021120	ENSCSAVG00000004211 ENSCSAVG00000004206	ENSCING00000006517	ENSANGG00000009851	CG5857	AAEL004877	B0240.4
ENSG00000139269	ENSMUSG00000047492	ENSRNOG00000007601	ENSOCUG00000007382	ENSBTAG00000006599	ENSCAFG00000000222		ENSLAFG00000007955	ENSETEG00000016107	ENSMODG00000006001	ENSOANG00000010700	ENSGALG00000012327	ENSXETG00000017149		ENSORLG00000005461	ENSGACG00000006454	NEWSINFRUG00000130534	ENSDARG00000040780	ENSCSAVG00000001850	ENSCING00000004894	ENSANGG00000022098	CG11062	AAEL003224	B0412.2
ENSG00000137070	ENSMUSG00000066201 ENSMUSG00000073889 ENSMUSG00000073876	ENSRNOG00000015068	ENSOCUG00000000355	ENSBTAG00000014907	ENSCAFG00000001951	ENSDNOG00000019182	ENSLAFG00000011718	ENSETEG00000002077	ENSMODG00000007889	ENSOANG00000000470	ENSGALG00000005848	ENSXETG00000002171	GSTENG00006040001 AY374489	ENSORLG00000011991	ENSGACG00000018240	NEWSINFRUG00000127490	ENSDARG00000026736
ENSG00000165118	ENSMUSG00000021550	ENSRNOG00000019232	ENSOCUG00000008836	ENSBTAG00000006478	ENSCAFG00000001404	ENSDNOG00000016071	ENSLAFG00000012478	ENSETEG00000016291	ENSMODG00000024684	ENSOANG00000010901 ENSOANG00000006765	ENSGALG00000012589	ENSXETG00000004152	GSTENG00011356001	ENSORLG00000005126 ENSORLG00000005140	ENSGACG00000007576 ENSGACG00000007564	NEWSINFRUG00000158339	ENSDARG00000041372	ENSCSAVG00000002191	ENSCING00000013525	ENSANGG00000014976	CG9752	AAEL005203	C11D2.4
ENSG00000145725	ENSMUSG00000040648	ENSRNOG00000011613	ENSOCUG00000001610	ENSBTAG00000001485	ENSCAFG00000007519	ENSDNOG00000018340	ENSLAFG00000007546	ENSETEG00000005440	ENSMODG00000019292	ENSOANG00000005455	ENSGALG00000015264	ENSXETG00000023862					ENSDARG00000060135	ENSCSAVG00000007714	ENSCING00000008857	ENSANGG00000018021	CG14616	AAEL008950	F46F11.1	YLR410W
ENSG00000204359	ENSMUSG00000024371	ENSRNOG00000000419	ENSOCUG00000007005	ENSBTAG00000007450	ENSCAFG00000000686			ENSETEG00000020244	ENSMODG00000015093
ENSG00000150540	ENSMUSG00000026986	ENSRNOG00000005223	ENSOCUG00000009065	ENSBTAG00000014432	ENSCAFG00000005178	ENSDNOG00000015340	ENSLAFG00000010262	ENSETEG00000003755	ENSMODG00000001168	ENSOANG00000007995	ENSGALG00000012377	ENSXETG00000014875	GSTENG00020755001 GSTENG00020754001	ENSORLG00000020490 ENSORLG00000020487	ENSGACG00000007323 ENSGACG00000007299	NEWSINFRUG00000160064 NEWSINFRUG00000145439	ENSDARG00000012796
ENSG00000161573			ENSOCUG00000002849	ENSBTAG00000007193	ENSCAFG00000023226	ENSDNOG00000006981	ENSLAFG00000014478	ENSETEG00000002243	ENSMODG00000019113		ENSGALG00000014585 ENSGALG00000002343 ENSGALG00000002333 ENSGALG00000000956 ENSGALG00000021618		GSTENG00016810001		ENSGACG00000000433	NEWSINFRUG00000162371	ENSDARG00000045724
ENSG00000158483

## Sheet: OCT4 - Table 1 - Table 1 - Tabl
2007-10-04
Homo-sapiens	Mus-musculus	Rattus-norvegicus	Oryctolagus-cuniculus	Bos-taurus	Canis-familiaris	Dasypus-novemcinctus	Loxodonta-africana	Echinops-telfairi	Monodelphis-domestica	Ornithorhynchus-anatinus	Gallus-gallus	Xenopus-tropicalis	Tetraodon-nigroviridis	Oryzias-latipes	Gasterosteus-aculeatus	Takifugu-rubripes	Danio-rerio	Ciona-savignyi	Ciona-intestinalis	Anopheles-gambiae	Drosophila-melanogaster	Aedes-aegypti	Caenorhabditis-elegans	Saccharomyces-cerevisiae
ENSG00000163827	ENSMUSG00000032495	ENSRNOG00000030688	ENSOCUG00000017236	ENSBTAG00000008013	ENSCAFG00000013716	ENSDNOG00000005507	ENSLAFG00000015980	ENSETEG00000014820	ENSMODG00000000566	ENSOANG00000003510	ENSGALG00000013634	ENSXETG00000009181	GSTENG00034918001	ENSORLG00000014753	ENSGACG00000001076	NEWSINFRUG00000153400	ENSDARG00000063368	ENSCSAVG00000008758	ENSCING00000016989 ENSCING00000001018 ENSCING00000000566	ENSANGG00000014014	CG11099	AAEL007674
ENSG00000168505	ENSMUSG00000034486	ENSRNOG00000019495	ENSOCUG00000013057	ENSBTAG00000008898	ENSCAFG00000012148	ENSDNOG00000016724	ENSLAFG00000009536	ENSETEG00000017861	ENSMODG00000007531	ENSOANG00000003380	ENSGALG00000013342	ENSXETG00000003293 ENSXETG00000003290	GSTENG00016164001	ENSORLG00000001376	ENSGACG00000017959	NEWSINFRUG00000123966	ENSDARG00000002933
ENSG00000177343			ENSOCUG00000004769
ENSG00000154473	ENSMUSG00000066979		ENSOCUG00000017446	ENSBTAG00000017913	ENSCAFG00000012700	ENSDNOG00000007315 ENSDNOG00000003153	ENSLAFG00000012753	ENSETEG00000008787	ENSMODG00000007542	ENSOANG00000012165	ENSGALG00000009681	ENSXETG00000009564	GSTENG00035913001	ENSORLG00000009565	ENSGACG00000002522	NEWSINFRUG00000151235	ENSDARG00000040844	ENSCSAVG00000000634	ENSCING00000009630	ENSANGG00000013808	CG7581	AAEL007469	Y54G9A.6
ENSG00000023041	ENSMUSG00000024982	ENSRNOG00000036576	ENSOCUG00000003602	ENSBTAG00000006713	ENSCAFG00000010960	ENSDNOG00000016331	ENSLAFG00000008129	ENSETEG00000005890	ENSMODG00000010198	ENSOANG00000001582	ENSGALG00000008870	ENSXETG00000018774	GSTENG00008646001	ENSORLG00000008423	ENSGACG00000002103	NEWSINFRUG00000154355		ENSCSAVG00000000821	ENSCING00000006814	ENSANGG00000010602	CG5196 CG4483	AAEL012705 AAEL011342 AAEL015466	M18.8	YOL003C
ENSG00000198353	ENSMUSG00000075394	ENSRNOG00000016613	ENSOCUG00000015516	ENSBTAG00000003304	ENSCAFG00000006611	ENSDNOG00000009612	ENSLAFG00000013588	ENSETEG00000017258	ENSMODG00000012340	ENSOANG00000005767	ENSGALG00000022622	ENSXETG00000023484	GSTENG00028038001 HOXC4	ENSORLG00000007955	ENSGACG00000009421	NEWSINFRUG00000146324	ENSDARG00000055121	ENSCSAVG00000001980		ENSANGG00000024742
ENSG00000132424	ENSMUSG00000028248	ENSRNOG00000008782	ENSOCUG00000000987	ENSBTAG00000019730	ENSCAFG00000003471	ENSDNOG00000018971	ENSLAFG00000015337	ENSETEG00000001986	ENSMODG00000018115	ENSOANG00000008936	ENSGALG00000015483	ENSXETG00000000800	GSTENG00026680001	ENSORLG00000002192	ENSGACG00000004989	NEWSINFRUG00000142829	ENSDARG00000026941
ENSG00000136541	ENSMUSG00000026830	ENSRNOG00000021472	ENSOCUG00000009198	ENSBTAG00000012912	ENSCAFG00000009256	ENSDNOG00000004261	ENSLAFG00000000257 ENSLAFG00000006133	ENSETEG00000014981	ENSMODG00000004378
ENSG00000104447	ENSMUSG00000038679	ENSRNOG00000024998	ENSOCUG00000002966	ENSBTAG00000026763 ENSBTAG00000017694 ENSBTAG00000024082	ENSCAFG00000000810	ENSDNOG00000015022	ENSLAFG00000001260	ENSETEG00000014451	ENSMODG00000004181	ENSOANG00000008749 ENSOANG00000010765	ENSGALG00000016123	ENSXETG00000016286	GSTENG00017444001	ENSORLG00000003272	ENSGACG00000003970	NEWSINFRUG00000122924		ENSCSAVG00000001146	ENSCING00000009349		CG3992		C33D3.1	YFL021W
ENSG00000136925	ENSMUSG00000035495	ENSRNOG00000009724	ENSOCUG00000013841	ENSBTAG00000014722	ENSCAFG00000002439	ENSDNOG00000006877	ENSLAFG00000017048	ENSETEG00000009701	ENSMODG00000003179		ENSGALG00000002110	ENSXETG00000010177		ENSORLG00000010950	ENSGACG00000016763	NEWSINFRUG00000141852	ENSDARG00000039643	ENSCSAVG00000008090	ENSCING00000012915
ENSG00000166016	ENSMUSG00000032724	ENSRNOG00000008510	ENSOCUG00000001405	ENSBTAG00000005923	ENSCAFG00000006977	ENSDNOG00000018626	ENSLAFG00000000651	ENSETEG00000020038	ENSMODG00000009912	ENSOANG00000007399	ENSGALG00000011609	ENSXETG00000003783	GSTENG00019774001	ENSORLG00000000065	ENSGACG00000011253	NEWSINFRUG00000139931	ENSDARG00000059751			ENSANGG00000011539	CG33291	AAEL012496
ENSG00000006283	ENSMUSG00000020866	ENSRNOG00000002981	ENSOCUG00000002733	ENSBTAG00000009835	ENSCAFG00000017120	ENSDNOG00000018922	ENSLAFG00000007026	ENSETEG00000020379	ENSMODG00000020909	ENSOANG00000012911	ENSGALG00000007623	ENSXETG00000006824	GSTENG00013197001		ENSGACG00000005323	NEWSINFRUG00000147160		ENSCSAVG00000002422	ENSCING00000004031	ENSANGG00000002480	CG15899	AAEL006849	C54D2.5
ENSG00000102977	ENSMUSG00000038000	ENSRNOG00000038973	ENSOCUG00000009011	ENSBTAG00000018903	ENSCAFG00000020352	ENSDNOG00000001487	ENSLAFG00000007115		ENSMODG00000005704		ENSGALG00000021440	ENSXETG00000018031	GSTENG00007863001		ENSGACG00000002537	NEWSINFRUG00000160996
ENSG00000112697	ENSMUSG00000032328	ENSRNOG00000010895	ENSOCUG00000012849	ENSBTAG00000005100	ENSCAFG00000002708	ENSDNOG00000000134	ENSLAFG00000002315	ENSETEG00000008512	ENSMODG00000018502	ENSOANG00000001296	ENSGALG00000015904	ENSXETG00000003607	GSTENG00031323001	ENSORLG00000017322	ENSGACG00000006856 ENSGACG00000011780	NEWSINFRUG00000131876	ENSDARG00000030236 ENSDARG00000043555	ENSCSAVG00000010412	ENSCING00000008282 ENSCING00000011356	ENSANGG00000024378 ENSANGG00000009425	CG9947	AAEL002163	R08C7.2	YNR048W YNL323W YCR094W
ENSG00000140332	ENSMUSG00000032280	ENSRNOG00000013013		ENSBTAG00000015580	ENSCAFG00000017589	ENSDNOG00000019320	ENSLAFG00000010190	ENSETEG00000011165	ENSMODG00000009200	ENSOANG00000004752	ENSGALG00000008120		GSTENG00016046001 GSTENG00018114001	ENSORLG00000006700 ENSORLG00000001969	ENSGACG00000016913 ENSGACG00000005213	NEWSINFRUG00000155093 NEWSINFRUG00000141146	ENSDARG00000052862 ENSDARG00000052706 ENSDARG00000002787	ENSCSAVG00000005560 ENSCSAVG00000006252	ENSCING00000008703 ENSCING00000008700	ENSANGG00000001333 ENSANGG00000015312	CG8384	AAEL010433 AAEL005009	W02D3.9
ENSG00000083307	ENSMUSG00000022286	ENSRNOG00000007000	ENSOCUG00000004750	ENSBTAG00000004518	ENSCAFG00000000587	ENSDNOG00000006288	ENSLAFG00000010356	ENSETEG00000012827	ENSMODG00000006048	ENSOANG00000004305	ENSGALG00000014208	ENSXETG00000006632	GSTENG00017373001 GSTENG00024899001	ENSORLG00000002909 ENSORLG00000002613	ENSGACG00000003655 ENSGACG00000003695	NEWSINFRUG00000159661 NEWSINFRUG00000165510	ENSDARG00000058342 ENSDARG00000061974	ENSCSAVG00000010949	ENSCING00000007574	ENSANGG00000005444	CG5058	AAEL000577	Y48G8AR.1
ENSG00000116350	ENSMUSG00000028911	ENSRNOG00000010007	ENSOCUG00000009785	ENSBTAG00000013309	ENSCAFG00000011669	ENSDNOG00000000968	ENSLAFG00000002575	ENSETEG00000009774	ENSMODG00000011052	ENSOANG00000015169	ENSGALG00000001411	ENSXETG00000014380		ENSORLG00000009430	ENSGACG00000002389	NEWSINFRUG00000148668	ENSDARG00000009287	ENSCSAVG00000011376 ENSCSAVG00000002581	ENSCING00000012370 ENSCING00000004873 ENSCING00000008080 ENSCING00000012175	ENSANGG00000019090	CG10851	AAEL001889 AAEL000769 AAEL012621	W02B12.2 W02B12.3
ENSG00000084073	ENSMUSG00000043207	ENSRNOG00000012054	ENSOCUG00000015825	ENSBTAG00000017288	ENSCAFG00000002999	ENSDNOG00000011692	ENSLAFG00000015734	ENSETEG00000006749	ENSMODG00000017624	ENSOANG00000012761	ENSGALG00000000855	ENSXETG00000026791	GSTENG00032120001	ENSORLG00000014621	ENSGACG00000009297	NEWSINFRUG00000147870	ENSDARG00000044090 ENSDARG00000059184	ENSCSAVG00000000128	ENSCING00000005845	ENSANGG00000014479	CG9000	AAEL008786	C04F12.10	YJR117W
ENSG00000178860	ENSMUSG00000025930	ENSRNOG00000007540	ENSOCUG00000007208	ENSBTAG00000005404	ENSCAFG00000007923	ENSDNOG00000019019	ENSLAFG00000002649	ENSETEG00000012492	ENSMODG00000007225	ENSOANG00000013098	ENSGALG00000019470	ENSXETG00000015977	GSTENG00030278001	ENSORLG00000016491	ENSGACG00000010957	NEWSINFRUG00000126633	ENSDARG00000036869			ENSANGG00000008673	CG5005	AAEL010031	ZK682.4
ENSG00000161920	ENSMUSG00000018923	ENSRNOG00000019384		ENSBTAG00000018314	ENSCAFG00000015894			ENSETEG00000000222	ENSMODG00000005625			ENSXETG00000006384			ENSGACG00000000744	NEWSINFRUG00000136276				ENSANGG00000007523	CG6884	AAEL000720	R144.9
ENSG00000145687	ENSMUSG00000003992	ENSRNOG00000016213	ENSOCUG00000005365	ENSBTAG00000013856	ENSCAFG00000008677	ENSDNOG00000009927	ENSLAFG00000012776	ENSETEG00000001418	ENSMODG00000020258	ENSOANG00000014767	ENSGALG00000023089	ENSXETG00000027809	GSTENG00028695001	ENSORLG00000009816	ENSGACG00000010152	NEWSINFRUG00000136262		ENSCSAVG00000004623	ENSCING00000000979	ENSANGG00000010052	CG7187	AAEL000888	Y48C3A.9
ENSG00000118263	ENSMUSG00000025959	ENSRNOG00000012961	ENSOCUG00000009813	ENSBTAG00000016978	ENSCAFG00000013485	ENSDNOG00000003157	ENSLAFG00000005822	ENSETEG00000014513	ENSMODG00000015982	ENSOANG00000009359	ENSGALG00000008501	ENSXETG00000016394	GSTENG00015864001	ENSORLG00000002366 ENSORLG00000010342	ENSGACG00000002124 ENSGACG00000014720	NEWSINFRUG00000127264	ENSDARG00000043821 ENSDARG00000037775			ENSANGG00000012646	CG12029	AAEL008774
ENSG00000183072	ENSMUSG00000015579	ENSRNOG00000020747	ENSOCUG00000000041	ENSBTAG00000020568	ENSCAFG00000016779	ENSDNOG00000015890		ENSETEG00000014039	ENSMODG00000006154		ENSGALG00000002886	ENSXETG00000012729		ENSORLG00000007346	ENSGACG00000018433	NEWSINFRUG00000154189	ENSDARG00000018004
ENSG00000140836	ENSMUSG00000038872	ENSRNOG00000014452	ENSOCUG00000017910	ENSBTAG00000014636 ENSBTAG00000024689	ENSCAFG00000020243	ENSDNOG00000010401	ENSLAFG00000017476	ENSETEG00000014223	ENSMODG00000002600	ENSOANG00000006812 ENSOANG00000005084	ENSGALG00000000713	ENSXETG00000027082	GSTENG00017748001	ENSORLG00000007874	ENSGACG00000015779	NEWSINFRUG00000135959	ENSDARG00000063486	ENSCSAVG00000006730			CG1072		F46C8.5
ENSG00000120686	ENSMUSG00000027746	ENSRNOG00000038176	ENSOCUG00000004795	ENSBTAG00000004082 ENSBTAG00000011060	ENSCAFG00000006026				ENSMODG00000025364 ENSMODG00000023322	ENSOANG00000015507	ENSGALG00000017042	ENSXETG00000027207	GSTENG00018877001	ENSORLG00000004089			ENSDARG00000043857	ENSCSAVG00000007542	ENSCING00000017152	ENSANGG00000015063		AAEL006251	ZK652.3
ENSG00000004848	ENSMUSG00000035277	ENSRNOG00000032074			ENSCAFG00000013545		ENSLAFG00000001779	ENSETEG00000016774	ENSMODG00000007311			ENSXETG00000021832	GSTENG00015517001	ENSORLG00000007450		NEWSINFRUG00000150852	ENSDARG00000057739 ENSDARG00000058011 ENSDARG00000017838
ENSG00000109332	ENSMUSG00000059611	ENSRNOG00000013741	ENSOCUG00000004692		ENSCAFG00000024756	ENSDNOG00000005592 ENSDNOG00000009320	ENSLAFG00000005899 ENSLAFG00000017526	ENSETEG00000015640 ENSETEG00000000780	ENSMODG00000020665	ENSOANG00000012614	ENSGALG00000012311	ENSXETG00000021323	GSTENG00019941001	ENSORLG00000018159	ENSGACG00000005044	NEWSINFRUG00000148852	ENSDARG00000028252	ENSCSAVG00000006092 ENSCSAVG00000006113 ENSCSAVG00000006136	ENSCING00000003855 ENSCING00000003861	ENSANGG00000017419	CG7425	AAEL003103	F52C6.12 M7.1	YBR082C YDR059C
ENSG00000077616	ENSMUSG00000043943	ENSRNOG00000005955	ENSOCUG00000014137	ENSBTAG00000000284	ENSCAFG00000004307	ENSDNOG00000007368	ENSLAFG00000007972	ENSETEG00000000454	ENSMODG00000003297	ENSOANG00000004605	ENSGALG00000019054	ENSXETG00000011728	GSTENG00029640001	ENSORLG00000011078	ENSGACG00000007887	NEWSINFRUG00000155076	ENSDARG00000021383	ENSCSAVG00000006975 ENSCSAVG00000009136 ENSCSAVG00000008557 ENSCSAVG00000006759 ENSCSAVG00000006525 ENSCSAVG00000009422 ENSCSAVG00000001477	ENSCING00000005093 ENSCING00000007174 ENSCING00000005372				R57.1	YJR126C YPL176C YOR256C
ENSG00000156925	ENSMUSG00000067860	ENSRNOG00000000861	ENSOCUG00000009358	ENSBTAG00000021413	ENSCAFG00000018979	ENSDNOG00000006192	ENSLAFG00000007048	ENSETEG00000018846	ENSMODG00000014029		ENSGALG00000006811	ENSXETG00000024458	GSTENG00023940001	ENSORLG00000001654	ENSGACG00000017212	NEWSINFRUG00000136278 NEWSINFRUG00000161097	ENSDARG00000053533 ENSDARG00000053536
ENSG00000172172	ENSMUSG00000022370	ENSRNOG00000040098 ENSRNOG00000004401	ENSOCUG00000016189	ENSBTAG00000006767	ENSCAFG00000000940	ENSDNOG00000008921	ENSLAFG00000012985	ENSETEG00000017682	ENSMODG00000002300	ENSOANG00000000414	ENSGALG00000016405	ENSXETG00000025658	GSTENG00018309001	ENSORLG00000004647	ENSGACG00000007061	NEWSINFRUG00000144681	ENSDARG00000056903		ENSCING00000005447 ENSCING00000013740	ENSANGG00000010856	CG10603	AAEL003704	F13G3.11	YOR150W
ENSG00000172020	ENSMUSG00000047261	ENSRNOG00000001528	ENSOCUG00000004847	ENSBTAG00000006451	ENSCAFG00000010848		ENSLAFG00000002342	ENSETEG00000013153	ENSMODG00000018184		ENSGALG00000015089	ENSXETG00000026343	GSTENG00012265001	ENSORLG00000015837	ENSGACG00000006145	NEWSINFRUG00000157117	ENSDARG00000015775
ENSG00000198601		ENSRNOG00000030513		ENSBTAG00000009497	ENSCAFG00000001253	ENSDNOG00000005470	ENSLAFG00000007017 ENSLAFG00000007446
ENSG00000137090	ENSMUSG00000024837	ENSRNOG00000016075	ENSOCUG00000004582	ENSBTAG00000024313	ENSCAFG00000001982	ENSDNOG00000005457	ENSLAFG00000010638		ENSMODG00000003401	ENSOANG00000008294	ENSGALG00000010160		GSTENG00029098001	ENSORLG00000020486	ENSGACG00000014514	NEWSINFRUG00000129395	ENSDARG00000007349	ENSCSAVG00000010848	ENSCING00000005905	ENSANGG00000003222	CG11094	AAEL009114	C27C12.6
ENSG00000058091	ENSMUSG00000028926	ENSRNOG00000007151	ENSOCUG00000009227	ENSBTAG00000001248	ENSCAFG00000001898	ENSDNOG00000005660	ENSLAFG00000002795	ENSETEG00000018844	ENSMODG00000010497	ENSOANG00000013237	ENSGALG00000009062	ENSXETG00000003466	GSTENG00020088001		ENSGACG00000014194	NEWSINFRUG00000145446	ENSDARG00000027833	ENSCSAVG00000002416	ENSCING00000006952	ENSANGG00000013373	CG10579	AAEL015000 AAEL012915	ZC123.4	YPL031C
ENSG00000170385	ENSMUSG00000037434	ENSRNOG00000004749	ENSOCUG00000012398	ENSBTAG00000010909	ENSCAFG00000012121	ENSDNOG00000007891	ENSLAFG00000016715	ENSETEG00000014547	ENSMODG00000002730	ENSOANG00000008479	ENSGALG00000009858	ENSXETG00000014427	GSTENG00020326001	ENSORLG00000012247	ENSGACG00000009913	NEWSINFRUG00000126411	ENSDARG00000053896 ENSDARG00000005463	ENSCSAVG00000004804	ENSCING00000007113 ENSCING00000003950 ENSCING00000011998	ENSANGG00000011100	CG17723	AAEL014902 AAEL010902	C15B12.7	YMR243C YOR316C
ENSG00000124575	ENSMUSG00000052565	ENSRNOG00000018073	ENSOCUG00000014422	ENSBTAG00000011677	ENSCAFG00000024278	ENSDNOG00000003792	ENSLAFG00000006550	ENSETEG00000016080	ENSMODG00000023582	ENSOANG00000014991	ENSGALG00000011783 ENSGALG00000011775 ENSGALG00000011759 ENSGALG00000011747 ENSGALG00000011771	ENSXETG00000026306 ENSXETG00000024975 ENSXETG00000025392 ENSXETG00000027962 ENSXETG00000027191 ENSXETG00000024252 ENSXETG00000027190 ENSXETG00000020820 ENSXETG00000027143 ENSXETG00000026079 ENSXETG00000027195 ENSXETG00000027850 ENSXETG00000000621 ENSXETG00000006780 ENSXETG00000027174	GSTENG00016693001 GSTENG00032634001 GSTENG00004114001 GSTENG00016632001 GSTENG00010917001 GSTENG00016628001	ENSORLG00000000176 ENSORLG00000000159 ENSORLG00000000870	ENSGACG00000013927 ENSGACG00000002859 ENSGACG00000001253 ENSGACG00000007312 ENSGACG00000002579 ENSGACG00000000444 ENSGACG00000001268 ENSGACG00000013915 ENSGACG00000014874 ENSGACG00000002709 ENSGACG00000002586 ENSGACG00000001271 ENSGACG00000001249	NEWSINFRUG00000165671 NEWSINFRUG00000145818 NEWSINFRUG00000133140 NEWSINFRUG00000162967 NEWSINFRUG00000160388 NEWSINFRUG00000162106 NEWSINFRUG00000164689 NEWSINFRUG00000163962 NEWSINFRUG00000162710 NEWSINFRUG00000143164 NEWSINFRUG00000161730	ENSDARG00000051735 ENSDARG00000052441 ENSDARG00000035519 ENSDARG00000032637 ENSDARG00000051727 ENSDARG00000058524 ENSDARG00000058479 ENSDARG00000036926 ENSDARG00000051773 ENSDARG00000033915 ENSDARG00000051777 ENSDARG00000052707 ENSDARG00000031303 ENSDARG00000051771 ENSDARG00000054472 ENSDARG00000051718	ENSCSAVG00000007950					Y73B6BL.9 F22F1.1 B0414.3 C18G1.5 F59A7.4 M163.3	YPL127C
ENSG00000177468	ENSMUSG00000045591	ENSRNOG00000012057	ENSOCUG00000017217	ENSBTAG00000008749	ENSCAFG00000000265	ENSDNOG00000007034	ENSLAFG00000007964	ENSETEG00000004562	ENSMODG00000017418	ENSOANG00000014796	ENSGALG00000013862	ENSXETG00000022490	GSTENG00031540001	ENSORLG00000010211	ENSGACG00000010412	NEWSINFRUG00000162793 NEWSINFRUG00000163777	ENSDARG00000024178			ENSANGG00000008041	CG5545	AAEL000341	Y105C5B.29 F38C2.2
ENSG00000198719	ENSMUSG00000014773	ENSRNOG00000014667	ENSOCUG00000013290	ENSBTAG00000000318	ENSCAFG00000004094	ENSDNOG00000013023	ENSLAFG00000001043	ENSETEG00000019695	ENSMODG00000005607	ENSOANG00000015029	ENSGALG00000011182	ENSXETG00000002875 ENSXETG00000022525	GSTENG00009588001 GSTENG00004901001	ENSORLG00000000378 ENSORLG00000010606 ENSORLG00000000415	ENSGACG00000013482 ENSGACG00000020172 ENSGACG00000016131	NEWSINFRUG00000149486 NEWSINFRUG00000146981 NEWSINFRUG00000148535	ENSDARG00000004232 ENSDARG00000002336 ENSDARG00000010791 ENSDARG00000020219	ENSCSAVG00000006943		ENSANGG00000002379	CG3619	AAEL011396
ENSG00000148700	ENSMUSG00000025026	ENSRNOG00000012820	ENSOCUG00000014450	ENSBTAG00000003265	ENSCAFG00000010696	ENSDNOG00000017434	ENSLAFG00000015293	ENSETEG00000018878	ENSMODG00000010623	ENSOANG00000001601	ENSGALG00000008542	ENSXETG00000020204	GSTENG00020027001 GSTENG00024942001	ENSORLG00000015152 ENSORLG00000006001	ENSGACG00000009438 ENSGACG00000018717	NEWSINFRUG00000165501 NEWSINFRUG00000148947	ENSDARG00000056250 ENSDARG00000055971 ENSDARG00000040874	ENSCSAVG00000010440 ENSCSAVG00000010438	ENSCING00000009296	ENSANGG00000010717	CG9325	AAEL011105	F57F5.4 F39C12.2
ENSG00000148082	ENSMUSG00000021448	ENSRNOG00000014366	ENSOCUG00000015412	ENSBTAG00000011375	ENSCAFG00000002201	ENSDNOG00000018290	ENSLAFG00000013523	ENSETEG00000013366	ENSMODG00000013379	ENSOANG00000006978	ENSGALG00000010688	ENSXETG00000006562	GSTENG00034719001	ENSORLG00000005761	ENSGACG00000016518	NEWSINFRUG00000145101	ENSDARG00000040322		ENSCING00000006400	ENSANGG00000011720	CG3715	AAEL008739	F54A5.3
ENSG00000140382	ENSMUSG00000032329	ENSRNOG00000016905	ENSOCUG00000005648	ENSBTAG00000020441	ENSCAFG00000018061	ENSDNOG00000019811	ENSLAFG00000018273	ENSETEG00000015812	ENSMODG00000012113	ENSOANG00000009993	ENSGALG00000002746	ENSXETG00000015269	GSTENG00016101001	ENSORLG00000001794	ENSGACG00000003466	NEWSINFRUG00000126076	ENSDARG00000031198	ENSCSAVG00000001086	ENSCING00000006444	ENSANGG00000008190	CG9418	AAEL005309 AAEL013914	W02D9.3
ENSG00000147168	ENSMUSG00000031304	ENSRNOG00000003954	ENSOCUG00000013046	ENSBTAG00000007626	ENSCAFG00000016927		ENSLAFG00000007299	ENSETEG00000017189	ENSMODG00000005088	ENSOANG00000004012	ENSGALG00000005638		GSTENG00033798001 AY374482	ENSORLG00000001795	ENSGACG00000020434	NEWSINFRUG00000132243	ENSDARG00000043380 ENSDARG00000056035 ENSDARG00000053702
ENSG00000145425		ENSRNOG00000011893	ENSOCUG00000007011	ENSBTAG00000009908	ENSCAFG00000007990	ENSDNOG00000003380	ENSLAFG00000017660		ENSMODG00000000969	ENSOANG00000000209	ENSGALG00000010077	ENSXETG00000009396	GSTENG00005093001	ENSORLG00000007681	ENSGACG00000017164	NEWSINFRUG00000122926	ENSDARG00000035692	ENSCSAVG00000011609	ENSCING00000005199	ENSANGG00000008494	CG2168	AAEL013158 AAEL005901 AAEL006141	F56F3.5	YLR441C YML063W
ENSG00000125820	ENSMUSG00000027434	ENSRNOG00000012728		ENSBTAG00000010277	ENSCAFG00000005173		ENSLAFG00000001212 ENSLAFG00000002379	ENSETEG00000010501	ENSMODG00000006177	ENSOANG00000002007		ENSXETG00000023499	GSTENG00031347001	ENSORLG00000017414	ENSGACG00000006996	NEWSINFRUG00000145503	ENSDARG00000053298
ENSG00000162782	ENSMUSG00000060985	ENSRNOG00000004018	ENSOCUG00000000491	ENSBTAG00000002407	ENSCAFG00000013822	ENSDNOG00000014678	ENSLAFG00000015295	ENSETEG00000016819	ENSMODG00000006180	ENSOANG00000000964	ENSGALG00000004138	ENSXETG00000019909	GSTENG00019271001	ENSORLG00000014742	ENSGACG00000015258	NEWSINFRUG00000153662	ENSDARG00000018095	ENSCSAVG00000003651	ENSCING00000016189	ENSANGG00000009984	CG9450	AAEL013072	F10G7.2
ENSG00000184357	ENSMUSG00000058773 ENSMUSG00000061942	ENSRNOG00000018073	ENSOCUG00000001510	ENSBTAG00000014671	ENSCAFG00000024295	ENSDNOG00000017120	ENSLAFG00000005406	ENSETEG00000016080	ENSMODG00000023582	ENSOANG00000014991	ENSGALG00000011783 ENSGALG00000011775 ENSGALG00000011759 ENSGALG00000011747 ENSGALG00000011771	ENSXETG00000026306 ENSXETG00000024975 ENSXETG00000025392 ENSXETG00000027962 ENSXETG00000027191 ENSXETG00000024252 ENSXETG00000027190 ENSXETG00000020820 ENSXETG00000027143 ENSXETG00000026079 ENSXETG00000027195 ENSXETG00000027850 ENSXETG00000000621 ENSXETG00000006780 ENSXETG00000027174	GSTENG00016693001 GSTENG00032634001 GSTENG00004114001 GSTENG00016632001 GSTENG00010917001 GSTENG00016628001	ENSORLG00000000176 ENSORLG00000000159 ENSORLG00000000870	ENSGACG00000013927 ENSGACG00000002859 ENSGACG00000001253 ENSGACG00000007312 ENSGACG00000002579 ENSGACG00000000444 ENSGACG00000001268 ENSGACG00000013915 ENSGACG00000014874 ENSGACG00000002709 ENSGACG00000002586 ENSGACG00000001271 ENSGACG00000001249	NEWSINFRUG00000165671 NEWSINFRUG00000145818 NEWSINFRUG00000133140 NEWSINFRUG00000162967 NEWSINFRUG00000160388 NEWSINFRUG00000162106 NEWSINFRUG00000164689 NEWSINFRUG00000163962 NEWSINFRUG00000162710 NEWSINFRUG00000143164 NEWSINFRUG00000161730	ENSDARG00000051735 ENSDARG00000052441 ENSDARG00000035519 ENSDARG00000032637 ENSDARG00000051727 ENSDARG00000058524 ENSDARG00000058479 ENSDARG00000036926 ENSDARG00000051773 ENSDARG00000033915 ENSDARG00000051777 ENSDARG00000052707 ENSDARG00000031303 ENSDARG00000051771 ENSDARG00000054472 ENSDARG00000051718	ENSCSAVG00000007950					Y73B6BL.9 F22F1.1 B0414.3 C18G1.5 F59A7.4 M163.3	YPL127C
ENSG00000168283	ENSMUSG00000026739	ENSRNOG00000016585	ENSOCUG00000005420	ENSBTAG00000015584	ENSCAFG00000004164	ENSDNOG00000002030	ENSLAFG00000016845	ENSETEG00000013471	ENSMODG00000009085	ENSOANG00000005695	ENSGALG00000018815	ENSXETG00000007387	GSTENG00015488001	ENSORLG00000007215	ENSGACG00000002494	NEWSINFRUG00000121142	ENSDARG00000006010 ENSDARG00000013076	ENSCSAVG00000010421	ENSCING00000004673	ENSANGG00000027527	CG3886	AAEL011178	F11A10.3
ENSG00000041802	ENSMUSG00000022538	ENSRNOG00000001727	ENSOCUG00000004817	ENSBTAG00000008461	ENSCAFG00000013445	ENSDNOG00000006224	ENSLAFG00000012919	ENSETEG00000003888	ENSMODG00000019828	ENSOANG00000012742	ENSGALG00000007058	ENSXETG00000003451	GSTENG00028980001 GSTENG00028981001	ENSORLG00000007695	ENSGACG00000009323	NEWSINFRUG00000124242	ENSDARG00000015352	ENSCSAVG00000002514	ENSCING00000007079	ENSANGG00000011902	CG14788	AAEL014908 AAEL006031	C53H9.2	YGL099W
ENSG00000151322	ENSMUSG00000021010	ENSRNOG00000032407	ENSOCUG00000010632	ENSBTAG00000004462	ENSCAFG00000013177	ENSDNOG00000019707	ENSLAFG00000007169	ENSETEG00000016603	ENSMODG00000017620	ENSOANG00000014044	ENSGALG00000009998	ENSXETG00000000305	GSTENG00009238001 GSTENG00004023001	ENSORLG00000018065	ENSGACG00000009494	NEWSINFRUG00000155152	ENSDARG00000063184	ENSCSAVG00000008409	ENSCING00000001010	ENSANGG00000014868	CG6883	AAEL014740 AAEL002343	T01D3.2
ENSG00000116237	ENSMUSG00000039662	ENSRNOG00000010953	ENSOCUG00000005004	ENSBTAG00000000907	ENSCAFG00000019570	ENSDNOG00000006333	ENSLAFG00000006353	ENSETEG00000008332	ENSMODG00000006189	ENSOANG00000002730	ENSGALG00000024053	ENSXETG00000002918	GSTENG00008053001 GSTENG00005170001 GSTENG00000682001	ENSORLG00000019374	ENSGACG00000013312	NEWSINFRUG00000121529	ENSDARG00000020241	ENSCSAVG00000008507	ENSCING00000016453 ENSCING00000011996	ENSANGG00000007331	CG11268	AAEL011969	F21F3.3 M01E11.1	YDR410C
ENSG00000119547	ENSMUSG00000045991	ENSRNOG00000018299	ENSOCUG00000003312	ENSBTAG00000022819	ENSCAFG00000000127	ENSDNOG00000009750	ENSLAFG00000017958	ENSETEG00000013665	ENSMODG00000020448	ENSOANG00000001715	ENSGALG00000004551	ENSXETG00000008911	GSTENG00004834001			NEWSINFRUG00000154314	ENSDARG00000045300	ENSCSAVG00000000071	ENSCING00000014999	ENSANGG00000027212	CG1922	AAEL002359	C17H12.9
ENSG00000164736	ENSMUSG00000025902	ENSRNOG00000027357	ENSOCUG00000012651	ENSBTAG00000005748	ENSCAFG00000025327			ENSETEG00000016915	ENSMODG00000009348 ENSMODG00000025612			ENSXETG00000026438 ENSXETG00000025005 ENSXETG00000008104	GSTENG00031792001 GSTENG00002772001	ENSORLG00000011542	ENSGACG00000004347	NEWSINFRUG00000133305	ENSDARG00000041345
ENSG00000167434	ENSMUSG00000000805	ENSRNOG00000037983 ENSRNOG00000002916	ENSOCUG00000009399	ENSBTAG00000017969	ENSCAFG00000017829	ENSDNOG00000014820	ENSLAFG00000007673	ENSETEG00000017554	ENSMODG00000014115 ENSMODG00000010040 ENSMODG00000003392		ENSGALG00000005896 ENSGALG00000005360	ENSXETG00000018800 ENSXETG00000022384 ENSXETG00000013489	GSTENG00012768001 GSTENG00028296001 GSTENG00029953001 GSTENG00030121001 GSTENG00016273001	ENSORLG00000011256 ENSORLG00000006603 ENSORLG00000002507	ENSGACG00000007849 ENSGACG00000020471 ENSGACG00000011230 ENSGACG00000020240	NEWSINFRUG00000120465 NEWSINFRUG00000129222 NEWSINFRUG00000139896 NEWSINFRUG00000164268 NEWSINFRUG00000162496 NEWSINFRUG00000161788	ENSDARG00000040510 ENSDARG00000042293 ENSDARG00000002259 ENSDARG00000043589 ENSDARG00000015654 ENSDARG00000044512	ENSCSAVG00000006391	ENSCING00000014543 ENSCING00000014586 ENSCING00000014545	ENSANGG00000016723	CG7820	AAEL004930
ENSG00000170561	ENSMUSG00000001504	ENSRNOG00000012742	ENSOCUG00000009172	ENSBTAG00000004838	ENSCAFG00000010427	ENSDNOG00000002196		ENSETEG00000001553	ENSMODG00000001446	ENSOANG00000001748	ENSGALG00000013193	ENSXETG00000012653	GSTENG00013878001	ENSORLG00000005150	ENSGACG00000006581	NEWSINFRUG00000161134 NEWSINFRUG00000148870	ENSDARG00000001785	ENSCSAVG00000009804		ENSANGG00000008992 ENSANGG00000012786	CG10605 CG10571 CG10601	AAEL007502 AAEL007505	C36F7.1
ENSG00000185551	ENSMUSG00000030551	ENSRNOG00000010308	ENSOCUG00000013520 ENSOCUG00000016670	ENSBTAG00000018007	ENSCAFG00000008076	ENSDNOG00000011522	ENSLAFG00000014404 ENSLAFG00000011285	ENSETEG00000008884	ENSMODG00000012819	ENSOANG00000009426	ENSGALG00000007000	ENSXETG00000022346	GSTENG00006911001 GSTENG00035613001	ENSORLG00000008429	ENSGACG00000013235	NEWSINFRUG00000153646	ENSDARG00000040926		ENSCING00000002023	ENSANGG00000002454	CG11502	AAEL002768	F55D12.4
ENSG00000170961	ENSMUSG00000022367	ENSRNOG00000004854	ENSOCUG00000016595	ENSBTAG00000019892	ENSCAFG00000000962	ENSDNOG00000016425	ENSLAFG00000001028	ENSETEG00000006442	ENSMODG00000002192	ENSOANG00000006489	ENSGALG00000016394	ENSXETG00000006863	GSTENG00035316001	ENSORLG00000020739	ENSGACG00000005603	NEWSINFRUG00000142341	ENSDARG00000002328	ENSCSAVG00000009737						YBR023C
ENSG00000080824	ENSMUSG00000048570	ENSRNOG00000005241		ENSBTAG00000006270	ENSCAFG00000004484	ENSDNOG00000014783	ENSLAFG00000004918	ENSETEG00000007813	ENSMODG00000011773	ENSOANG00000005734	ENSGALG00000011351	ENSXETG00000010251	GSTENG00020723001			NEWSINFRUG00000128659		ENSCSAVG00000002810	ENSCING00000000145 ENSCING00000012576	ENSANGG00000020289 ENSANGG00000019304 ENSANGG00000005795	CG1242	AAEL011708 AAEL014843 AAEL014845 AAEL011704	C47E8.5	YPL240C YMR186W
ENSG00000149600	ENSMUSG00000056941	ENSRNOG00000010538	ENSOCUG00000014339	ENSBTAG00000016427	ENSCAFG00000007244	ENSDNOG00000002635	ENSLAFG00000008789	ENSETEG00000011306	ENSMODG00000019450		ENSGALG00000006630	ENSXETG00000001197	GSTENG00013104001	ENSORLG00000020255	ENSGACG00000010283	NEWSINFRUG00000145090	ENSDARG00000036784	ENSCSAVG00000005188	ENSCING00000001709
ENSG00000136603	ENSMUSG00000027660	ENSRNOG00000009899	ENSOCUG00000013509	ENSBTAG00000004154	ENSCAFG00000014846	ENSDNOG00000008923	ENSLAFG00000005859	ENSETEG00000008910	ENSMODG00000016070	ENSOANG00000000724	ENSGALG00000009356	ENSXETG00000009208	GSTENG00027775001		ENSGACG00000016970	NEWSINFRUG00000136171	ENSDARG00000022904 ENSDARG00000023933		ENSCING00000000087	ENSANGG00000002009	CG7233	AAEL001843
ENSG00000134987	ENSMUSG00000038299	ENSRNOG00000027355	ENSOCUG00000003129	ENSBTAG00000005489	ENSCAFG00000007387	ENSDNOG00000004563	ENSLAFG00000009957	ENSETEG00000016513	ENSMODG00000015652	ENSOANG00000015157	ENSGALG00000000247	ENSXETG00000011004	GSTENG00024794001	ENSORLG00000019652	ENSGACG00000015461	NEWSINFRUG00000144756	ENSDARG00000004774		ENSCING00000005687	ENSANGG00000009710	CG9799	AAEL009308	Y45F10D.7	YLR409C
ENSG00000125484	ENSMUSG00000035666	ENSRNOG00000012784	ENSOCUG00000008751	ENSBTAG00000004091	ENSCAFG00000019887		ENSLAFG00000015395	ENSETEG00000007918	ENSMODG00000012559	ENSOANG00000005050		ENSXETG00000006259	GSTENG00009762001	ENSORLG00000012377	ENSGACG00000018142	NEWSINFRUG00000120513	ENSDARG00000062637 ENSDARG00000062700	ENSCSAVG00000010175	ENSCING00000006569
ENSG00000054598	ENSMUSG00000050295			ENSBTAG00000012465	ENSCAFG00000019916	ENSDNOG00000014413		ENSETEG00000003388	ENSMODG00000008294		ENSGALG00000022940	ENSXETG00000016387	GSTENG00016221001	ENSORLG00000012589	ENSGACG00000016468	NEWSINFRUG00000145191 NEWSINFRUG00000161002 NEWSINFRUG00000160745	ENSDARG00000055398	ENSCSAVG00000010057	ENSCING00000011280	ENSANGG00000011032	CG5069	AAEL013354 AAEL007736		YNL068C
ENSG00000105248	ENSMUSG00000044887 ENSMUSG00000003208	ENSRNOG00000027798 ENSRNOG00000029606		ENSBTAG00000012830	ENSCAFG00000019112	ENSDNOG00000015122	ENSLAFG00000007891	ENSETEG00000009511	ENSMODG00000000841	ENSOANG00000008914		ENSXETG00000011235	GSTENG00031916001	ENSORLG00000014275	ENSGACG00000009787	NEWSINFRUG00000141745	ENSDARG00000026185	ENSCSAVG00000007366	ENSCING00000014445	ENSANGG00000023808 ENSANGG00000017604	CG8435	AAEL007877	F37C12.1	YKL095W
ENSG00000155324	ENSMUSG00000001700	ENSRNOG00000015225	ENSOCUG00000016248	ENSBTAG00000014974	ENSCAFG00000000582	ENSDNOG00000000247	ENSLAFG00000018520	ENSETEG00000008341	ENSMODG00000001027	ENSOANG00000014072	ENSGALG00000008237	ENSXETG00000005193	GSTENG00031034001 GSTENG00019124001	ENSORLG00000006821	ENSGACG00000014736 ENSGACG00000015806 ENSGACG00000008821	NEWSINFRUG00000154047 NEWSINFRUG00000143690			ENSCING00000006446	ENSANGG00000008362		AAEL000461	ZC328.3	YFL042C YDR326C YHR080C
ENSG00000123407	ENSMUSG00000050328	ENSRNOG00000016116	ENSOCUG00000001157	ENSBTAG00000000924	ENSCAFG00000006645						ENSGALG00000018427		GSTENG00028042001 HOXC12	ENSORLG00000007902	ENSGACG00000009391	NEWSINFRUG00000164408	ENSDARG00000046043
ENSG00000125962	ENSMUSG00000072969	ENSRNOG00000003187	ENSOCUG00000010948	ENSBTAG00000010114	ENSCAFG00000017774	ENSDNOG00000014556	ENSLAFG00000000902	ENSETEG00000004880
ENSG00000104267	ENSMUSG00000027562	ENSRNOG00000009629	ENSOCUG00000011742	ENSBTAG00000017733	ENSCAFG00000025202	ENSDNOG00000005408	ENSLAFG00000004406	ENSETEG00000008499	ENSMODG00000025608 ENSMODG00000015855	ENSOANG00000002036	ENSGALG00000015862	ENSXETG00000013774 ENSXETG00000013740	GSTENG00025516001 GSTENG00011437001	ENSORLG00000008342 ENSORLG00000012745	ENSGACG00000014774 ENSGACG00000004999	NEWSINFRUG00000120517 NEWSINFRUG00000122668	ENSDARG00000014488 ENSDARG00000011166			ENSANGG00000016723	CG7820	AAEL004930
ENSG00000175556	ENSMUSG00000016239	ENSRNOG00000013092	ENSOCUG00000012990	ENSBTAG00000002615	ENSCAFG00000018363	ENSDNOG00000018405	ENSLAFG00000005456	ENSETEG00000014323	ENSMODG00000010165	ENSOANG00000011656	ENSGALG00000008860	ENSXETG00000013825	GSTENG00029187001	ENSORLG00000009245	ENSGACG00000018731	NEWSINFRUG00000146647		ENSCSAVG00000006465	ENSCING00000015911 ENSCING00000014817	ENSANGG00000019149	CG32369	AAEL005267
ENSG00000153234	ENSMUSG00000026826	ENSRNOG00000005600	ENSOCUG00000000784	ENSBTAG00000003650	ENSCAFG00000009209	ENSDNOG00000000787	ENSLAFG00000018512	ENSETEG00000000379	ENSMODG00000004298	ENSOANG00000006120	ENSGALG00000012538	ENSXETG00000024016	GSTENG00030552001	ENSORLG00000016692 ENSORLG00000000050	ENSGACG00000005831	NEWSINFRUG00000136739	ENSDARG00000040850 ENSDARG00000017007 ENSDARG00000044532	ENSCSAVG00000004898	ENSCING00000009596	ENSANGG00000015733	CG1864	AAEL013270	C48D5.1
ENSG00000087510	ENSMUSG00000028640	ENSRNOG00000005246	ENSOCUG00000010996	ENSBTAG00000002065	ENSCAFG00000011996	ENSDNOG00000014671	ENSLAFG00000007788	ENSETEG00000012914	ENSMODG00000016445	ENSOANG00000009253	ENSGALG00000007690	ENSXETG00000012025	GSTENG00006144001	ENSORLG00000006158	ENSGACG00000005944	NEWSINFRUG00000154054	ENSDARG00000040606		ENSCING00000003722 ENSCING00000010699	ENSANGG00000016674	CG7807	AAEL006932	K06A1.1
ENSG00000169840	ENSMUSG00000053129	ENSRNOG00000000952	ENSOCUG00000004209	ENSBTAG00000009166	ENSCAFG00000006749	ENSDNOG00000011821		ENSETEG00000007498	ENSMODG00000009010	ENSOANG00000009063		ENSXETG00000011784	GSTENG00019041001	ENSORLG00000006664	ENSGACG00000020684	NEWSINFRUG00000149945	ENSDARG00000035735
ENSG00000134508	ENSMUSG00000040957	ENSRNOG00000012795	ENSOCUG00000001524	ENSBTAG00000008705	ENSCAFG00000018207	ENSDNOG00000008977	ENSLAFG00000017513	ENSETEG00000016243	ENSMODG00000021495	ENSOANG00000003360	ENSGALG00000014998	ENSXETG00000017180	GSTENG00027640001 GSTENG00019563001	ENSORLG00000017673	ENSGACG00000017298	NEWSINFRUG00000129531	ENSDARG00000062044		ENSCING00000006629	ENSANGG00000015749	CG6191	AAEL005863	Y71F9B.6
ENSG00000166211	ENSMUSG00000004359	ENSRNOG00000005720	ENSOCUG00000008070	ENSBTAG00000009904	ENSCAFG00000007012	ENSDNOG00000004496	ENSLAFG00000015661	ENSETEG00000004217	ENSMODG00000003044	ENSOANG00000005577	ENSGALG00000012786	ENSXETG00000027989		ENSORLG00000015777	ENSGACG00000019889	NEWSINFRUG00000123831	ENSDARG00000012435	ENSCSAVG00000003321
ENSG00000077684	ENSMUSG00000025764	ENSRNOG00000014066	ENSOCUG00000004521	ENSBTAG00000017493	ENSCAFG00000003808	ENSDNOG00000000548	ENSLAFG00000001017	ENSETEG00000017978	ENSMODG00000020759	ENSOANG00000010024	ENSGALG00000010214	ENSXETG00000022510	GSTENG00023329001	ENSORLG00000017964	ENSGACG00000004571	NEWSINFRUG00000138885	ENSDARG00000033707	ENSCSAVG00000003838	ENSCING00000004441	ENSANGG00000001363	CG7036	AAEL004834	Y53G8AR.2
ENSG00000147596	ENSMUSG00000042414	ENSRNOG00000021792		ENSBTAG00000000060	ENSCAFG00000007696	ENSDNOG00000011160	ENSLAFG00000015637	ENSETEG00000012290	ENSMODG00000007395		ENSGALG00000022809	ENSXETG00000015915	GSTENG00015589001	ENSORLG00000008105	ENSGACG00000002829	NEWSINFRUG00000143813	ENSDARG00000045371
ENSG00000128394	ENSMUSG00000009585	ENSRNOG00000016852		ENSBTAG00000007755	ENSCAFG00000023589 ENSCAFG00000015211	ENSDNOG00000009357	ENSLAFG00000008890 ENSLAFG00000005275	ENSETEG00000014702	ENSMODG00000018002	ENSOANG00000007150	ENSGALG00000014280	ENSXETG00000023905	GSTENG00015446001	ENSORLG00000011705	ENSGACG00000010521	NEWSINFRUG00000151731	ENSDARG00000015734
ENSG00000103740	ENSMUSG00000032281	ENSRNOG00000011381	ENSOCUG00000010163	ENSBTAG00000006231	ENSCAFG00000014189	ENSDNOG00000005915	ENSLAFG00000003430	ENSETEG00000012931	ENSMODG00000011666	ENSOANG00000005966	ENSGALG00000003286	ENSXETG00000009756	GSTENG00011376001	ENSORLG00000009239	ENSGACG00000007559	NEWSINFRUG00000129152	ENSDARG00000062077			ENSANGG00000010745	CG4501 CG4500	AAEL005740
ENSG00000171540	ENSMUSG00000021685	ENSRNOG00000010560	ENSOCUG00000016407		ENSCAFG00000009215	ENSDNOG00000010593	ENSLAFG00000007704	ENSETEG00000010175	ENSMODG00000019736	ENSOANG00000012589	ENSGALG00000016698	ENSXETG00000017073 ENSXETG00000027306		ENSORLG00000003238	ENSGACG00000015770 ENSGACG00000006004	NEWSINFRUG00000154219 NEWSINFRUG00000129005	ENSDARG00000058379 ENSDARG00000014201	ENSCSAVG00000011699	ENSCING00000016045	ENSANGG00000009212 ENSANGG00000027579		AAEL015197
ENSG00000169856	ENSMUSG00000043013	ENSRNOG00000008095	ENSOCUG00000003312	ENSBTAG00000008258	ENSCAFG00000015867	ENSDNOG00000009750	ENSLAFG00000017958	ENSETEG00000013665	ENSMODG00000001801		ENSGALG00000004551	ENSXETG00000006349	GSTENG00021465001	ENSORLG00000012932	ENSGACG00000016525	NEWSINFRUG00000141814	ENSDARG00000007982	ENSCSAVG00000000071	ENSCING00000014999	ENSANGG00000027212	CG1922	AAEL002359	C17H12.9
ENSG00000124785	ENSMUSG00000039114		ENSOCUG00000008677	ENSBTAG00000009873	ENSCAFG00000009491		ENSLAFG00000012437	ENSETEG00000016736	ENSMODG00000009842	ENSOANG00000002124	ENSGALG00000017397			ENSORLG00000003299 ENSORLG00000015615	ENSGACG00000000436	NEWSINFRUG00000148471	ENSDARG00000059403 ENSDARG00000055977 ENSDARG00000059402 ENSDARG00000042656
ENSG00000182628	ENSMUSG00000057399 ENSMUSG00000020492	ENSRNOG00000037114 ENSRNOG00000025981 ENSRNOG00000020446	ENSOCUG00000002334	ENSBTAG00000027111 ENSBTAG00000006527 ENSBTAG00000024417 ENSBTAG00000021680	ENSCAFG00000017578	ENSDNOG00000011918	ENSLAFG00000003405	ENSETEG00000005670	ENSMODG00000014619	ENSOANG00000008506	ENSGALG00000005090			ENSORLG00000005507	ENSGACG00000020160	NEWSINFRUG00000158526	ENSDARG00000012947
ENSG00000188452	ENSMUSG00000075256	ENSRNOG00000030212	ENSOCUG00000003021	ENSBTAG00000009257	ENSCAFG00000014193	ENSDNOG00000010687	ENSLAFG00000000611	ENSETEG00000018107	ENSMODG00000010384	ENSOANG00000003632	ENSGALG00000008910	ENSXETG00000014070	GSTENG00005395001	ENSORLG00000010576	ENSGACG00000002059	NEWSINFRUG00000128329		ENSCSAVG00000005944	ENSCING00000006470	ENSANGG00000008356	CG16708	AAEL015603 AAEL004542	T10B11.2	YLR260W YOR171C
ENSG00000198954	ENSMUSG00000036955	ENSRNOG00000000395	ENSOCUG00000002894	ENSBTAG00000014561	ENSCAFG00000013808	ENSDNOG00000006769	ENSLAFG00000005801	ENSETEG00000014078	ENSMODG00000010711	ENSOANG00000004778	ENSGALG00000004156	ENSXETG00000008834	GSTENG00025798001	ENSORLG00000010186	ENSGACG00000016068	NEWSINFRUG00000123293	ENSDARG00000061655 ENSDARG00000062053	ENSCSAVG00000001160 ENSCSAVG00000001166	ENSCING00000015238	ENSANGG00000022456	CG14043
ENSG00000106006	ENSMUSG00000043219	ENSRNOG00000006530	ENSOCUG00000011560	ENSBTAG00000024341	ENSCAFG00000002953	ENSDNOG00000001633	ENSLAFG00000006281	ENSETEG00000005146	ENSMODG00000000472	ENSOANG00000009168	ENSGALG00000011059	ENSXETG00000023479			ENSGACG00000009405
ENSG00000136014	ENSMUSG00000023984	ENSRNOG00000005637	ENSOCUG00000004663	ENSBTAG00000019946	ENSCAFG00000006375	ENSDNOG00000007859	ENSLAFG00000009464	ENSETEG00000002192	ENSMODG00000008126	ENSOANG00000006614	ENSGALG00000011400	ENSXETG00000009237	GSTENG00023809001	ENSORLG00000016627	ENSGACG00000020058	NEWSINFRUG00000123021	ENSDARG00000008069	ENSCSAVG00000007857	ENSCING00000006716	ENSANGG00000000971	CG4166	AAEL004980	Y71A12B.9	YMR223W
ENSG00000059758	ENSMUSG00000020015	ENSRNOG00000004148	ENSOCUG00000015720 ENSOCUG00000013583	ENSBTAG00000001510	ENSCAFG00000006459	ENSDNOG00000015981	ENSLAFG00000004270	ENSETEG00000010179	ENSMODG00000007944	ENSOANG00000006604	ENSGALG00000011456	ENSXETG00000001892	GSTENG00013262001 GSTENG00029742001	ENSORLG00000004015 ENSORLG00000009332	ENSGACG00000019148 ENSGACG00000004498	NEWSINFRUG00000164093	ENSDARG00000013914	ENSCSAVG00000006927	ENSCING00000009174	ENSANGG00000013373	CG10579		C07G1.3	YPL031C
ENSG00000138435	ENSMUSG00000027107	ENSRNOG00000018286		ENSBTAG00000018253	ENSCAFG00000013283	ENSDNOG00000016153	ENSLAFG00000011067	ENSETEG00000014042	ENSMODG00000009414	ENSOANG00000008607	ENSGALG00000009301	ENSXETG00000025420 ENSXETG00000025418	GSTENG00018725001 GSTENG00031449001	ENSORLG00000017512 ENSORLG00000001379	ENSGACG00000004638 ENSGACG00000011894	NEWSINFRUG00000128543 NEWSINFRUG00000148700	ENSDARG00000009021	ENSCSAVG00000008444	ENSCING00000011937	ENSANGG00000016303	CG11348	AAEL010570	K11G12.2 K11G12.7 T08G11.5 F09E8.7
ENSG00000134769	ENSMUSG00000024302	ENSRNOG00000016671	ENSOCUG00000003773	ENSBTAG00000012307	ENSCAFG00000017951	ENSDNOG00000010172	ENSLAFG00000005890	ENSETEG00000013376	ENSMODG00000010667	ENSOANG00000005607	ENSGALG00000015211	ENSXETG00000001233	GSTENG00016188001	ENSORLG00000017644	ENSGACG00000017909	NEWSINFRUG00000122738	ENSDARG00000031015			ENSANGG00000016260	CG8529	AAEL005343	F47G6.1
ENSG00000119508	ENSMUSG00000028341	ENSRNOG00000005964	ENSOCUG00000000737	ENSBTAG00000001864	ENSCAFG00000002536	ENSDNOG00000016428	ENSLAFG00000016922	ENSETEG00000016241	ENSMODG00000012660	ENSOANG00000002125	ENSGALG00000013568	ENSXETG00000024016	GSTENG00034035001	ENSORLG00000008732	ENSGACG00000009027	NEWSINFRUG00000143795	ENSDARG00000055854	ENSCSAVG00000004898	ENSCING00000009596	ENSANGG00000015733	CG1864	AAEL013270	C48D5.1
ENSG00000007372	ENSMUSG00000027168	ENSRNOG00000004410	ENSOCUG00000011075	ENSBTAG00000004561	ENSCAFG00000007491	ENSDNOG00000000761	ENSLAFG00000015520	ENSETEG00000002655	ENSMODG00000009611	ENSOANG00000015149	ENSGALG00000012123	ENSXETG00000008175	GSTENG00025814001 GSTENG00038084001 GSTENG00003400001	ENSORLG00000009913 ENSORLG00000000847	ENSGACG00000007835 ENSGACG00000016030 ENSGACG00000002490	NEWSINFRUG00000150640 NEWSINFRUG00000121553	ENSDARG00000045045 ENSDARG00000016640 ENSDARG00000045936 ENSDARG00000053364	ENSCSAVG00000007987	ENSCING00000006503	ENSANGG00000014846 ENSANGG00000014938	CG11186	AAEL002321	F14F3.1
ENSG00000111785	ENSMUSG00000035620	ENSRNOG00000007323	ENSOCUG00000006126	ENSBTAG00000002042	ENSCAFG00000001805	ENSDNOG00000010930	ENSLAFG00000005009	ENSETEG00000010442	ENSMODG00000001629	ENSOANG00000005533	ENSGALG00000012642	ENSXETG00000014801	GSTENG00002644001 GSTENG00022786001	ENSORLG00000011163	ENSGACG00000011833	NEWSINFRUG00000154828	ENSDARG00000005972	ENSCSAVG00000002759		ENSANGG00000018730	CG15797	AAEL009415	Y69A2AR.2
ENSG00000139874	ENSMUSG00000035431	ENSRNOG00000022714	ENSOCUG00000013202	ENSBTAG00000006582	ENSCAFG00000013755	ENSDNOG00000000662	ENSLAFG00000013010		ENSMODG00000012009		ENSGALG00000010139				ENSGACG00000000775	NEWSINFRUG00000120994	ENSDARG00000003049			ENSANGG00000006798 ENSANGG00000015582	CG13702 CG7285	AAEL012920 AAEL012356	R106.2
ENSG00000160908	ENSMUSG00000029627	ENSRNOG00000000983	ENSOCUG00000002444	ENSBTAG00000016190		ENSDNOG00000016183	ENSLAFG00000014746	ENSETEG00000016868
ENSG00000113657	ENSMUSG00000024501	ENSRNOG00000018992	ENSOCUG00000003766	ENSBTAG00000010661	ENSCAFG00000006607	ENSDNOG00000005550	ENSLAFG00000013018	ENSETEG00000013082	ENSMODG00000009999	ENSOANG00000012564	ENSGALG00000007582	ENSXETG00000012718	GSTENG00008706001 GSTENG00026473001	ENSORLG00000019028	ENSGACG00000020747	NEWSINFRUG00000129078	ENSDARG00000002587	ENSCSAVG00000006214	ENSCING00000003138	ENSANGG00000002585	CG1411	AAEL007633	R06C7.3 C47E12.8	YIR027C
ENSG00000046889	ENSMUSG00000048960	ENSRNOG00000005391	ENSOCUG00000001781	ENSBTAG00000017991	ENSCAFG00000007620	ENSDNOG00000017027	ENSLAFG00000016048	ENSETEG00000007319	ENSMODG00000007595	ENSOANG00000013504	ENSGALG00000015564	ENSXETG00000024001	GSTENG00019171001	ENSORLG00000008271	ENSGACG00000002845	NEWSINFRUG00000120663
ENSG00000179021	ENSMUSG00000069956 ENSMUSG00000059920	ENSRNOG00000011399 ENSRNOG00000038965 ENSRNOG00000000720	ENSOCUG00000014034	ENSBTAG00000007970	ENSCAFG00000008412	ENSDNOG00000011086	ENSLAFG00000017952	ENSETEG00000016134	ENSMODG00000016949	ENSOANG00000000490	ENSGALG00000015402	ENSXETG00000007628	GSTENG00007413001	ENSORLG00000015853	ENSGACG00000006742	NEWSINFRUG00000146274	ENSDARG00000061522	ENSCSAVG00000003253	ENSCING00000005570	ENSANGG00000019187	CG13876	AAEL008561
ENSG00000187140	ENSMUSG00000067261	ENSRNOG00000009021	ENSOCUG00000010467	ENSBTAG00000008501	ENSCAFG00000023383	ENSDNOG00000005013			ENSMODG00000001413	ENSOANG00000012518	ENSGALG00000012644	ENSXETG00000010836					ENSDARG00000021032	ENSCSAVG00000003957 ENSCSAVG00000003964	ENSCING00000003398 ENSCING00000003394	ENSANGG00000008042	CG3668	AAEL014284	C47G2.2	YNL068C
ENSG00000116106	ENSMUSG00000026235	ENSRNOG00000013213	ENSOCUG00000006723	ENSBTAG00000010030	ENSCAFG00000015936		ENSLAFG00000011048		ENSMODG00000021189	ENSOANG00000010961	ENSGALG00000005256	ENSXETG00000007614		ENSORLG00000008991	ENSGACG00000000101	NEWSINFRUG00000128665	ENSDARG00000010767
ENSG00000166803	ENSMUSG00000060777 ENSMUSG00000040204	ENSRNOG00000016561 ENSRNOG00000038209	ENSOCUG00000002319	ENSBTAG00000000338	ENSCAFG00000017088	ENSDNOG00000002695	ENSLAFG00000017606	ENSETEG00000011821	ENSMODG00000010749	ENSOANG00000013356		ENSXETG00000027460	GSTENG00003753001	ENSORLG00000014346	ENSGACG00000007967	NEWSINFRUG00000158464	ENSDARG00000063675
ENSG00000104177	ENSMUSG00000049230 ENSMUSG00000027201	ENSRNOG00000005258	ENSOCUG00000013043	ENSBTAG00000008771	ENSCAFG00000014008	ENSDNOG00000004667	ENSLAFG00000012990	ENSETEG00000005360	ENSMODG00000002744	ENSOANG00000007375	ENSGALG00000004905	ENSXETG00000018412	GSTENG00018073001 GSTENG00018074001	ENSORLG00000002730	ENSGACG00000016759	NEWSINFRUG00000125934	ENSDARG00000059398
ENSG00000126778	ENSMUSG00000051367	ENSRNOG00000022777	ENSOCUG00000014268	ENSBTAG00000012139	ENSCAFG00000015623	ENSDNOG00000018725	ENSLAFG00000013981	ENSETEG00000019169	ENSMODG00000008640		ENSGALG00000020359	ENSXETG00000016943 ENSXETG00000026158	GSTENG00032224001	ENSORLG00000015761	ENSGACG00000008432	NEWSINFRUG00000120390	ENSDARG00000039304 ENSDARG00000026473	ENSCSAVG00000002607		ENSANGG00000003735	CG11121	AAEL014151 AAEL009170	W05E10.3
ENSG00000165556	ENSMUSG00000029646	ENSRNOG00000032759	ENSOCUG00000004893	ENSBTAG00000001819	ENSCAFG00000006742			ENSETEG00000018589	ENSMODG00000009021		ENSGALG00000017094
ENSG00000183734							ENSLAFG00000008495
ENSG00000116774	ENSMUSG00000027848	ENSRNOG00000019211	ENSOCUG00000003791	ENSBTAG00000011327	ENSCAFG00000009334	ENSDNOG00000015797	ENSLAFG00000008070	ENSETEG00000009888	ENSMODG00000000647		ENSGALG00000001956	ENSXETG00000001697	GSTENG00033830001 GSTENG00023348001	ENSORLG00000016063 ENSORLG00000014950	ENSGACG00000000536 ENSGACG00000011204	NEWSINFRUG00000130387 NEWSINFRUG00000160917	ENSDARG00000062171 ENSDARG00000061852
ENSG00000163828	ENSMUSG00000063911 ENSMUSG00000032494	ENSRNOG00000037171	ENSOCUG00000004992	ENSBTAG00000021119 ENSBTAG00000013608	ENSCAFG00000013711		ENSLAFG00000009140	ENSETEG00000014824 ENSETEG00000012649	ENSMODG00000025319		ENSGALG00000012623	ENSXETG00000009177		ENSORLG00000015285			ENSDARG00000035095
ENSG00000113319	ENSMUSG00000021708	ENSRNOG00000013818	ENSOCUG00000003533	ENSBTAG00000021888	ENSCAFG00000008744	ENSDNOG00000002801	ENSLAFG00000011576	ENSETEG00000012288	ENSMODG00000020263	ENSOANG00000014772 ENSOANG00000001603	ENSGALG00000015598	ENSXETG00000022942	GSTENG00028606001 GSTENG00025307001 GSTENG00028605001	ENSORLG00000003190 ENSORLG00000000753	ENSGACG00000000366 ENSGACG00000005945	NEWSINFRUG00000137109 NEWSINFRUG00000154212	ENSDARG00000059730 ENSDARG00000002816			ENSANGG00000024049		AAEL011226
ENSG00000080709	ENSMUSG00000054477	ENSRNOG00000016675	ENSOCUG00000014818	ENSBTAG00000011076	ENSCAFG00000000220	ENSDNOG00000010552	ENSLAFG00000010788	ENSETEG00000013755	ENSMODG00000015701	ENSOANG00000015602 ENSOANG00000008885 ENSOANG00000004321	ENSGALG00000002539	ENSXETG00000021518	GSTENG00017335001	ENSORLG00000009605	ENSGACG00000017239	NEWSINFRUG00000150329	ENSDARG00000014939	ENSCSAVG00000006202	ENSCING00000009747	ENSANGG00000027758 ENSANGG00000018068	CG10706	AAEL006455	F08A10.1
ENSG00000125798	ENSMUSG00000037025	ENSRNOG00000013133	ENSOCUG00000007368	ENSBTAG00000012407	ENSCAFG00000005168	ENSDNOG00000006385	ENSLAFG00000000062	ENSETEG00000011013	ENSMODG00000006213	ENSOANG00000015108	ENSGALG00000018733	ENSXETG00000026998	GSTENG00031338001	ENSORLG00000017407	ENSGACG00000006986 ENSGACG00000011863	NEWSINFRUG00000161182 NEWSINFRUG00000126842	ENSDARG00000003411	ENSCSAVG00000004649 ENSCSAVG00000011291	ENSCING00000008834	ENSANGG00000019661	CG10002	AAEL003173 AAEL003163	F38A6.1	YNL068C
ENSG00000138231	ENSMUSG00000032469	ENSRNOG00000014588	ENSOCUG00000015129	ENSBTAG00000019949	ENSCAFG00000007501	ENSDNOG00000019806	ENSLAFG00000005827	ENSETEG00000011830	ENSMODG00000018554	ENSOANG00000007783	ENSGALG00000001190	ENSXETG00000027491	GSTENG00012835001		ENSGACG00000009122	NEWSINFRUG00000146185	ENSDARG00000056923	ENSCSAVG00000007545	ENSCING00000011388	ENSANGG00000010941	CG7942	AAEL015013	C55B7.8	YKL149C
ENSG00000100554	ENSMUSG00000021114	ENSRNOG00000009080	ENSOCUG00000012018	ENSBTAG00000016309	ENSCAFG00000016369	ENSDNOG00000013927	ENSLAFG00000013415	ENSETEG00000019000	ENSMODG00000009896 ENSMODG00000001103	ENSOANG00000005410	ENSGALG00000009570	ENSXETG00000011222	GSTENG00023000001	ENSORLG00000011809	ENSGACG00000008522	NEWSINFRUG00000137651	ENSDARG00000011175	ENSCSAVG00000009346	ENSCING00000004770	ENSANGG00000008028	CG8186 CG8310	AAEL009808	F55H2.2	YEL051W
ENSG00000180447	ENSMUSG00000052957		ENSOCUG00000011405	ENSBTAG00000012424	ENSCAFG00000023269				ENSMODG00000003495		ENSGALG00000017658		GSTENG00025163001	ENSORLG00000002967 ENSORLG00000014341		NEWSINFRUG00000163183 NEWSINFRUG00000163370							F27E5.4
ENSG00000163104	ENSMUSG00000029920	ENSRNOG00000006391	ENSOCUG00000017283	ENSBTAG00000017061	ENSCAFG00000010026	ENSDNOG00000000806	ENSLAFG00000000040	ENSETEG00000014766	ENSMODG00000019268	ENSOANG00000013764	ENSGALG00000010400	ENSXETG00000019214	GSTENG00032631001	ENSORLG00000004869	ENSGACG00000007327	NEWSINFRUG00000147781	ENSDARG00000062878	ENSCSAVG00000000001	ENSCING00000001688	ENSANGG00000019846	CG5899	AAEL007558	M03C11.8	YAL019W
ENSG00000179761	ENSMUSG00000017453	ENSRNOG00000008798	ENSOCUG00000015278	ENSBTAG00000007946	ENSCAFG00000018883	ENSDNOG00000009522	ENSLAFG00000013866	ENSETEG00000014408	ENSMODG00000019322	ENSOANG00000012643		ENSXETG00000009467	GSTENG00008761001	ENSORLG00000013727	ENSGACG00000013689	NEWSINFRUG00000123451	ENSDARG00000055591	ENSCSAVG00000008247 ENSCSAVG00000002044	ENSCING00000003223 ENSCING00000013532 ENSCING00000010430 ENSCING00000005988 ENSCING00000014735 ENSCING00000011748 ENSCING00000010431				C15B12.8 C15B12.1
ENSG00000105880	ENSMUSG00000029755	ENSRNOG00000010905	ENSOCUG00000008599	ENSBTAG00000018645	ENSCAFG00000002191	ENSDNOG00000008778		ENSETEG00000012905	ENSMODG00000016468		ENSGALG00000009129	ENSXETG00000016572	GSTENG00032957001	ENSORLG00000004561	ENSGACG00000006792	NEWSINFRUG00000160916 NEWSINFRUG00000165242	ENSDARG00000042296
ENSG00000139211	ENSMUSG00000048218	ENSRNOG00000007032		ENSBTAG00000002025	ENSCAFG00000009232	ENSDNOG00000006741	ENSLAFG00000009136	ENSETEG00000004229	ENSMODG00000023243	ENSOANG00000003409	ENSGALG00000009739	ENSXETG00000002000	GSTENG00028186001 GSTENG00027325001	ENSORLG00000000437	ENSGACG00000001013 ENSGACG00000007812	NEWSINFRUG00000129323 NEWSINFRUG00000137848	ENSDARG00000061327
ENSG00000185585	ENSMUSG00000046618	ENSRNOG00000014034		ENSBTAG00000004848	ENSCAFG00000020214	ENSDNOG00000017836	ENSLAFG00000013500	ENSETEG00000012018	ENSMODG00000019750	ENSOANG00000013302	ENSGALG00000001048				ENSGACG00000003569	NEWSINFRUG00000135477	ENSDARG00000039941 ENSDARG00000005648
ENSG00000128052	ENSMUSG00000062960	ENSRNOG00000002511	ENSOCUG00000005062	ENSBTAG00000001462	ENSCAFG00000002079	ENSDNOG00000015773	ENSLAFG00000014443	ENSETEG00000016586	ENSMODG00000020673	ENSOANG00000003802	ENSGALG00000013907	ENSXETG00000021061	GSTENG00032761001	ENSORLG00000000592	ENSGACG00000014277	NEWSINFRUG00000126251	ENSDARG00000017321
ENSG00000181965	ENSMUSG00000048904	ENSRNOG00000022405	ENSOCUG00000004405	ENSBTAG00000003331	ENSCAFG00000001083	ENSDNOG00000018026	ENSLAFG00000010799	ENSETEG00000015577	ENSMODG00000014458	ENSOANG00000003865	ENSGALG00000006349	ENSXETG00000007898	GSTENG00012076001	ENSORLG00000020531		NEWSINFRUG00000154674	ENSDARG00000056130	ENSCSAVG00000003501	ENSCING00000004039	ENSANGG00000025836	CG7659	AAEL014143 AAEL009609	C34E10.7
ENSG00000198898	ENSMUSG00000015733	ENSRNOG00000028549	ENSOCUG00000003591	ENSBTAG00000004072	ENSCAFG00000003408	ENSDNOG00000005771	ENSLAFG00000007766	ENSETEG00000019711	ENSMODG00000015812	ENSOANG00000000893	ENSGALG00000009385	ENSXETG00000021760	GSTENG00029823001	ENSORLG00000019685	ENSGACG00000009107	NEWSINFRUG00000127242		ENSCSAVG00000009571	ENSCING00000001328	ENSANGG00000014651	CG10540	AAEL013778	D2024.6	YKL007W
ENSG00000134138	ENSMUSG00000027210	ENSRNOG00000004730	ENSOCUG00000009906	ENSBTAG00000003172	ENSCAFG00000008498	ENSDNOG00000012289	ENSLAFG00000016363	ENSETEG00000014525	ENSMODG00000001274	ENSOANG00000010063	ENSGALG00000009799	ENSXETG00000012882	GSTENG00032017001 GSTENG00032018001	ENSORLG00000015387 ENSORLG00000013127	ENSGACG00000005610 ENSGACG00000010527	NEWSINFRUG00000137931 NEWSINFRUG00000141523	ENSDARG00000042361 ENSDARG00000027795	ENSCSAVG00000008910	ENSCING00000005356	ENSANGG00000004803 ENSANGG00000022368	CG17117	AAEL011643	T28F12.2	YGL096W YPL177C
ENSG00000170279
ENSG00000173801	ENSMUSG00000001552	ENSRNOG00000015380	ENSOCUG00000012063	ENSBTAG00000017685	ENSCAFG00000015912	ENSDNOG00000004800	ENSLAFG00000002854	ENSETEG00000019463	ENSMODG00000014681	ENSOANG00000013831	ENSGALG00000011905	ENSXETG00000006970	GSTENG00008530001 GSTENG00019351001	ENSORLG00000012542	ENSGACG00000000333 ENSGACG00000018328	NEWSINFRUG00000141819 NEWSINFRUG00000140043	ENSDARG00000059067 ENSDARG00000010968 ENSDARG00000058190	ENSCSAVG00000003739	ENSCING00000007020	ENSANGG00000013533	CG11579	AAEL002887	K05C4.6	YEL013W
ENSG00000131503	ENSMUSG00000024483	ENSRNOG00000030247	ENSOCUG00000015943	ENSBTAG00000025194 ENSBTAG00000010871	ENSCAFG00000005786	ENSDNOG00000014116	ENSLAFG00000005337	ENSETEG00000012639	ENSMODG00000011596	ENSOANG00000001493	ENSGALG00000001099	ENSXETG00000018337	GSTENG00017123001	ENSORLG00000006908	ENSGACG00000018351	NEWSINFRUG00000129674	ENSDARG00000061134 ENSDARG00000060229	ENSCSAVG00000003666	ENSCING00000006550	ENSANGG00000022413		AAEL004651
ENSG00000172738	ENSMUSG00000071163			ENSBTAG00000002369	ENSCAFG00000023122 ENSCAFG00000001451
ENSG00000146904	ENSMUSG00000029859	ENSRNOG00000017525	ENSOCUG00000011082	ENSBTAG00000006359	ENSCAFG00000003578	ENSDNOG00000013454		ENSETEG00000010053	ENSMODG00000001465		ENSGALG00000014687
ENSG00000163508	ENSMUSG00000032446	ENSRNOG00000005049	ENSOCUG00000005884 ENSOCUG00000000451	ENSBTAG00000016920	ENSCAFG00000005510	ENSDNOG00000010066	ENSLAFG00000004142 ENSLAFG00000011766	ENSETEG00000015428	ENSMODG00000015057	ENSOANG00000012619	ENSGALG00000011122 ENSGALG00000011424	ENSXETG00000019924		ENSORLG00000016828	ENSGACG00000005648	NEWSINFRUG00000144384		ENSCSAVG00000002247	ENSCING00000000810	ENSANGG00000018330	CG7260	AAEL015073
ENSG00000184302	ENSMUSG00000021099	ENSRNOG00000006296	ENSOCUG00000004752	ENSBTAG00000013035	ENSCAFG00000015619	ENSDNOG00000005251	ENSLAFG00000003106	ENSETEG00000006958	ENSMODG00000008633		ENSGALG00000020359	ENSXETG00000016945	GSTENG00032226001	ENSORLG00000015766	ENSGACG00000008430	NEWSINFRUG00000149651	ENSDARG00000031316 ENSDARG00000025187	ENSCSAVG00000001309	ENSCING00000005828	ENSANGG00000022932	CG18455	AAEL000414	W05E10.3
ENSG00000130518	ENSMUSG00000035586	ENSRNOG00000022611		ENSBTAG00000024904 ENSBTAG00000025033 ENSBTAG00000025790 ENSBTAG00000026118	ENSCAFG00000014907		ENSLAFG00000016219	ENSETEG00000007255
ENSG00000112238	ENSMUSG00000040478	ENSRNOG00000007683	ENSOCUG00000003216	ENSBTAG00000006095		ENSDNOG00000006520			ENSMODG00000018089
ENSG00000136750	ENSMUSG00000026787	ENSRNOG00000018200	ENSOCUG00000017480	ENSBTAG00000008056	ENSCAFG00000004299	ENSDNOG00000006040	ENSLAFG00000009255	ENSETEG00000017622	ENSMODG00000008626	ENSOANG00000006028	ENSGALG00000007588	ENSXETG00000026517	GSTENG00025497001	ENSORLG00000012966	ENSGACG00000005146	NEWSINFRUG00000122705	ENSDARG00000038322	ENSCSAVG00000008560	ENSCING00000001989	ENSANGG00000014333	CG14994	AAEL011981	Y37D8A.23
ENSG00000084676	ENSMUSG00000020647	ENSRNOG00000004068	ENSOCUG00000015422	ENSBTAG00000015007	ENSCAFG00000004075	ENSDNOG00000009924	ENSLAFG00000014442	ENSETEG00000013375	ENSMODG00000015907	ENSOANG00000004546	ENSGALG00000016617	ENSXETG00000021173	GSTENG00035443001		ENSGACG00000006727	NEWSINFRUG00000143032	ENSDARG00000042867 ENSDARG00000018257				CG13109	AAEL002382
ENSG00000153266	ENSMUSG00000021743	ENSRNOG00000009206	ENSOCUG00000002823	ENSBTAG00000020302	ENSCAFG00000007121	ENSDNOG00000002699	ENSLAFG00000013550	ENSETEG00000020278	ENSMODG00000002738	ENSOANG00000006012	ENSGALG00000007184	ENSXETG00000022248	GSTENG00026647001	ENSORLG00000010156	ENSGACG00000011629	NEWSINFRUG00000146900	ENSDARG00000032028
ENSG00000077782	ENSMUSG00000031565	ENSRNOG00000016050	ENSOCUG00000004150	ENSBTAG00000015457	ENSCAFG00000005970	ENSDNOG00000009377	ENSLAFG00000018249	ENSETEG00000009560	ENSMODG00000010647	ENSOANG00000003252	ENSGALG00000003311	ENSXETG00000016775	GSTENG00025402001	ENSORLG00000000321 ENSORLG00000014206	ENSGACG00000012410 ENSGACG00000015518	NEWSINFRUG00000121687 NEWSINFRUG00000151196	ENSDARG00000011190 ENSDARG00000011027
ENSG00000070214	ENSMUSG00000028412	ENSRNOG00000017846	ENSOCUG00000005946	ENSBTAG00000007163	ENSCAFG00000002758	ENSDNOG00000018397	ENSLAFG00000000191	ENSETEG00000006350	ENSMODG00000016274	ENSOANG00000004197	ENSGALG00000015439	ENSXETG00000000925	GSTENG00012237001 GSTENG00037579001 GSTENG00005618001	ENSORLG00000005967 ENSORLG00000020514	ENSGACG00000018031 ENSGACG00000016300	NEWSINFRUG00000141816 NEWSINFRUG00000161203 NEWSINFRUG00000164319 NEWSINFRUG00000139463	ENSDARG00000015946 ENSDARG00000004568	ENSCSAVG00000007275	ENSCING00000006870	ENSANGG00000018049	CG1311	AAEL001935	F35C8.7	YOR161C
ENSG00000119760	ENSMUSG00000053134	ENSRNOG00000004927	ENSOCUG00000010219	ENSBTAG00000003906	ENSCAFG00000025500 ENSCAFG00000023791 ENSCAFG00000024802 ENSCAFG00000024027	ENSDNOG00000001274	ENSLAFG00000011187	ENSETEG00000015928	ENSMODG00000015590	ENSOANG00000005685	ENSGALG00000010048	ENSXETG00000022502		ENSORLG00000018212	ENSGACG00000012880	NEWSINFRUG00000149297	ENSDARG00000013461
ENSG00000181449	ENSMUSG00000074637	ENSRNOG00000012199	ENSOCUG00000011135	ENSBTAG00000011598	ENSCAFG00000011642	ENSDNOG00000019903	ENSLAFG00000000322	ENSETEG00000006366	ENSMODG00000021292	ENSOANG00000004458	ENSGALG00000008848	ENSXETG00000026292	GSTENG00006460001	ENSORLG00000011685	ENSGACG00000006100	NEWSINFRUG00000161142 NEWSINFRUG00000123737	ENSDARG00000014243					AAEL000864	F40E10.2
ENSG00000182149	ENSMUSG00000031729	ENSRNOG00000015144	ENSOCUG00000009022	ENSBTAG00000019883	ENSCAFG00000020215	ENSDNOG00000003314	ENSLAFG00000016320	ENSETEG00000010058	ENSMODG00000002446	ENSOANG00000008190	ENSGALG00000000811	ENSXETG00000019851 ENSXETG00000023423	GSTENG00007163001	ENSORLG00000005825	ENSGACG00000015470	NEWSINFRUG00000142591	ENSDARG00000051888		ENSCING00000002913	ENSANGG00000011018	CG10103	AAEL001385	K10C8.3	YNL265C
ENSG00000120094	ENSMUSG00000018973	ENSRNOG00000008506	ENSOCUG00000001720	ENSBTAG00000007603	ENSCAFG00000016841	ENSDNOG00000006826			ENSMODG00000012351		ENSGALG00000013454
ENSG00000169783	ENSMUSG00000049556	ENSRNOG00000017193	ENSOCUG00000005974		ENSCAFG00000018057	ENSDNOG00000012232	ENSLAFG00000010692	ENSETEG00000013302	ENSMODG00000025399	ENSOANG00000013373	ENSGALG00000002708	ENSXETG00000015270	GSTENG00018189001 GSTENG00016092001	ENSORLG00000001803 ENSORLG00000001128	ENSGACG00000017157 ENSGACG00000003462	NEWSINFRUG00000162647 NEWSINFRUG00000154725	ENSDARG00000035899 ENSDARG00000034165
ENSG00000092621	ENSMUSG00000061352 ENSMUSG00000058350 ENSMUSG00000061495 ENSMUSG00000063514 ENSMUSG00000053398	ENSRNOG00000025289 ENSRNOG00000019328 ENSRNOG00000013316 ENSRNOG00000038078	ENSOCUG00000005759	ENSBTAG00000006769	ENSCAFG00000010843 ENSCAFG00000010063 ENSCAFG00000025426 ENSCAFG00000023328 ENSCAFG00000025283	ENSDNOG00000019371	ENSLAFG00000002391	ENSETEG00000005377	ENSMODG00000005422	ENSOANG00000015600	ENSGALG00000002988	ENSXETG00000008530	GSTENG00031408001	ENSORLG00000017192	ENSGACG00000005149	NEWSINFRUG00000140665	ENSDARG00000001873	ENSCSAVG00000011461	ENSCING00000009195	ENSANGG00000014281	CG6287	AAEL005336	C31C9.2	YIL074C YER081W
ENSG00000187555	ENSMUSG00000022710	ENSRNOG00000025496	ENSOCUG00000003527	ENSBTAG00000005455	ENSCAFG00000018993	ENSDNOG00000003304	ENSLAFG00000007545	ENSETEG00000016190	ENSMODG00000005702	ENSOANG00000008251	ENSGALG00000007307	ENSXETG00000008697	GSTENG00021876001	ENSORLG00000012876	ENSGACG00000014304	NEWSINFRUG00000135490	ENSDARG00000041978	ENSCSAVG00000001569	ENSCING00000004226	ENSANGG00000004960	CG1490	AAEL013203	H19N07.2	YMR304W
ENSG00000171956	ENSMUSG00000059246	ENSRNOG00000032137		ENSBTAG00000019114	ENSCAFG00000001637	ENSDNOG00000012364	ENSLAFG00000000062	ENSETEG00000006330	ENSMODG00000024647	ENSOANG00000015108	ENSGALG00000018733	ENSXETG00000017708	GSTENG00015971001	ENSORLG00000007576	ENSGACG00000010700	NEWSINFRUG00000139631	ENSDARG00000045569		ENSCING00000008834	ENSANGG00000002511 ENSANGG00000020221	CG11921	AAEL002951 AAEL015443 AAEL002954	K10G6.1	YNL068C
ENSG00000075891	ENSMUSG00000004231	ENSRNOG00000014253	ENSOCUG00000012860	ENSBTAG00000012498	ENSCAFG00000009709	ENSDNOG00000013328	ENSLAFG00000002388	ENSETEG00000014765	ENSMODG00000019353		ENSGALG00000005689	ENSXETG00000014206	GSTENG00016448001	ENSORLG00000009321	ENSGACG00000008391	NEWSINFRUG00000134443	ENSDARG00000032578 ENSDARG00000028148	ENSCSAVG00000001640	ENSCING00000005977	ENSANGG00000014852	CG11049	AAEL002348	C04G2.7 K06B9.5
ENSG00000133424	ENSMUSG00000004383	ENSRNOG00000013742	ENSOCUG00000001734	ENSBTAG00000021953	ENSCAFG00000001740	ENSDNOG00000014541	ENSLAFG00000018224	ENSETEG00000006241	ENSMODG00000001264	ENSOANG00000005515	ENSGALG00000012559	ENSXETG00000020247	GSTENG00013903001	ENSORLG00000009895	ENSGACG00000019221	NEWSINFRUG00000150469	ENSDARG00000005126		ENSCING00000011761	ENSANGG00000009823	CG9996		K09C8.4
ENSG00000184937	ENSMUSG00000016458	ENSRNOG00000013074	ENSOCUG00000005882		ENSCAFG00000007426	ENSDNOG00000003652	ENSLAFG00000006160	ENSETEG00000000684	ENSMODG00000009646	ENSOANG00000015147	ENSGALG00000012115	ENSXETG00000008172	GSTENG00014905001 GSTENG00025819001	ENSORLG00000012424 ENSORLG00000009859	ENSGACG00000016020 ENSGACG00000003299	NEWSINFRUG00000126176 NEWSINFRUG00000121560	ENSDARG00000007990 ENSDARG00000031420 ENSDARG00000022639
ENSG00000128563	ENSMUSG00000066070 ENSMUSG00000039737	ENSRNOG00000001426	ENSOCUG00000014411	ENSBTAG00000004106	ENSCAFG00000013721	ENSDNOG00000015616	ENSLAFG00000004916	ENSETEG00000006541	ENSMODG00000023127	ENSOANG00000000153	ENSGALG00000001833	ENSXETG00000024610	GSTENG00018462001	ENSORLG00000015902	ENSGACG00000004935	NEWSINFRUG00000161345	ENSDARG00000033126		ENSCING00000014014	ENSANGG00000018745	CG8441	AAEL000785	F37A4.2
ENSG00000078579	ENSMUSG00000031603	ENSRNOG00000000109	ENSOCUG00000000732	ENSBTAG00000002548	ENSCAFG00000006845	ENSDNOG00000011010	ENSLAFG00000017616	ENSETEG00000006421	ENSMODG00000019059	ENSOANG00000007641	ENSGALG00000013663	ENSXETG00000014498	GSTENG00035824001	ENSORLG00000020806	ENSGACG00000018613	NEWSINFRUG00000128379	ENSDARG00000007356	ENSCSAVG00000005620	ENSCING00000004434		CG4608		C05D11.4
ENSG00000081377	ENSMUSG00000033102	ENSRNOG00000018999	ENSOCUG00000005332	ENSBTAG00000011589	ENSCAFG00000001201	ENSDNOG00000018552	ENSLAFG00000018485	ENSETEG00000002340	ENSMODG00000012388 ENSMODG00000000532	ENSOANG00000001831	ENSGALG00000012627	ENSXETG00000014839	GSTENG00030915001	ENSORLG00000003939	ENSGACG00000006728	NEWSINFRUG00000150584	ENSDARG00000021483	ENSCSAVG00000008416	ENSCING00000007516	ENSANGG00000016912	CG7134	AAEL004410	C17G10.4	YFR028C
ENSG00000101236	ENSMUSG00000048911	ENSRNOG00000021250	ENSOCUG00000011224	ENSBTAG00000007922	ENSCAFG00000006140	ENSDNOG00000005683	ENSLAFG00000003126	ENSETEG00000009465	ENSMODG00000015442	ENSOANG00000006543	ENSGALG00000001640	ENSXETG00000017989	GSTENG00033492001 GSTENG00018788001 GSTENG00022694001	ENSORLG00000006343	ENSGACG00000017626 ENSGACG00000006380 ENSGACG00000019246	NEWSINFRUG00000139406 NEWSINFRUG00000143090 NEWSINFRUG00000127568	ENSDARG00000036965 ENSDARG00000039483 ENSDARG00000022891	ENSCSAVG00000004779
ENSG00000111799	ENSMUSG00000032332	ENSRNOG00000010510	ENSOCUG00000015320	ENSBTAG00000020056	ENSCAFG00000002702	ENSDNOG00000010395	ENSLAFG00000010089	ENSETEG00000018474	ENSMODG00000018507		ENSGALG00000015908	ENSXETG00000003603	GSTENG00031320001 GSTENG00020231001 GSTENG00031322001	ENSORLG00000017312 ENSORLG00000017285	ENSGACG00000006800 ENSGACG00000011819	NEWSINFRUG00000151796 NEWSINFRUG00000131881	ENSDARG00000009090 ENSDARG00000019601
ENSG00000136352	ENSMUSG00000001496	ENSRNOG00000008644		ENSBTAG00000000541			ENSLAFG00000014638	ENSETEG00000001746	ENSMODG00000012691		ENSGALG00000020423	ENSXETG00000002909	GSTENG00031348001	ENSORLG00000008626	ENSGACG00000011301		ENSDARG00000019835
ENSG00000113196	ENSMUSG00000037335	ENSRNOG00000002582	ENSOCUG00000016256	ENSBTAG00000002335	ENSCAFG00000017641	ENSDNOG00000007934	ENSLAFG00000017517	ENSETEG00000010988	ENSMODG00000008678	ENSOANG00000005097	ENSGALG00000010757	ENSXETG00000008479	GSTENG00014615001	ENSORLG00000015508	ENSGACG00000020816	NEWSINFRUG00000127883	ENSDARG00000008305	ENSCSAVG00000009388	ENSCING00000005750	ENSANGG00000010697	CG18144	AAEL002423
ENSG00000106571	ENSMUSG00000021318	ENSRNOG00000014395	ENSOCUG00000006563	ENSBTAG00000010671	ENSCAFG00000003535	ENSDNOG00000018888	ENSLAFG00000008944	ENSETEG00000003955	ENSMODG00000002714	ENSOANG00000010699	ENSGALG00000012329	ENSXETG00000001856	GSTENG00025555001	ENSORLG00000012490	ENSGACG00000004834	NEWSINFRUG00000153715
ENSG00000165609	ENSMUSG00000025817	ENSRNOG00000030252 ENSRNOG00000017741	ENSOCUG00000009308	ENSBTAG00000019509	ENSCAFG00000004794	ENSDNOG00000010984	ENSLAFG00000012052	ENSETEG00000006403 ENSETEG00000013622	ENSMODG00000016824	ENSOANG00000015421	ENSGALG00000014039 ENSGALG00000013967	ENSXETG00000021953	GSTENG00013252001	ENSORLG00000020802	ENSGACG00000019169		ENSDARG00000003630						W02G9.1	YBR111C
ENSG00000102181	ENSMUSG00000035776	ENSRNOG00000032604 ENSRNOG00000024953 ENSRNOG00000018148	ENSOCUG00000016710	ENSBTAG00000009659	ENSCAFG00000019136		ENSLAFG00000018642	ENSETEG00000019772	ENSMODG00000025339	ENSOANG00000011636	ENSGALG00000009075		GSTENG00009053001	ENSORLG00000020644	ENSGACG00000000749	NEWSINFRUG00000133012	ENSDARG00000056722
ENSG00000111783	ENSMUSG00000020037	ENSRNOG00000007360		ENSBTAG00000000147	ENSCAFG00000001813	ENSDNOG00000000799	ENSLAFG00000014122	ENSETEG00000007550	ENSMODG00000001661	ENSOANG00000005534	ENSGALG00000012647	ENSXETG00000014145	GSTENG00022788001	ENSORLG00000011114	ENSGACG00000011830	NEWSINFRUG00000154832	ENSDARG00000026395	ENSCSAVG00000006455	ENSCING00000013606 ENSCING00000013603	ENSANGG00000002276	CG6312	AAEL002795	F33H1.1	YLR176C
ENSG00000186895	ENSMUSG00000031074	ENSRNOG00000020888 ENSRNOG00000003505		ENSBTAG00000008623	ENSCAFG00000016299 ENSCAFG00000010688	ENSDNOG00000013431 ENSDNOG00000014648	ENSLAFG00000015409 ENSLAFG00000008247	ENSETEG00000017854	ENSMODG00000004114	ENSOANG00000004447 ENSOANG00000002509 ENSOANG00000011662 ENSOANG00000007412	ENSGALG00000007563	ENSXETG00000002761	GSTENG00026526001 GSTENG00037699001	ENSORLG00000000302	ENSGACG00000014186	NEWSINFRUG00000134337	ENSDARG00000059004 ENSDARG00000059042 ENSDARG00000053550	ENSCSAVG00000011185	ENSCING00000009302		CG4608		C05D11.4
ENSG00000196437	ENSMUSG00000059975	ENSRNOG00000020765	ENSOCUG00000003568	ENSBTAG00000004939		ENSDNOG00000011173	ENSLAFG00000017645
ENSG00000187010	ENSMUSG00000028825	ENSRNOG00000017130	ENSOCUG00000001823	ENSBTAG00000001297	ENSCAFG00000012832	ENSDNOG00000017485	ENSLAFG00000014759	ENSETEG00000007485	ENSMODG00000013982	ENSOANG00000008253	ENSGALG00000001233 ENSGALG00000001215	ENSXETG00000003690	GSTENG00031388001	ENSORLG00000017542	ENSGACG00000007369	NEWSINFRUG00000129424	ENSDARG00000002194	ENSCSAVG00000009433 ENSCSAVG00000009731 ENSCSAVG00000007470	ENSCING00000008953 ENSCING00000005428 ENSCING00000002595	ENSANGG00000005919	CG7499	AAEL008046	B0240.1 F08F3.3	YGR121C YNL142W YPR138C
ENSG00000008441	ENSMUSG00000001911	ENSRNOG00000002983	ENSOCUG00000005893	ENSBTAG00000018229	ENSCAFG00000017009	ENSDNOG00000002190	ENSLAFG00000017040	ENSETEG00000003584	ENSMODG00000011587	ENSOANG00000013443	ENSGALG00000010924	ENSXETG00000016718	GSTENG00021089001 GSTENG00006423001 GSTENG00006557001 GSTENG00007071001	ENSORLG00000016602 ENSORLG00000016601 ENSORLG00000003734	ENSGACG00000019462	NEWSINFRUG00000141511 NEWSINFRUG00000121006	ENSDARG00000043226	ENSCSAVG00000011360	ENSCING00000002528	ENSANGG00000014941	CG2380	AAEL000254	ZK1290.4
ENSG00000169554	ENSMUSG00000026872	ENSRNOG00000004677	ENSOCUG00000006516	ENSBTAG00000012615	ENSCAFG00000005497	ENSDNOG00000002468	ENSLAFG00000008960	ENSETEG00000003283	ENSMODG00000003112	ENSOANG00000011947	ENSGALG00000012440	ENSXETG00000000237	GSTENG00010607001 GSTENG00031875001	ENSORLG00000020157 ENSORLG00000000098	ENSGACG00000015660 ENSGACG00000000310	NEWSINFRUG00000144657 NEWSINFRUG00000126674	ENSDARG00000062331 ENSDARG00000062338 ENSDARG00000059564	ENSCSAVG00000002030	ENSCING00000006930	ENSANGG00000014932	CG1322	AAEL002451	F28F9.1
ENSG00000112333	ENSMUSG00000019803		ENSOCUG00000005853	ENSBTAG00000013991	ENSCAFG00000003761	ENSDNOG00000015478	ENSLAFG00000013583	ENSETEG00000003531	ENSMODG00000018005	ENSOANG00000000775	ENSGALG00000015305	ENSXETG00000014853	GSTENG00023098001	ENSORLG00000013426	ENSGACG00000008934	NEWSINFRUG00000132836	ENSDARG00000017107		ENSCING00000002023	ENSANGG00000010930 ENSANGG00000001586	CG10296 CG1378	AAEL003020 AAEL007350	Y54F10AM.1 F56E3.4 C08F8.8
ENSG00000163565	ENSMUSG00000026536 ENSMUSG00000054203 ENSMUSG00000073489	ENSRNOG00000003486	ENSOCUG00000003914	ENSBTAG00000011511	ENSCAFG00000011706	ENSDNOG00000002761	ENSLAFG00000002774	ENSETEG00000013872
ENSG00000181274	ENSMUSG00000070526 ENSMUSG00000047604		ENSOCUG00000005650	ENSBTAG00000007956 ENSBTAG00000012179	ENSCAFG00000009023		ENSLAFG00000010024	ENSETEG00000011610				ENSXETG00000025928	GSTENG00022224001		ENSGACG00000000959	NEWSINFRUG00000162580	ENSDARG00000040059
ENSG00000178458	ENSMUSG00000069312	ENSRNOG00000038829	ENSOCUG00000010716	ENSBTAG00000023097			ENSLAFG00000014261																F54E12.1 F22B3.2 B0035.10 F17E9.10 ZK131.7 K06C4.13 ZK131.3 F08G2.3 T10C6.13 F55G1.2 F45F2.13 ZK131.2 F07B7.5 K06C4.5	YBR010W YNL031C
ENSG00000117682	ENSMUSG00000012117	ENSRNOG00000014665	ENSOCUG00000016993	ENSBTAG00000007854	ENSCAFG00000012481	ENSDNOG00000019213	ENSLAFG00000017527	ENSETEG00000013567	ENSMODG00000014246	ENSOANG00000006912	ENSGALG00000000385	ENSXETG00000012322	GSTENG00022730001	ENSORLG00000014943	ENSGACG00000013581	NEWSINFRUG00000122871	ENSDARG00000039851	ENSCSAVG00000003059	ENSCING00000004790	ENSANGG00000021161 ENSANGG00000020956	CG10778	AAEL006039	T01G1.4	YBR002C
ENSG00000137709	ENSMUSG00000032015	ENSRNOG00000009118	ENSOCUG00000002831	ENSBTAG00000021340	ENSCAFG00000011978	ENSDNOG00000002152	ENSLAFG00000007476	ENSETEG00000005713	ENSMODG00000013141	ENSOANG00000007198	ENSGALG00000006673	ENSXETG00000015251	GSTENG00014649001	ENSORLG00000014257	ENSGACG00000020866	NEWSINFRUG00000136910	ENSDARG00000052387	ENSCSAVG00000011315	ENSCING00000004922	ENSANGG00000008428	CG9151	AAEL005507
ENSG00000100601			ENSOCUG00000001438	ENSBTAG00000008133	ENSCAFG00000017229	ENSDNOG00000007719	ENSLAFG00000003475	ENSETEG00000010342	ENSMODG00000005263	ENSOANG00000010841	ENSGALG00000010485	ENSXETG00000011086	GSTENG00005439001	ENSORLG00000010750	ENSGACG00000013378	NEWSINFRUG00000121116		ENSCSAVG00000011640		ENSANGG00000016895	CG33250	AAEL002945	Y51H7C.5 Y51H7C.4
ENSG00000198929	ENSMUSG00000038473	ENSRNOG00000002985	ENSOCUG00000007688	ENSBTAG00000010158	ENSCAFG00000013086	ENSDNOG00000016598	ENSLAFG00000018458	ENSETEG00000002150	ENSMODG00000001013 ENSMODG00000019680	ENSOANG00000003509 ENSOANG00000006737	ENSGALG00000002749	ENSXETG00000010460	GSTENG00013338001 GSTENG00014377001 GSTENG00015683001	ENSORLG00000010871	ENSGACG00000005672 ENSGACG00000015941 ENSGACG00000016130	NEWSINFRUG00000149086 NEWSINFRUG00000124326 NEWSINFRUG00000144946	ENSDARG00000016310 ENSDARG00000060636 ENSDARG00000060369	ENSCSAVG00000008400	ENSCING00000008458	ENSANGG00000006982 ENSANGG00000018244	CG32048	AAEL005206	C33G3.1
ENSG00000121931	ENSMUSG00000056260	ENSRNOG00000017784	ENSOCUG00000002577	ENSBTAG00000012659	ENSCAFG00000019770	ENSDNOG00000004999	ENSLAFG00000011566	ENSETEG00000018002	ENSMODG00000001565	ENSOANG00000014268	ENSGALG00000000106
ENSG00000147892	ENSMUSG00000051261 ENSMUSG00000070352	ENSRNOG00000038424	ENSOCUG00000004895		ENSCAFG00000001581	ENSDNOG00000010927	ENSLAFG00000011062	ENSETEG00000020372 ENSETEG00000007600	ENSMODG00000014842	ENSOANG00000003341	ENSGALG00000020554	ENSXETG00000015775			ENSGACG00000014379 ENSGACG00000019629	NEWSINFRUG00000161659			ENSCING00000012670 ENSCING00000009177	ENSANGG00000005147			F10G7.10	YDL051W
ENSG00000100351	ENSMUSG00000042351	ENSRNOG00000018316	ENSOCUG00000012267	ENSBTAG00000015157	ENSCAFG00000001296	ENSDNOG00000014766	ENSLAFG00000006957	ENSETEG00000014951	ENSMODG00000008992	ENSOANG00000014667	ENSGALG00000012056	ENSXETG00000016137	GSTENG00021225001 GSTENG00003349001	ENSORLG00000001395	ENSGACG00000014523	NEWSINFRUG00000134020	ENSDARG00000006468 ENSDARG00000009894	ENSCSAVG00000007078		ENSANGG00000017648	CG6033	AAEL013786 AAEL014394	C14F5.5	YDR388W
ENSG00000154589	ENSMUSG00000025779	ENSRNOG00000040315	ENSOCUG00000000965	ENSBTAG00000008864		ENSDNOG00000009449	ENSLAFG00000011075	ENSETEG00000005951	ENSMODG00000025610		ENSGALG00000015648
ENSG00000156970	ENSMUSG00000040084	ENSRNOG00000007906	ENSOCUG00000006527	ENSBTAG00000025615 ENSBTAG00000007237	ENSCAFG00000008877	ENSDNOG00000001007	ENSLAFG00000011693	ENSETEG00000014378	ENSMODG00000000568	ENSOANG00000010717	ENSGALG00000004838	ENSXETG00000000287	GSTENG00007581001	ENSORLG00000009237	ENSGACG00000006394	NEWSINFRUG00000157810	ENSDARG00000063360	ENSCSAVG00000003560 ENSCSAVG00000003874	ENSCING00000017219	ENSANGG00000023325 ENSANGG00000006317	CG14030 CG7838	AAEL011596	ZC328.4 R06C7.8	YJL013C YGR188C
ENSG00000139515	ENSMUSG00000029644		ENSOCUG00000004891	ENSBTAG00000010690	ENSCAFG00000006746	ENSDNOG00000003213		ENSETEG00000004114	ENSMODG00000009015	ENSOANG00000009064	ENSGALG00000022726	ENSXETG00000011787	GSTENG00023870001	ENSORLG00000008765	ENSGACG00000003099	NEWSINFRUG00000149044	ENSDARG00000002779	ENSCSAVG00000008872	ENSCING00000000991
ENSG00000198739	ENSMUSG00000042846	ENSRNOG00000026466	ENSOCUG00000004014	ENSBTAG00000016885	ENSCAFG00000013270	ENSDNOG00000019578	ENSLAFG00000009791	ENSETEG00000001638	ENSMODG00000017246	ENSOANG00000005626	ENSGALG00000002864	ENSXETG00000023958
ENSG00000102804	ENSMUSG00000022010	ENSRNOG00000001030	ENSOCUG00000012769	ENSBTAG00000019101	ENSCAFG00000023627	ENSDNOG00000005645	ENSLAFG00000014574	ENSETEG00000008675	ENSMODG00000014919	ENSOANG00000015593	ENSGALG00000019098	ENSXETG00000014776	GSTENG00031832001 GSTENG00005942001	ENSORLG00000003208 ENSORLG00000015477	ENSGACG00000013730 ENSGACG00000006889	NEWSINFRUG00000148876 NEWSINFRUG00000135114	ENSDARG00000034086 ENSDARG00000038306		ENSCING00000007168	ENSANGG00000016715	CG5461	AAEL007682
ENSG00000165659	ENSMUSG00000055639	ENSRNOG00000008834	ENSOCUG00000002140		ENSCAFG00000004978	ENSDNOG00000010491	ENSLAFG00000002947	ENSETEG00000003278	ENSMODG00000000173	ENSOANG00000006057	ENSGALG00000016933	ENSXETG00000012355	GSTENG00027924001 GSTENG00037816001 GSTENG00027922001	ENSORLG00000011206	ENSGACG00000001886	NEWSINFRUG00000141462	ENSDARG00000003142			ENSANGG00000007431	CG4952	AAEL002684	B0412.1
ENSG00000089225	ENSMUSG00000018263	ENSRNOG00000001399	ENSOCUG00000012715	ENSBTAG00000011384	ENSCAFG00000009189	ENSDNOG00000004798	ENSLAFG00000010125		ENSMODG00000012045	ENSOANG00000011525	ENSGALG00000008253	ENSXETG00000017688	GSTENG00017196001 GSTENG00029557001	ENSORLG00000008185 ENSORLG00000007339	ENSGACG00000016787 ENSGACG00000009550	NEWSINFRUG00000145897	ENSDARG00000011939 ENSDARG00000024894	ENSCSAVG00000009650	ENSCING00000008678		CG3578		F21H11.3
ENSG00000196176	ENSMUSG00000060081				ENSCAFG00000023796	ENSDNOG00000000595		ENSETEG00000016475		ENSOANG00000012535	ENSGALG00000023216 ENSGALG00000023209 ENSGALG00000011773 ENSGALG00000023214 ENSGALG00000023211 ENSGALG00000023230 ENSGALG00000022556 ENSGALG00000011746	ENSXETG00000021561	GSTENG00014558001					ENSCSAVG00000008480	ENSCING00000010029					YBL003C YDR225W
ENSG00000136960	ENSMUSG00000022425	ENSRNOG00000004089	ENSOCUG00000013534	ENSBTAG00000013165	ENSCAFG00000000865	ENSDNOG00000005336	ENSLAFG00000017681	ENSETEG00000013528	ENSMODG00000003977	ENSOANG00000010192	ENSGALG00000016428	ENSXETG00000003134	GSTENG00009670001 GSTENG00001453001 GSTENG00009672001	ENSORLG00000000744 ENSORLG00000000802 ENSORLG00000003852	ENSGACG00000004492 ENSGACG00000009662 ENSGACG00000009688	NEWSINFRUG00000144261 NEWSINFRUG00000162996 NEWSINFRUG00000123467	ENSDARG00000011257	ENSCSAVG00000003709 ENSCSAVG00000009198	ENSCING00000009483 ENSCING00000005959			AAEL009486	C27A7.3 C27A7.1	YEL016C YCR026C
ENSG00000102390	ENSMUSG00000031226	ENSRNOG00000002662	ENSOCUG00000001088	ENSBTAG00000003609	ENSCAFG00000015537 ENSCAFG00000017228 ENSCAFG00000012275	ENSDNOG00000005474		ENSETEG00000008631	ENSMODG00000009685	ENSOANG00000013333		ENSXETG00000010543	GSTENG00010352001	ENSORLG00000019795	ENSGACG00000001888	NEWSINFRUG00000144885	ENSDARG00000057170 ENSDARG00000057299	ENSCSAVG00000006432	ENSCING00000007948	ENSANGG00000008977	CG7519	AAEL008469	Y54E5A.5	YPL225W
ENSG00000041982	ENSMUSG00000028364	ENSRNOG00000002468	ENSOCUG00000011500	ENSBTAG00000000575	ENSCAFG00000003426	ENSDNOG00000017690	ENSLAFG00000010541	ENSETEG00000005967	ENSMODG00000019592	ENSOANG00000010612	ENSGALG00000007113	ENSXETG00000009195	GSTENG00020055001 GSTENG00025206001	ENSORLG00000002627	ENSGACG00000005274 ENSGACG00000015813	NEWSINFRUG00000131373 NEWSINFRUG00000147159	ENSDARG00000055478	ENSCSAVG00000003872	ENSCING00000003482	ENSANGG00000006254 ENSANGG00000025874 ENSANGG00000018084 ENSANGG00000008989 ENSANGG00000024315 ENSANGG00000027744 ENSANGG00000008365 ENSANGG00000013194 ENSANGG00000008807 ENSANGG00000024241 ENSANGG00000017792 ENSANGG00000013191 ENSANGG00000007746 ENSANGG00000027629 ENSANGG00000001963 ENSANGG00000012523 ENSANGG00000026944 ENSANGG00000008759 ENSANGG00000019209 ENSANGG00000026269 ENSANGG00000025873 …	CG9500 CG30281 CG6788 CG32496 CG8642 CG31832 CG5550 CG30280	AAEL008646 AAEL014432 AAEL011634 AAEL004150 AAEL003607 AAEL001713 AAEL008104 AAEL003156 AAEL004156 AAEL010103 AAEL011007 AAEL011633 AAEL002713 AAEL015428 AAEL013506 AAEL011009 AAEL007942 AAEL010117	C49C8.5 Y43C5A.2
ENSG00000111049	ENSMUSG00000000435	ENSRNOG00000004768		ENSBTAG00000026972	ENSCAFG00000005808	ENSDNOG00000014045	ENSLAFG00000016473	ENSETEG00000011255	ENSMODG00000020478	ENSOANG00000004853	ENSGALG00000010937	ENSXETG00000014520		ENSORLG00000016257		NEWSINFRUG00000123819	ENSDARG00000007277	ENSCSAVG00000002947	ENSCING00000007328		CG10250	AAEL014322	B0304.1
ENSG00000122779	ENSMUSG00000029833	ENSRNOG00000013251	ENSOCUG00000007274	ENSBTAG00000002431	ENSCAFG00000004336	ENSDNOG00000006533	ENSLAFG00000010375	ENSETEG00000018236	ENSMODG00000013826	ENSOANG00000003791	ENSGALG00000012823	ENSXETG00000026268	GSTENG00013023001	ENSORLG00000011242	ENSGACG00000018967 ENSGACG00000003650	NEWSINFRUG00000142081	ENSDARG00000028842		ENSCING00000008591	ENSANGG00000007316	CG5206	AAEL007538	F54B11.6 F23H11.1	YMR075W
ENSG00000118707	ENSMUSG00000045842 ENSMUSG00000062175	ENSRNOG00000030925 ENSRNOG00000028776	ENSOCUG00000000641	ENSBTAG00000005286	ENSCAFG00000008553	ENSDNOG00000010195	ENSLAFG00000014783	ENSETEG00000012062	ENSMODG00000001391	ENSOANG00000004945	ENSGALG00000024081	ENSXETG00000017312	GSTENG00034635001	ENSORLG00000016614	ENSGACG00000008156	NEWSINFRUG00000154226	ENSDARG00000027726		ENSCING00000005356	ENSANGG00000012623	CG8819 CG8821	AAEL009047	T28F12.2	YGL096W YPL177C
ENSG00000167118	ENSMUSG00000069020	ENSRNOG00000026636	ENSOCUG00000008848	ENSBTAG00000005447	ENSCAFG00000023618	ENSDNOG00000011980	ENSLAFG00000002178	ENSETEG00000000039	ENSMODG00000023353	ENSOANG00000003949	ENSGALG00000004971		GSTENG00024726001		ENSGACG00000017389					ENSANGG00000014963	CG33276	AAEL008680		YIL008W
ENSG00000121039	ENSMUSG00000025921	ENSRNOG00000006681	ENSOCUG00000008414	ENSBTAG00000020143	ENSCAFG00000008031	ENSDNOG00000017655	ENSLAFG00000017114	ENSETEG00000013447	ENSMODG00000007124	ENSOANG00000006099	ENSGALG00000015640	ENSXETG00000001782 ENSXETG00000011825	GSTENG00027314001 GSTENG00027466001 GSTENG00015566001	ENSORLG00000007986 ENSORLG00000000619	ENSGACG00000000945 ENSGACG00000001346 ENSGACG00000002765	NEWSINFRUG00000140667 NEWSINFRUG00000129300 NEWSINFRUG00000154473	ENSDARG00000028862 ENSDARG00000012369 ENSDARG00000058730 ENSDARG00000058717	ENSCSAVG00000010256	ENSCING00000001171	ENSANGG00000007891 ENSANGG00000011933	CG15629 CG9265	AAEL010290 AAEL005703 AAEL011488		YLR426W YDL114W
ENSG00000140015	ENSMUSG00000034402	ENSRNOG00000009542	ENSOCUG00000008859	ENSBTAG00000011379 ENSBTAG00000026160		ENSDNOG00000005803	ENSLAFG00000005188	ENSETEG00000005439	ENSMODG00000008936	ENSOANG00000009094	ENSGALG00000011858	ENSXETG00000000225	GSTENG00023287001	ENSORLG00000018033 ENSORLG00000017447	ENSGACG00000010336	NEWSINFRUG00000141277 NEWSINFRUG00000122499	ENSDARG00000043220	ENSCSAVG00000003461	ENSCING00000000802	ENSANGG00000002229	CG10952	AAEL000466	F16B3.1
ENSG00000134146	ENSMUSG00000057147	ENSRNOG00000037356	ENSOCUG00000003945	ENSBTAG00000001364	ENSCAFG00000008398	ENSDNOG00000016212	ENSLAFG00000017029	ENSETEG00000008123	ENSMODG00000001333		ENSGALG00000020438	ENSXETG00000012897	GSTENG00032006001	ENSORLG00000013143	ENSGACG00000010500	NEWSINFRUG00000137925	ENSDARG00000042839	ENSCSAVG00000008891	ENSCING00000009826	ENSANGG00000015964	CG1578	AAEL009372	E01A2.5	YLR143W
ENSG00000117222	ENSMUSG00000026439	ENSRNOG00000021289	ENSOCUG00000000095	ENSBTAG00000015946	ENSCAFG00000009970	ENSDNOG00000008799	ENSLAFG00000015962	ENSETEG00000015684	ENSMODG00000001708	ENSOANG00000013474	ENSGALG00000000668	ENSXETG00000000933	GSTENG00038732001 GSTENG00010844001 GSTENG00003728001	ENSORLG00000019813	ENSGACG00000004043	NEWSINFRUG00000135533	ENSDARG00000042147	ENSCSAVG00000004387	ENSCING00000009370 ENSCING00000014428	ENSANGG00000013768	CG5585 CG6434	AAEL003140	F21H12.1	YAR003W
ENSG00000151376	ENSMUSG00000030621	ENSRNOG00000017311	ENSOCUG00000012005	ENSBTAG00000000246	ENSCAFG00000004407	ENSDNOG00000008517	ENSLAFG00000006856	ENSETEG00000020366	ENSMODG00000004158	ENSOANG00000008877	ENSGALG00000017246	ENSXETG00000010436	GSTENG00025974001	ENSORLG00000003470	ENSGACG00000003184	NEWSINFRUG00000130444	ENSDARG00000002305			ENSANGG00000016932 ENSANGG00000009223	CG10120 CG7848 CG7969 CG5889 CG7964	AAEL001073 AAEL005790 AAEL001091	Y48B6A.12	YKL029C
ENSG00000151702	ENSMUSG00000016087	ENSRNOG00000008904	ENSOCUG00000013415	ENSBTAG00000008283	ENSCAFG00000010273	ENSDNOG00000015727	ENSLAFG00000013824	ENSETEG00000007685	ENSMODG00000004763	ENSOANG00000006418	ENSGALG00000001161	ENSXETG00000022780	GSTENG00019555001	ENSORLG00000013548	ENSGACG00000006586	NEWSINFRUG00000153677	ENSDARG00000014125	ENSCSAVG00000004028 ENSCSAVG00000004034	ENSCING00000007750 ENSCING00000007752	ENSANGG00000016030	CG7018	AAEL003073	T08H4.3
ENSG00000175745	ENSMUSG00000069171	ENSRNOG00000014795		ENSBTAG00000017599	ENSCAFG00000010911	ENSDNOG00000011522		ENSETEG00000011163	ENSMODG00000020132	ENSOANG00000009426	ENSGALG00000007000	ENSXETG00000011594		ENSORLG00000010191	ENSGACG00000010385	NEWSINFRUG00000127451 NEWSINFRUG00000131059	ENSDARG00000052695 ENSDARG00000017168		ENSCING00000002023	ENSANGG00000002454	CG11502	AAEL002768	F55D12.4
ENSG00000112478	ENSMUSG00000024319	ENSRNOG00000000470	ENSOCUG00000010533	ENSBTAG00000002643	ENSCAFG00000000941	ENSDNOG00000012056	ENSLAFG00000004472	ENSETEG00000020021	ENSMODG00000021161			ENSXETG00000020385	GSTENG00004217001	ENSORLG00000001105	ENSGACG00000009772	NEWSINFRUG00000144077	ENSDARG00000009175	ENSCSAVG00000007006	ENSCING00000003665	ENSANGG00000007709	CG7371	AAEL014070 AAEL012115	F08C6.3	YDR484W
ENSG00000172943	ENSMUSG00000041229 ENSMUSG00000023350	ENSRNOG00000026582 ENSRNOG00000002708	ENSOCUG00000002629	ENSBTAG00000013289	ENSCAFG00000016389	ENSDNOG00000001516	ENSLAFG00000016189	ENSETEG00000000388	ENSMODG00000020891	ENSOANG00000000712	ENSGALG00000005161	ENSXETG00000022032	GSTENG00028112001	ENSORLG00000007172	ENSGACG00000008770	NEWSINFRUG00000152217	ENSDARG00000006584	ENSCSAVG00000000252		ENSANGG00000005992	CG11033	AAEL008177	F43G6.6 F29B9.2	YER051W
ENSG00000169306	ENSMUSG00000052372	ENSRNOG00000029663	ENSOCUG00000016512	ENSBTAG00000014206 ENSBTAG00000022202	ENSCAFG00000013632	ENSDNOG00000006025	ENSLAFG00000004370	ENSETEG00000002621	ENSMODG00000007199	ENSOANG00000006764	ENSGALG00000016288	ENSXETG00000015369	GSTENG00025914001 GSTENG00025913001 GSTENG00027191001 GSTENG00027188001 GSTENG00027192001	ENSORLG00000011821 ENSORLG00000004714	ENSGACG00000002800 ENSGACG00000015056	NEWSINFRUG00000138032 NEWSINFRUG00000124273 NEWSINFRUG00000161066	ENSDARG00000060577 ENSDARG00000062045	ENSCSAVG00000007623	ENSCING00000014442
ENSG00000139631	ENSMUSG00000023044	ENSRNOG00000011573	ENSOCUG00000001419	ENSBTAG00000007829 ENSBTAG00000026860	ENSCAFG00000007077	ENSDNOG00000012871	ENSLAFG00000003788	ENSETEG00000004849	ENSMODG00000008967	ENSOANG00000010531	ENSGALG00000011447	ENSXETG00000012672	GSTENG00028029001	ENSORLG00000008058	ENSGACG00000009463	NEWSINFRUG00000146314	ENSDARG00000026348	ENSCSAVG00000003208 ENSCSAVG00000010992	ENSCING00000004106 ENSCING00000002154	ENSANGG00000011420	CG7811	AAEL007542	Y37D8A.23
ENSG00000122592	ENSMUSG00000038236	ENSRNOG00000006544	ENSOCUG00000015183	ENSBTAG00000001455	ENSCAFG00000002957	ENSDNOG00000000168	ENSLAFG00000002101	ENSETEG00000006786	ENSMODG00000012333	ENSOANG00000009169	ENSGALG00000011061	ENSXETG00000000722			ENSGACG00000007112
ENSG00000198075	ENSMUSG00000023122		ENSOCUG00000013192 ENSOCUG00000004360 ENSOCUG00000014131	ENSBTAG00000016032	ENSCAFG00000023655	ENSDNOG00000019282	ENSLAFG00000006618	ENSETEG00000014393	ENSMODG00000025490 ENSMODG00000025481 ENSMODG00000002764 ENSMODG00000025482 ENSMODG00000002745		ENSGALG00000016805	ENSXETG00000009267 ENSXETG00000008329 ENSXETG00000009265 ENSXETG00000020702	GSTENG00035055001	ENSORLG00000005995	ENSGACG00000007411	NEWSINFRUG00000129800		ENSCSAVG00000003601	ENSCING00000012656	ENSANGG00000013254 ENSANGG00000017546 ENSANGG00000010208 ENSANGG00000024834 ENSANGG00000009244 ENSANGG00000017557 ENSANGG00000010023 ENSANGG00000010034 ENSANGG00000013887 ENSANGG00000012980 ENSANGG00000012994	CG16733 CG6704 CG5428	AAEL013972 AAEL008898 AAEL015305 AAEL007913 AAEL006353 AAEL006359 AAEL004557 AAEL006338 AAEL007421 AAEL013976 AAEL006334 AAEL006344 AAEL006327 AAEL007413	Y113G7A.11
ENSG00000115548	ENSMUSG00000053470	ENSRNOG00000007814	ENSOCUG00000010324	ENSBTAG00000013580	ENSCAFG00000007522	ENSDNOG00000016594	ENSLAFG00000009979	ENSETEG00000016555	ENSMODG00000009450	ENSOANG00000010361	ENSGALG00000015803	ENSXETG00000017975		ENSORLG00000005430	ENSGACG00000018131	NEWSINFRUG00000154744		ENSCSAVG00000001899	ENSCING00000013079	ENSANGG00000008270	CG8165	AAEL007157
ENSG00000149212	ENSMUSG00000032009	ENSRNOG00000008173		ENSBTAG00000004034	ENSCAFG00000004127	ENSDNOG00000003211	ENSLAFG00000001537	ENSETEG00000012164	ENSMODG00000000163	ENSOANG00000010503	ENSGALG00000017204	ENSXETG00000007079	GSTENG00023089001				ENSDARG00000015822	ENSCSAVG00000010633	ENSCING00000007668	ENSANGG00000005685	CG11299	AAEL002487	Y74C9A.5
ENSG00000182446	ENSMUSG00000039703	ENSRNOG00000036698		ENSBTAG00000019105	ENSCAFG00000005759	ENSDNOG00000002000	ENSLAFG00000015865	ENSETEG00000017653	ENSMODG00000002690	ENSOANG00000010555	ENSGALG00000004583	ENSXETG00000015038	GSTENG00022333001	ENSORLG00000013774	ENSGACG00000014425	NEWSINFRUG00000153722	ENSDARG00000020511	ENSCSAVG00000007411	ENSCING00000007585 ENSCING00000015372	ENSANGG00000015998 ENSANGG00000023474	CG4673	AAEL006056	F59E12.5 F59E12.4	YBR170C
ENSG00000152661	ENSMUSG00000050953	ENSRNOG00000000805		ENSBTAG00000001835	ENSCAFG00000024046	ENSDNOG00000007333	ENSLAFG00000011349	ENSETEG00000009742	ENSMODG00000017758	ENSOANG00000003395	ENSGALG00000014873	ENSXETG00000025411	GSTENG00013946001	ENSORLG00000015485	ENSGACG00000004089	NEWSINFRUG00000130494	ENSDARG00000041799 ENSDARG00000007288
ENSG00000108691			ENSOCUG00000005934	ENSBTAG00000009967 ENSBTAG00000026116	ENSCAFG00000018349	ENSDNOG00000016783	ENSLAFG00000004719	ENSETEG00000007034	ENSMODG00000019157 ENSMODG00000019159 ENSMODG00000019162				GSTENG00016810001		ENSGACG00000000433	NEWSINFRUG00000162371	ENSDARG00000045724
ENSG00000162928	ENSMUSG00000020283	ENSRNOG00000005601	ENSOCUG00000007894	ENSBTAG00000005257	ENSCAFG00000002988	ENSDNOG00000005727	ENSLAFG00000000830	ENSETEG00000002617	ENSMODG00000002217	ENSOANG00000012410	ENSGALG00000007832	ENSXETG00000002212	GSTENG00031764001	ENSORLG00000001597	ENSGACG00000002732	NEWSINFRUG00000127897	ENSDARG00000057088 ENSDARG00000057139	ENSCSAVG00000009068	ENSCING00000009777	ENSANGG00000016151	CG4663	AAEL004417	F32A5.6	YLR191W
ENSG00000156103	ENSMUSG00000028226	ENSRNOG00000005708	ENSOCUG00000011230	ENSBTAG00000023979	ENSCAFG00000008925	ENSDNOG00000015771	ENSLAFG00000009808	ENSETEG00000011926	ENSMODG00000007939	ENSOANG00000002138	ENSGALG00000015896	ENSXETG00000013710	GSTENG00016676001 GSTENG00027645001	ENSORLG00000005969 ENSORLG00000017703	ENSGACG00000002135 ENSGACG00000017287	NEWSINFRUG00000125639 NEWSINFRUG00000129528	ENSDARG00000053473 ENSDARG00000058876 ENSDARG00000025111	ENSCSAVG00000011799	ENSCING00000005286		CG4859
ENSG00000105088	ENSMUSG00000032172	ENSRNOG00000020519	ENSOCUG00000004707	ENSBTAG00000007550	ENSCAFG00000017965	ENSDNOG00000005589	ENSLAFG00000014617	ENSETEG00000006473	ENSMODG00000004753			ENSXETG00000005850	GSTENG00015737001 GSTENG00034378001	ENSORLG00000009484 ENSORLG00000005795	ENSGACG00000016561 ENSGACG00000009875	NEWSINFRUG00000127066 NEWSINFRUG00000146546	ENSDARG00000007015 ENSDARG00000014009
ENSG00000198963	ENSMUSG00000036192	ENSRNOG00000013413	ENSOCUG00000003732	ENSBTAG00000021699	ENSCAFG00000001769	ENSDNOG00000008297	ENSLAFG00000012757 ENSLAFG00000005597	ENSETEG00000017457	ENSMODG00000004462 ENSMODG00000002046	ENSOANG00000011655	ENSGALG00000015150 ENSGALG00000001035	ENSXETG00000008148	GSTENG00027381001 GSTENG00020205001 GSTENG00028539001	ENSORLG00000003765 ENSORLG00000012441 ENSORLG00000014886	ENSGACG00000015341 ENSGACG00000011556 ENSGACG00000012280	NEWSINFRUG00000121239 NEWSINFRUG00000137317 NEWSINFRUG00000163719 NEWSINFRUG00000143076	ENSDARG00000017780 ENSDARG00000057231 ENSDARG00000033498 ENSDARG00000043083	ENSCSAVG00000009992	ENSCING00000002152	ENSANGG00000014727	CG33183	AAEL009588 AAEL015043	C01H6.5
ENSG00000133606		ENSRNOG00000009280	ENSOCUG00000010180	ENSBTAG00000027948 ENSBTAG00000008306	ENSCAFG00000003953	ENSDNOG00000019564	ENSLAFG00000018408	ENSETEG00000007348	ENSMODG00000022796		ENSGALG00000012852	ENSXETG00000027117	GSTENG00013898001	ENSORLG00000012765	ENSGACG00000019227	NEWSINFRUG00000161413	ENSDARG00000041665	ENSCSAVG00000006377	ENSCING00000007190	ENSANGG00000015533 ENSANGG00000019538	CG7184 CG5334 CG5347	AAEL007476	Y55F3AM.6
ENSG00000163630	ENSMUSG00000056296	ENSRNOG00000008203	ENSOCUG00000012918	ENSBTAG00000000265 ENSBTAG00000022670	ENSCAFG00000006890	ENSDNOG00000016945	ENSLAFG00000018746	ENSETEG00000016880	ENSMODG00000002954	ENSOANG00000001762	ENSGALG00000007284	ENSXETG00000022240	GSTENG00027451001 GSTENG00020970001	ENSORLG00000008244 ENSORLG00000020152	ENSGACG00000001392 ENSGACG00000009183	NEWSINFRUG00000128854 NEWSINFRUG00000131020	ENSDARG00000032689 ENSDARG00000044278 ENSDARG00000037587						F42G8.11
ENSG00000172459	ENSMUSG00000075208	ENSRNOG00000009624	ENSOCUG00000010901	ENSBTAG00000006421	ENSCAFG00000008017	ENSDNOG00000014254	ENSLAFG00000005348 ENSLAFG00000002257	ENSETEG00000001777	ENSMODG00000020063
ENSG00000105325	ENSMUSG00000020235	ENSRNOG00000004169	ENSOCUG00000011340	ENSBTAG00000002379	ENSCAFG00000019222	ENSDNOG00000000708	ENSLAFG00000018549	ENSETEG00000005549	ENSMODG00000019213 ENSMODG00000006919 ENSMODG00000025321 ENSMODG00000022847 ENSMODG00000005221	ENSOANG00000007656	ENSGALG00000002085	ENSXETG00000006397	GSTENG00015020001 GSTENG00028509001	ENSORLG00000015349 ENSORLG00000010248	ENSGACG00000015236 ENSGACG00000016237 ENSGACG00000010712	NEWSINFRUG00000122188 NEWSINFRUG00000145057	ENSDARG00000015254 ENSDARG00000022810	ENSCSAVG00000004341	ENSCING00000001048	ENSANGG00000015197	CG16783 CG3000	AAEL004480	ZK1307.6	YGL003C
ENSG00000198952	ENSMUSG00000001415	ENSRNOG00000019590	ENSOCUG00000012886	ENSBTAG00000009435 ENSBTAG00000000324	ENSCAFG00000016839	ENSDNOG00000000051	ENSLAFG00000006241	ENSETEG00000010336	ENSMODG00000021488 ENSMODG00000004735 ENSMODG00000004532 ENSMODG00000010675 ENSMODG00000004707 ENSMODG00000004517 ENSMODG00000004511 ENSMODG00000016901		ENSGALG00000009011		GSTENG00019522001	ENSORLG00000016239	ENSGACG00000013142	NEWSINFRUG00000120765	ENSDARG00000053046 ENSDARG00000041481	ENSCSAVG00000005546 ENSCSAVG00000005554	ENSCING00000008706	ENSANGG00000005143	CG8954	AAEL004986
ENSG00000174963	ENSMUSG00000036972	ENSRNOG00000014871	ENSOCUG00000004030 ENSOCUG00000010959	ENSBTAG00000014749 ENSBTAG00000014467	ENSCAFG00000023651 ENSCAFG00000008194	ENSDNOG00000001881	ENSLAFG00000010922	ENSETEG00000003182	ENSMODG00000021250	ENSOANG00000007364	ENSGALG00000006810	ENSXETG00000015475	GSTENG00023942001	ENSORLG00000004056		NEWSINFRUG00000145421	ENSDARG00000031307			ENSANGG00000017732 ENSANGG00000014715
ENSG00000146618	ENSMUSG00000046518	ENSRNOG00000011091	ENSOCUG00000016121	ENSBTAG00000011877	ENSCAFG00000002506		ENSLAFG00000012782	ENSETEG00000011908	ENSMODG00000001405	ENSOANG00000009615	ENSGALG00000010862	ENSXETG00000005914	GSTENG00000526001 GSTENG00032989001	ENSORLG00000004008	ENSGACG00000006421	NEWSINFRUG00000158612	ENSDARG00000014479		ENSCING00000011675	ENSANGG00000012602	CG6913	AAEL006206	F48D6.3
ENSG00000141570	ENSMUSG00000025578			ENSBTAG00000009107	ENSCAFG00000005567			ENSETEG00000011785		ENSOANG00000004839	ENSGALG00000007068	ENSXETG00000012826	GSTENG00033407001 GSTENG00007993001	ENSORLG00000001853 ENSORLG00000009002	ENSGACG00000018216 ENSGACG00000011737	NEWSINFRUG00000125521 NEWSINFRUG00000163529	ENSDARG00000041914 ENSDARG00000052599 ENSDARG00000026781
ENSG00000140598	ENSMUSG00000038563	ENSRNOG00000032723	ENSOCUG00000012163	ENSBTAG00000003410	ENSCAFG00000013671	ENSDNOG00000006097	ENSLAFG00000012504	ENSETEG00000004309	ENSMODG00000019386	ENSOANG00000011993	ENSGALG00000006225	ENSXETG00000015701	GSTENG00005139001 GSTENG00005140001	ENSORLG00000020390	ENSGACG00000012495	NEWSINFRUG00000123837	ENSDARG00000037052	ENSCSAVG00000001787	ENSCING00000000792	ENSANGG00000015059	CG33158	AAEL001019	K10C3.5	YNL163C
ENSG00000008083	ENSMUSG00000038518		ENSOCUG00000009755	ENSBTAG00000012938	ENSCAFG00000009885	ENSDNOG00000017216	ENSLAFG00000009038	ENSETEG00000004379	ENSMODG00000010746	ENSOANG00000011869	ENSGALG00000012702	ENSXETG00000015433	GSTENG00022816001	ENSORLG00000013094	ENSGACG00000003533	NEWSINFRUG00000132439	ENSDARG00000060925 ENSDARG00000060848 ENSDARG00000062268			ENSANGG00000018669	CG3654	AAEL010971
ENSG00000164104	ENSMUSG00000054717 ENSMUSG00000072798 ENSMUSG00000066002 ENSMUSG00000050446 ENSMUSG00000062340	ENSRNOG00000013167 ENSRNOG00000029400 ENSRNOG00000030313 ENSRNOG00000029107 ENSRNOG00000033321	ENSOCUG00000013297 ENSOCUG00000011859 ENSOCUG00000012417 ENSOCUG00000017969 ENSOCUG00000014655 ENSOCUG00000000260 ENSOCUG00000002479 ENSOCUG00000013914 ENSOCUG00000013909 ENSOCUG00000017061 ENSOCUG00000004758 ENSOCUG00000004977 ENSOCUG00000006882 ENSOCUG00000005391 ENSOCUG00000000074 ENSOCUG00000016702 ENSOCUG00000000189 ENSOCUG00000006558	ENSBTAG00000015101 ENSBTAG00000020685	ENSCAFG00000007851	ENSDNOG00000019440 ENSDNOG00000012794	ENSLAFG00000010417	ENSETEG00000016379 ENSETEG00000010379 ENSETEG00000013458 ENSETEG00000016831 ENSETEG00000004243	ENSMODG00000003527	ENSOANG00000013853	ENSGALG00000010745	ENSXETG00000016916						ENSCSAVG00000000341	ENSCING00000004075					YBR089C-A YPR052C
ENSG00000136888	ENSMUSG00000075368 ENSMUSG00000046689 ENSMUSG00000039105	ENSRNOG00000038969 ENSRNOG00000008163	ENSOCUG00000000239	ENSBTAG00000000203	ENSCAFG00000003347	ENSDNOG00000008083 ENSDNOG00000014095	ENSLAFG00000013437	ENSETEG00000008080	ENSMODG00000019574	ENSOANG00000010618	ENSGALG00000007190	ENSXETG00000014265	GSTENG00020549001	ENSORLG00000019623	ENSGACG00000015475	NEWSINFRUG00000144749	ENSDARG00000022315		ENSCING00000014481	ENSANGG00000010723 ENSANGG00000016013	CG6213	AAEL007184 AAEL013302 AAEL012819	F46F11.5	YHR039C-A
ENSG00000128739	ENSMUSG00000000948	ENSRNOG00000023742 ENSRNOG00000015976 ENSRNOG00000018685	ENSOCUG00000003532	ENSBTAG00000024548 ENSBTAG00000008251	ENSCAFG00000010127	ENSDNOG00000007896	ENSLAFG00000009458	ENSETEG00000006830	ENSMODG00000013919 ENSMODG00000013926		ENSGALG00000007250	ENSXETG00000027266	GSTENG00004287001	ENSORLG00000009362	ENSGACG00000003262	NEWSINFRUG00000163101	ENSDARG00000011125	ENSCSAVG00000001666	ENSCING00000016042	ENSANGG00000005384	CG5352	AAEL002377	W08E3.1	YER029C
ENSG00000185052	ENSMUSG00000063873	ENSRNOG00000009480	ENSOCUG00000009833	ENSBTAG00000026951 ENSBTAG00000011882	ENSCAFG00000005373	ENSDNOG00000016125	ENSLAFG00000012423	ENSETEG00000006213	ENSMODG00000005890	ENSOANG00000015699	ENSGALG00000008445	ENSXETG00000000793	GSTENG00019088001 GSTENG00026418001 GSTENG00031157001 GSTENG00025064001	ENSORLG00000007407 ENSORLG00000002845 ENSORLG00000000303 ENSORLG00000002454	ENSGACG00000020406 ENSGACG00000016278 ENSGACG00000013453 ENSGACG00000017637	NEWSINFRUG00000134051 NEWSINFRUG00000121066 NEWSINFRUG00000161106 NEWSINFRUG00000149885	ENSDARG00000041086 ENSDARG00000060572 ENSDARG00000006760	ENSCSAVG00000003510	ENSCING00000001025					YJR106W YDL206W
ENSG00000087494	ENSMUSG00000048776	ENSRNOG00000036924	ENSOCUG00000013864	ENSBTAG00000006538	ENSCAFG00000010955	ENSDNOG00000008449	ENSLAFG00000016512	ENSETEG00000018412	ENSMODG00000014419	ENSOANG00000002270	ENSGALG00000017295	ENSXETG00000001307	GSTENG00037534001 GSTENG00002625001 GSTENG00029723001 GSTENG00000866001	ENSORLG00000003743 ENSORLG00000020119	ENSGACG00000000596 ENSGACG00000004317	NEWSINFRUG00000131728 NEWSINFRUG00000134332	ENSDARG00000059350 ENSDARG00000031737
ENSG00000162944	ENSMUSG00000025978	ENSRNOG00000015594	ENSOCUG00000003993	ENSBTAG00000007652	ENSCAFG00000010934	ENSDNOG00000001933	ENSLAFG00000000141	ENSETEG00000004688	ENSMODG00000012311		ENSGALG00000008118		GSTENG00021746001	ENSORLG00000020882	ENSGACG00000009017	NEWSINFRUG00000135746	ENSDARG00000056078
ENSG00000016082	ENSMUSG00000042258	ENSRNOG00000012556	ENSOCUG00000015011	ENSBTAG00000001241	ENSCAFG00000018449	ENSDNOG00000019122	ENSLAFG00000017758	ENSETEG00000013197	ENSMODG00000019439	ENSOANG00000010771	ENSGALG00000014884	ENSXETG00000015323			ENSGACG00000003872	NEWSINFRUG00000154740	ENSDARG00000004023	ENSCSAVG00000008352	ENSCING00000000421	ENSANGG00000004716	CG10619	AAEL001500
ENSG00000085117	ENSMUSG00000027215	ENSRNOG00000000047	ENSOCUG00000000861	ENSBTAG00000005875	ENSCAFG00000009441		ENSLAFG00000016178	ENSETEG00000007238	ENSMODG00000019870	ENSOANG00000003198	ENSGALG00000008044	ENSXETG00000022237	GSTENG00029791001 GSTENG00005207001 GSTENG00005209001	ENSORLG00000000626 ENSORLG00000004691	ENSGACG00000009906 ENSGACG00000017479	NEWSINFRUG00000137150 NEWSINFRUG00000134700	ENSDARG00000019098 ENSDARG00000026070			ENSANGG00000010235	CG4999	AAEL010967 AAEL014311	F33C8.3 B0563.2
ENSG00000170955	ENSMUSG00000037060	ENSRNOG00000017914	ENSOCUG00000007808	ENSBTAG00000019754	ENSCAFG00000006404	ENSDNOG00000009081	ENSLAFG00000010992		ENSMODG00000018588		ENSGALG00000007735		GSTENG00016883001 GSTENG00020067001	ENSORLG00000008729 ENSORLG00000018433	ENSGACG00000002310 ENSGACG00000015398	NEWSINFRUG00000132392 NEWSINFRUG00000120978	ENSDARG00000027611
ENSG00000120093	ENSMUSG00000048763	ENSRNOG00000008313		ENSBTAG00000021427	ENSCAFG00000002946	ENSDNOG00000001622	ENSLAFG00000005477	ENSETEG00000007761	ENSMODG00000012344	ENSOANG00000009165	ENSGALG00000013455	ENSXETG00000021967	GSTENG00020452001	ENSORLG00000017048	ENSGACG00000005631	NEWSINFRUG00000157209	ENSDARG00000029263
ENSG00000147246	ENSMUSG00000041380	ENSRNOG00000030877	ENSOCUG00000015900	ENSBTAG00000010926	ENSCAFG00000018227	ENSDNOG00000008954	ENSLAFG00000003316	ENSETEG00000014467	ENSMODG00000005042	ENSOANG00000015564	ENSGALG00000005853	ENSXETG00000009523	GSTENG00034479001	ENSORLG00000008442	ENSGACG00000008088	NEWSINFRUG00000128466	ENSDARG00000013210 ENSDARG00000018228 ENSDARG00000057057		ENSCING00000000819	ENSANGG00000010972 ENSANGG00000022864	CG1056 CG8007	AAEL015553 AAEL002717	F59C12.2
ENSG00000153046	ENSMUSG00000059288	ENSRNOG00000032215	ENSOCUG00000004407	ENSBTAG00000016397	ENSCAFG00000009417	ENSDNOG00000009629	ENSLAFG00000018419	ENSETEG00000015571	ENSMODG00000009804	ENSOANG00000001201	ENSGALG00000012808	ENSXETG00000018066	GSTENG00004504001	ENSORLG00000007711	ENSGACG00000002459	NEWSINFRUG00000165608 NEWSINFRUG00000141071	ENSDARG00000038985	ENSCSAVG00000011581	ENSCING00000015053	ENSANGG00000008872	CG13890	AAEL009049	R06F6.9	YLR284C YOR180C
ENSG00000086589	ENSMUSG00000024604	ENSRNOG00000019235	ENSOCUG00000011532	ENSBTAG00000025946 ENSBTAG00000025135	ENSCAFG00000018082	ENSDNOG00000011166 ENSDNOG00000006112	ENSLAFG00000006638	ENSETEG00000007841	ENSMODG00000009574 ENSMODG00000011004 ENSMODG00000010865 ENSMODG00000006398	ENSOANG00000002314	ENSGALG00000004555	ENSXETG00000020435	GSTENG00026591001	ENSORLG00000004975	ENSGACG00000018027	NEWSINFRUG00000143625	ENSDARG00000010238 ENSDARG00000029607	ENSCSAVG00000009145	ENSCING00000005843	ENSANGG00000009714	CG14641	AAEL011251	T11G6.8	YBR065C
ENSG00000140262	ENSMUSG00000032228	ENSRNOG00000017472	ENSOCUG00000017812	ENSBTAG00000002586	ENSCAFG00000016200	ENSDNOG00000013864	ENSLAFG00000010546	ENSETEG00000007295	ENSMODG00000008311	ENSOANG00000009462	ENSGALG00000004304	ENSXETG00000016563	GSTENG00017714001 GSTENG00025614001	ENSORLG00000008508 ENSORLG00000005330	ENSGACG00000006101 ENSGACG00000015831	NEWSINFRUG00000134909 NEWSINFRUG00000153109	ENSDARG00000004714	ENSCSAVG00000011705	ENSCING00000009523	ENSANGG00000016838 ENSANGG00000026732	CG5102	AAEL010226	M05B5.5
ENSG00000171944	ENSMUSG00000058662 ENSMUSG00000061626	ENSRNOG00000034039 ENSRNOG00000029612	ENSOCUG00000005401	ENSBTAG00000019527	ENSCAFG00000025186	ENSDNOG00000014936 ENSDNOG00000012796	ENSLAFG00000012192		ENSMODG00000011487 ENSMODG00000022899 ENSMODG00000011212
ENSG00000069275	ENSMUSG00000026434	ENSRNOG00000004262	ENSOCUG00000014895	ENSBTAG00000008001	ENSCAFG00000010168	ENSDNOG00000012066 ENSDNOG00000017212	ENSLAFG00000001453	ENSETEG00000006762 ENSETEG00000006215	ENSMODG00000015623 ENSMODG00000001832	ENSOANG00000002148	ENSGALG00000000708	ENSXETG00000001000	GSTENG00007914001	ENSORLG00000012276	ENSGACG00000010977	NEWSINFRUG00000144926	ENSDARG00000044654 ENSDARG00000054924 ENSDARG00000012777 ENSDARG00000054958
ENSG00000161267	ENSMUSG00000046598	ENSRNOG00000001736	ENSOCUG00000010327	ENSBTAG00000000448	ENSCAFG00000013354	ENSDNOG00000000661		ENSETEG00000007084	ENSMODG00000020514	ENSOANG00000008739	ENSGALG00000006976 ENSGALG00000006947 ENSGALG00000023601	ENSXETG00000003457 ENSXETG00000003458	GSTENG00023933001 GSTENG00020085001	ENSORLG00000009948 ENSORLG00000000026	ENSGACG00000014992 ENSGACG00000003614	NEWSINFRUG00000141962 NEWSINFRUG00000140196	ENSDARG00000038969 ENSDARG00000059388	ENSCSAVG00000010899	ENSCING00000007409
ENSG00000111704	ENSMUSG00000012396	ENSRNOG00000008368		ENSBTAG00000020916	ENSCAFG00000013914	ENSDNOG00000006514 ENSDNOG00000004217	ENSLAFG00000012934	ENSETEG00000019507 ENSETEG00000004648 ENSETEG00000001605 ENSETEG00000017452 ENSETEG00000003310 ENSETEG00000012318	ENSMODG00000017979				GSTENG00009211001		ENSGACG00000002275	NEWSINFRUG00000142181
ENSG00000089006	ENSMUSG00000027423	ENSRNOG00000006077 ENSRNOG00000020934	ENSOCUG00000017072	ENSBTAG00000003422	ENSCAFG00000005463	ENSDNOG00000002643	ENSLAFG00000010593	ENSETEG00000019076	ENSMODG00000005489	ENSOANG00000001248	ENSGALG00000008691	ENSXETG00000000776	GSTENG00030807001	ENSORLG00000011923	ENSGACG00000004673	NEWSINFRUG00000139964	ENSDARG00000020442	ENSCSAVG00000006910	ENSCING00000004211	ENSANGG00000009716	CG8282	AAEL003758	Y59A8B.22	YOR362C
ENSG00000136940	ENSMUSG00000009030	ENSRNOG00000030854 ENSRNOG00000008484	ENSOCUG00000008799	ENSBTAG00000014778	ENSCAFG00000020253	ENSDNOG00000017602	ENSLAFG00000011935	ENSETEG00000018618	ENSMODG00000019722	ENSOANG00000008196	ENSGALG00000001275	ENSXETG00000016335	GSTENG00033630001	ENSORLG00000005100	ENSGACG00000016094	NEWSINFRUG00000121719	ENSDARG00000009480	ENSCSAVG00000007281	ENSCING00000006328	ENSANGG00000003092	CG7650	AAEL011096	Y62E10A.8
ENSG00000143184	ENSMUSG00000026573	ENSRNOG00000002964	ENSOCUG00000012952	ENSBTAG00000009938 ENSBTAG00000009943	ENSCAFG00000015263	ENSDNOG00000008835	ENSLAFG00000017780	ENSETEG00000014644	ENSMODG00000002933	ENSOANG00000003893	ENSGALG00000015235
ENSG00000135365	ENSMUSG00000058318	ENSRNOG00000006063	ENSOCUG00000001675	ENSBTAG00000009611	ENSCAFG00000009313	ENSDNOG00000001209	ENSLAFG00000003576	ENSETEG00000014616	ENSMODG00000019887	ENSOANG00000005355	ENSGALG00000008403	ENSXETG00000001031	GSTENG00025710001	ENSORLG00000014276	ENSGACG00000007895	NEWSINFRUG00000139051	ENSDARG00000052183 ENSDARG00000006878 ENSDARG00000021378	ENSCSAVG00000007020	ENSCING00000002652
ENSG00000177156	ENSMUSG00000025503	ENSRNOG00000018367	ENSOCUG00000017159	ENSBTAG00000010336	ENSCAFG00000006594		ENSLAFG00000005531	ENSETEG00000016923	ENSMODG00000019669	ENSOANG00000009138	ENSGALG00000005127	ENSXETG00000008436 ENSXETG00000025887 ENSXETG00000001671	GSTENG00018137001	ENSORLG00000001435	ENSGACG00000017200	NEWSINFRUG00000122282	ENSDARG00000012256	ENSCSAVG00000007914	ENSCING00000002805 ENSCING00000010947	ENSANGG00000017632	CG2827	AAEL009389	Y24D9A.8	YLR354C YGR043C
ENSG00000073711	ENSMUSG00000043154	ENSRNOG00000022999	ENSOCUG00000001839	ENSBTAG00000023416 ENSBTAG00000008508	ENSCAFG00000024679 ENSCAFG00000007061	ENSDNOG00000006632	ENSLAFG00000013472	ENSETEG00000013206	ENSMODG00000000134 ENSMODG00000024998	ENSOANG00000006317	ENSGALG00000001208 ENSGALG00000016702	ENSXETG00000018927 ENSXETG00000004122	GSTENG00000667001 GSTENG00012723001 GSTENG00027890001	ENSORLG00000010858 ENSORLG00000011803	ENSGACG00000001999 ENSGACG00000010930	NEWSINFRUG00000130058 NEWSINFRUG00000128309	ENSDARG00000061619 ENSDARG00000061616	ENSCSAVG00000009399	ENSCING00000006583	ENSANGG00000026345	CG4733	AAEL013319	C06G1.5
ENSG00000121207	ENSMUSG00000028003	ENSRNOG00000025608	ENSOCUG00000017861	ENSBTAG00000017167	ENSCAFG00000008472	ENSDNOG00000016189		ENSETEG00000010481	ENSMODG00000001284	ENSOANG00000015674	ENSGALG00000009276	ENSXETG00000026097	GSTENG00000330001 GSTENG00013685001 GSTENG00000329001 GSTENG00013684001	ENSORLG00000008231 ENSORLG00000008237 ENSORLG00000002420	ENSGACG00000016861	NEWSINFRUG00000130602 NEWSINFRUG00000162704 NEWSINFRUG00000161333	ENSDARG00000037270 ENSDARG00000057813 ENSDARG00000037278
ENSG00000095739	ENSMUSG00000024232	ENSRNOG00000016066	ENSOCUG00000007403	ENSBTAG00000003045	ENSCAFG00000003958	ENSDNOG00000010051		ENSETEG00000006625	ENSMODG00000008021	ENSOANG00000006042	ENSGALG00000007359	ENSXETG00000004542	GSTENG00016566001	ENSORLG00000004493	ENSGACG00000001662	NEWSINFRUG00000135775	ENSDARG00000055381 ENSDARG00000056406
ENSG00000107807	ENSMUSG00000025215	ENSRNOG00000016120	ENSOCUG00000013136	ENSBTAG00000011080	ENSCAFG00000009833		ENSLAFG00000004179	ENSETEG00000010355	ENSMODG00000011900	ENSOANG00000007318	ENSGALG00000007831	ENSXETG00000017822 ENSXETG00000008043	GSTENG00024468001	ENSORLG00000000935	ENSGACG00000016709 ENSGACG00000003860	NEWSINFRUG00000162634 NEWSINFRUG00000149656	ENSDARG00000011273 ENSDARG00000003965			ENSANGG00000017147	CG7937	AAEL005250
ENSG00000119919	ENSMUSG00000044220	ENSRNOG00000016656		ENSBTAG00000021397	ENSCAFG00000009469	ENSDNOG00000012445	ENSLAFG00000014664	ENSETEG00000006626	ENSMODG00000003529			ENSXETG00000018430		ENSORLG00000007722	ENSGACG00000007568	NEWSINFRUG00000165310 NEWSINFRUG00000163909	ENSDARG00000039095
ENSG00000175989								ENSETEG00000019410
ENSG00000132130	ENSMUSG00000018698	ENSRNOG00000002812	ENSOCUG00000009321	ENSBTAG00000021925	ENSCAFG00000017853	ENSDNOG00000011087	ENSLAFG00000006400	ENSETEG00000003513		ENSOANG00000014248	ENSGALG00000005409 ENSGALG00000008303	ENSXETG00000008963 ENSXETG00000017665	GSTENG00020332001 GSTENG00026892001	ENSORLG00000009889	ENSGACG00000020307 ENSGACG00000013605	NEWSINFRUG00000129058 NEWSINFRUG00000142325	ENSDARG00000014018 ENSDARG00000007944	ENSCSAVG00000006730		ENSANGG00000010047	CG11354		F46C8.5
ENSG00000133937	ENSMUSG00000021095	ENSRNOG00000010605	ENSOCUG00000016407	ENSBTAG00000010407	ENSCAFG00000017684	ENSDNOG00000009490	ENSLAFG00000000420	ENSETEG00000004632	ENSMODG00000012586	ENSOANG00000012036	ENSGALG00000010974	ENSXETG00000023328	GSTENG00016723001		ENSGACG00000013047	NEWSINFRUG00000138499 NEWSINFRUG00000160985	ENSDARG00000059073	ENSCSAVG00000011699	ENSCING00000016045			AAEL015197
ENSG00000006756	ENSMUSG00000020604	ENSRNOG00000028350	ENSOCUG00000000865	ENSBTAG00000014932	ENSCAFG00000011139	ENSDNOG00000008159	ENSLAFG00000002925	ENSETEG00000017150	ENSMODG00000000049	ENSOANG00000004038		ENSXETG00000005002	GSTENG00003275001 GSTENG00030497001	ENSORLG00000016189	ENSGACG00000006325	NEWSINFRUG00000126481	ENSDARG00000002299	ENSCSAVG00000004085		ENSANGG00000027718 ENSANGG00000013153 ENSANGG00000015946	CG7402 CG7408 CG32191 CG8646	AAEL003960 AAEL005134	D1014.1
ENSG00000137055	ENSMUSG00000028577	ENSRNOG00000007753	ENSOCUG00000015471	ENSBTAG00000013011	ENSCAFG00000001698	ENSDNOG00000016492	ENSLAFG00000010935	ENSETEG00000011062	ENSMODG00000004155		ENSGALG00000001782	ENSXETG00000009385	GSTENG00013806001	ENSORLG00000005124	ENSGACG00000019658	NEWSINFRUG00000123710	ENSDARG00000042728	ENSCSAVG00000001264	ENSCING00000008371	ENSANGG00000003905	CG5105	AAEL006677	C05C10.6	YKL213C
ENSG00000140400	ENSMUSG00000032295	ENSRNOG00000030654		ENSBTAG00000007368	ENSCAFG00000018005	ENSDNOG00000013457	ENSLAFG00000006261	ENSETEG00000010204	ENSMODG00000008990	ENSOANG00000010608	ENSGALG00000001615	ENSXETG00000023887	GSTENG00015999001	ENSORLG00000007320	ENSGACG00000004613	NEWSINFRUG00000122420	ENSDARG00000051821 ENSDARG00000015620	ENSCSAVG00000000993						YGL156W
ENSG00000123094	ENSMUSG00000030259	ENSRNOG00000015986	ENSOCUG00000010737	ENSBTAG00000021980	ENSCAFG00000011399	ENSDNOG00000013527			ENSMODG00000016548	ENSOANG00000003762	ENSGALG00000014041	ENSXETG00000023490	GSTENG00022810001	ENSORLG00000011414 ENSORLG00000013549	ENSGACG00000011681 ENSGACG00000018803	NEWSINFRUG00000134939 NEWSINFRUG00000126401	ENSDARG00000045596 ENSDARG00000045485		ENSCING00000007050	ENSANGG00000026192 ENSANGG00000007292	CG5053	AAEL014488 AAEL014487	K05B2.2
ENSG00000121101	ENSMUSG00000010342	ENSRNOG00000023698	ENSOCUG00000009775	ENSBTAG00000010167	ENSCAFG00000017556	ENSDNOG00000010310	ENSLAFG00000003387	ENSETEG00000017159	ENSMODG00000014649	ENSOANG00000008488	ENSGALG00000005037
ENSG00000049618	ENSMUSG00000069729	ENSRNOG00000017030	ENSOCUG00000008879	ENSBTAG00000002728	ENSCAFG00000000608	ENSDNOG00000008064	ENSLAFG00000012011	ENSETEG00000009016	ENSMODG00000008068	ENSOANG00000014884	ENSGALG00000013683	ENSXETG00000011226	GSTENG00032449001	ENSORLG00000017229	ENSGACG00000006735	NEWSINFRUG00000154371	ENSDARG00000003673
ENSG00000104435	ENSMUSG00000027500 ENSMUSG00000027581	ENSRNOG00000013657 ENSRNOG00000011705	ENSOCUG00000008312	ENSBTAG00000004069 ENSBTAG00000020099	ENSCAFG00000008386 ENSCAFG00000013020	ENSDNOG00000003373	ENSLAFG00000011486	ENSETEG00000017190	ENSMODG00000016978 ENSMODG00000006671	ENSOANG00000004938 ENSOANG00000015458	ENSGALG00000006130 ENSGALG00000015736	ENSXETG00000003358	GSTENG00034075001 GSTENG00033008001	ENSORLG00000008251 ENSORLG00000012936	ENSGACG00000003409 ENSGACG00000008708	NEWSINFRUG00000162276 NEWSINFRUG00000136927	ENSDARG00000038465 ENSDARG00000033234 ENSDARG00000055891 ENSDARG00000055867			ENSANGG00000010818	CG31641	AAEL012840
ENSG00000129696	ENSMUSG00000031577	ENSRNOG00000023494	ENSOCUG00000008740	ENSBTAG00000015463	ENSCAFG00000006302	ENSDNOG00000008439		ENSETEG00000011645	ENSMODG00000011073		ENSGALG00000001651		GSTENG00010763001	ENSORLG00000017541	ENSGACG00000001124 ENSGACG00000014809	NEWSINFRUG00000153939	ENSDARG00000060188	ENSCSAVG00000011116
ENSG00000141448	ENSMUSG00000005836	ENSRNOG00000023433	ENSOCUG00000002199	ENSBTAG00000005734	ENSCAFG00000023151 ENSCAFG00000018235	ENSDNOG00000008677	ENSLAFG00000007931	ENSETEG00000005525	ENSMODG00000021492	ENSOANG00000004635 ENSOANG00000008748	ENSGALG00000014976	ENSXETG00000003144	GSTENG00027638001 GSTENG00017445001 GSTENG00027637001	ENSORLG00000017667	ENSGACG00000017300	NEWSINFRUG00000129532	ENSDARG00000035831 ENSDARG00000038916	ENSCSAVG00000008200	ENSCING00000015930	ENSANGG00000004767	CG3978	AAEL010221 AAEL010222	W09C2.1	YKR034W YER040W
ENSG00000198964	ENSMUSG00000040451	ENSRNOG00000012536	ENSOCUG00000010965	ENSBTAG00000011748	ENSCAFG00000015628	ENSDNOG00000014029	ENSLAFG00000003457	ENSETEG00000004397	ENSMODG00000016489	ENSOANG00000013886	ENSGALG00000003701	ENSXETG00000006614	GSTENG00016385001	ENSORLG00000006277	ENSGACG00000009168	NEWSINFRUG00000145128	ENSDARG00000029621 ENSDARG00000012784 ENSDARG00000057053	ENSCSAVG00000010998	ENSCING00000014148	ENSANGG00000018925	CG32380	AAEL004710	H21P03.3
[truncated: 139 more rows]

## Sheet: SOX2 - Table 1 - Table 1 - Tabl
sox2
[truncated: 801 more rows]

## Sheet: Myod1 - Table 1 - Table 1 - Tab
Myod1
[truncated: 117 more rows]

[truncated: 7 more sheets: Myog - Table 1 - Table 1 - Tabl, NFkB - Table 1 - Table 1 - Tabl, ERa - Table 1 - Table 1 - Table, ETS1 - Table 1 - Table 1 - Tabl, NRF1 - Table 1 - Table 1 - Tabl, SRF - Table 1 - Table 1 - Table, YY1 - Table 1 - Table 1 - Table]
