# Supplementary material for: Analysis of mammalian gene batteries reveals both stable ancestral cores and highly dynamic regulatory sequences
Source: Genome Biol. 2008 Dec 16;9(12):R172. doi: 10.1186/gb-2008-9-12-r172 (PMC2646276; doi:10.1186/gb-2008-9-12-r172)
Supplement: Additional data file 7 — Detailed analysis of the ancestral core. [file gb-2008-9-12-r172-S7.xls]

## Sheet: overal figures - Table 1 - Tabl
Additional data file 7 : Ancestral network analysis.
Numerical values of Figure 2.			mammal					Vertebrates					Chordates
Table 1	total gene		number of gene in core	fraction total gene	proba being in core B | core A	proba being in core B | not in core A	pvalue	number of gene in core	fraction total gene	proba being in core B | core A	proba being in core B | not in core A	pvalue	number of gene in core	fraction total gene	proba being in core B | core A	proba being in core B | not in core A	pvalue
	110	E2f	26	0.236364	0.346667	0.148148	6.90326e-13	11	0.1	0.255814	0.151163	9.43085e-05	5	0.0454545	0.208333	0.11	0.000282377
	1186	ETS1	74	0.0623946	0.2263	0.107865	1.75782e-22	14	0.0118044	0.0903226	0.0410334	7.68882e-07	0	0	0	0	-
	184	CREB1	28	0.152174	0.243478	0.120482	3.05934e-10	9	0.048913	0.15	0.118519	0.00551961	2	0.0108696	0.153846	0.0662983	0.000945306
	493	ERS1	36	0.0730223	0.209302	0.0934579	3.31844e-11	9	0.0182556	0.1	0.023	1.72739e-07	0	0	0	0	-
	108	NOTCH1	29	0.268519	0.298969	0.115385	1.31644e-12	7	0.0648148	0.132075	0.0185185	2.64127e-06	0	0	0	0	-
	721	YY1	73	0.101248	0.26259	0.130031	4.18239e-24	17	0.0235784	0.122302	0.0947368	0.00184155	2	0.00277393	0.0645161	0.0395137	0.03
	679	NRF1	130	0.191458	0.258449	0.187023	5.19956e-32	14	0.0206186	0.0534351	0.038961	4.44175e-06	0	0	0	0
	115	Myod1	17	0.147826	0.21519	0.104167	6.03236e-06	12	0.104348	0.230769	0.166667	0.000406633	1	0.00869565	0.0555556	0.04	0.08
	70	Myog1	10	0.142857	0.243902	0.0571429	6.42188e-06	8	0.114286	0.235294	0.176471	0.0007	1	0.0142857	0.0833333	0.0327869	0.4
	174	SRF	7	0.0402299	0.189189	0.0674157	0.0002	3	0.0172414	0.176471	0.122137	0.0238972	0	0	0	0	-
	118	HNF6	2	0.0169492	0.133333	0.0185185	0.00201207	0	0	-	-	-	0	0	0	0	-
	398	OCT4	17	0.0427136	0.186813	0.0748663	4.38089e-07	8	0.0201005	0.173913	0.163823	0.012	2	0.00502513	0.142857	0.129902	0.145
	799	SOX2	70	0.0876095	0.227273	0.0929648	4.38037e-25	34	0.0425532	0.222222	0.220527	0.53	9	0.0112641	0.142857	0.122249	0.2
	64	HNF1	5	0.078125	0.208333	0.162162	0.0166632	0	0	0	0	-	0	0	0	0	-
	61	HNF4	0	0	0	0.157895	-	0	0	0	0	-	0	0	0	0	-
	77	NFKB	1	0.012987	0.0769231	0.0384615	0.054878	0	0	0	0	-	0	0	0	0	-
								Ancerstral cores until cordates
								Ancestral cores until vertebrates
Table 2	Same as above instead only one motif/ sequence in the reference species.							Ancestral core until mammals
			mammal					Vertebrates					Chordates
	total gene		number of gene in core	fraction total gene	proba being in core B | core A	proba being in core B | not in core A	pvalue	number of gene in core	fraction total gene	proba being in core B | core A	proba being in core B | not in core A	pvalue	number of gene in core	fraction total gene	proba being in core B | core A	proba being in core B | not in core A	pvalue
	110	E2f	24	0.218182	0.369231	0.15873	7.39807e-13	10	0.0909091	0.277778	0.150538	3.4929e-05	4	0.0363636	0.25	0.111111	0.00019107
	1186	ETS1	63	0.0531197	0.231618	0.118712	4.73773e-19	10	0.0084317	0.0847458	0.0446686	6.96838e-05	0	0	0	0	-
	184	CREB1	19	0.103261	0.234568	0.169643	3.15298e-06	5	0.0271739	0.178571	0.123457	0.00959164	2	0.0108696	0.153846	0.0662983	0.000945306
	493	ERS1	28	0.0567951	0.212121	0.126761	8.12815e-08	5	0.010142	0.0769231	0.0414508	0.000474193	0	0	0	0	-
	108	NOTCH1	22	0.203704	0.309859	0.204082	3.97273e-08	5	0.0462963	0.138889	0.0434783	0.00011398	0	0	0	0	-
	721	YY1	62	0.0859917	0.262712	0.146814	1.19688e-18	11	0.0152566	0.1	0.101796	0.463583	2	0.00277393	0.0645161	0.0395137	0.03
	679	NRF1	99	0.145803	0.3	0.189448	1.30106e-28	8	0.011782	0.057554	0.0421687	0.000663714	0	0	0	0
	115	Myod1	14	0.121739	0.25	0.112676	5.15383e-06	8	0.0695652	0.266667	0.171429	0.000994026	1	0.00869565	0.0555556	0.04	0.08
	70	Myog1	10	0.142857	0.243902	0.0571429	6.42188e-06	4	0.0571429	0.210526	0.2	0.112872	1	0.0142857	0.0833333	0.0327869	0.4
	174	SRF	6	0.0344828	0.222222	0.0659341	0.000157962	3	0.0172414	0.25	0.114504	0.059029	0	0	0	0	-
	118	HNF6	0	0	0	0.05	-	0	0	0	0	-	0	0	0	0	-
	398	OCT4	15	0.0376884	0.182927	0.0824742	5.67652e-06	7	0.0175879	0.194444	0.161716	0.45999	2	0.00502513	0.142857	0.129902	0.145
	799	SOX2	59	0.0738423	0.232283	0.107623	4.18287e-21	21	0.0262829	0.189189	0.226316	0.460894	2	0.00250313	0.05	0.127685	0.255665
	64	HNF1	0	0	0	0.01	-	0	0	0	0	-	0	0	0	0	-
	61	HNF4	0	0	0	0	-	0	0	0	0	-	0	0	0	0	-
	77	NFKB	1	0.012987	0.0769231	0.0384615	0.0548	0	0	0	0	-	0	0	0	0	-

## Sheet: Sheet 3 - Table 1 - Table 1 - T
	E2f	0.346667	0.148148
	ETS1	0.2263	0.107865
	CREB1	0.243478	0.120482
	ERS1	0.209302	0.0934579
	NOTCH1	0.298969	0.115385
	YY1	0.26259	0.130031
	NRF1	0.258449	0.187023
	Myod1	0.21519	0.104167
	Myog1	0.188679	0.0833333
	SRF	0.189189	0.0674157
	HNF6	0.133333	0.0185185
	OCT4	0.186813	0.0748663
	SOX2	0.227273	0.0929648
	HNF1	0.208333	0.162162
	HNF4	0	0.157895
	NFKB	0.0769231	0.0384615

## Sheet: Sheet 4 - Table 1 - Table 1 - T
	E2f	0.255814	0.151163
	ETS1	0.0903226	0.0410334
	CREB1	0.15	0.118519
	ERS1	0.1	0.023
	NOTCH1	0.132075	0.0185185
	YY1	0.122302	0.0947368
	NRF1	0.0534351	0.038961
	Myod1	0.230769	0.166667
	Myog1	0.235294	0.176471
	SRF	0.176471	0.122137
	HNF6	0	0
	OCT4	0.173913	0.163823
	SOX2	0.222222	0.220527
	HNF1	0	0
	HNF4	0	0
	NFKB	0	0

## Sheet: Sheet 5 - Table 1 - Table 1 - T
	E2f	0.208333	0.11
	ETS1	0	0
	CREB1	0.153846	0.0662983
	ERS1	0	0
	NOTCH1	0	0
	YY1	0.0645161	0.0395137
	NRF1	0	0
	Myod1	0.0555556	0.04
	Myog1	0.0833333	0.0327869
	SRF	0	0
	HNF6	0	0
	OCT4	0.142857	0.129902
	SOX2	0.142857	0.122249
	HNF1	0	0
	HNF4	0	0
	NFKB	0	0
