# Supplementary material for: Analysis of mammalian gene batteries reveals both stable ancestral cores and highly dynamic regulatory sequences
Source: Genome Biol. 2008 Dec 16;9(12):R172. doi: 10.1186/gb-2008-9-12-r172 (PMC2646276; doi:10.1186/gb-2008-9-12-r172)
Supplement: Additional data file 8 — Composition of the ancestral core and the position frequency matrices used to find the cores. [file gb-2008-9-12-r172-S8.xls]

## Sheet: ancestral networks gene list - 
Additional data file 8 : Composition of the ancestral cores. Lists of genes (EnsEMBL id and name in the reference species) forming the significant ancestral core for different blanches and the list of PFM used to find the cores is also included.
Lists of genes (EnsEMBL id and name in the reference species) forming the significant ancestral core for different blanches and the list of PFM used to find the cores is also included.
CORE CHORDATES
E2F
ENSG00000105011	ASF1B
ENSG00000168496	FEN1
ENSG00000094804	CDC6
ENSG00000076003	MCM6
ENSG00000136824	SMC2
CREB1
ENSG00000100412	ACO2
ENSG00000131467	PSME3
CORE VERTEBRATES
E2F
ENSG00000095002	MSH2
ENSG00000101868	POLA1
ENSG00000014138	POLA2
ENSG00000139687	RB1
ENSG00000177606	JUN
ENSG00000112118	MCM3
ENSG00000076003	MCM6
ENSG00000105011	ASF1B
ENSG00000094916	CBX5
ENSG00000164045	CDC25A
ENSG00000136824	SMC2
ETS1
ENSG00000144895	EIF2A
ENSG00000144848	ATG3
ENSG00000083845	RPS5
ENSG00000063244	U2AF2
ENSG00000065135	GNAI3
ENSG00000111725	PRKAB1
ENSG00000126746	ZNF384
ENSG00000127080	IPPK
ENSG00000115274	ZNHIT4
ENSG00000164587	RPS14
ENSG00000182498	RPS18
ENSG00000100632	ERH
ENSG00000142864	SERBP1
ENSG00000029364	SLC39A9
CREB1
ENSG00000100410	PHF5A
ENSG00000100412	ACO2
ENSG00000163344	PMVK
ENSG00000182934	SRPR
ENSG00000125741	OPA3
ENSG00000162517	PEF1
ENSG00000131467	PSME3
ENSG00000120159	C9orf82
ENSG00000110713	NUP98
ERS1
ENSG00000126062	TMEM115
ENSG00000105723	GSK3A
ENSG00000104129	DNAJC17
ENSG00000155304	STCH
ENSG00000147421	HMBOX1
ENSG00000100916	BRMS1L
ENSG00000040633	PHF23
ENSG00000106771	C9orf5
ENSG00000141965	FEM1A
NOTCH1
ENSG00000071243	ING3
ENSG00000155304	STCH
ENSG00000014641	MDH1
ENSG00000127184	COX7C
ENSG00000059691	PET112L
ENSG00000135334	C6orf166
ENSG00000104129	DNAJC17
NRF1
ENSG00000113068	PFDN1
ENSG00000100554	ATP6V1D
ENSG00000135334	C6orf166
ENSG00000198408	MGEA5
ENSG00000116001	TIA1
ENSG00000108443	RPS6KB1
ENSG00000114354	TFG
ENSG00000116704	SLC35D1
ENSG00000135778	C1orf57
ENSG00000108423	TUBD1
ENSG00000138768	USO1
ENSG00000147883	CDKN2B
ENSG00000103423	DNAJA3
ENSG00000204104	TRAF3IP1
Myod1
ENSMUSG00000009471	Myod1
ENSMUSG00000055027	Smyd1
ENSMUSG00000032228	Tcf12
ENSMUSG00000042745	Id1
ENSMUSG00000035199	Arl6ip5
ENSMUSG00000029146	Snx17
ENSMUSG00000030399	Ckm
ENSMUSG00000027107	Chrna1
ENSMUSG00000062694	Cav3
ENSMUSG00000061723	Tnnt3
ENSMUSG00000002104	Rapsn
ENSMUSG00000042613	Pbxip1
Myog
ENSMUSG00000030399	Ckm
ENSMUSG00000055027	Smyd1
ENSMUSG00000062694	Cav3
ENSMUSG00000061723	Tnnt3
ENSMUSG00000035199	Arl6ip5
ENSMUSG00000042613	Pbxip1
ENSMUSG00000054764	Mtnr1a
ENSMUSG00000038204	Asb10
CORE MAMMALS
E2F
ENSG00000095002	MSH2
ENSG00000006634	DBF4
ENSG00000166037	CEP57
ENSG00000138376	BARD1
ENSG00000014138	POLA2
ENSG00000164109	MAD2L1
ENSG00000154473	BUB3
ENSG00000094804	CDC6
ENSG00000100297	MCM5
ENSG00000112118	MCM3
ENSG00000076003	MCM6
ENSG00000076248	UNG
ENSG00000072571	HMMR
ENSG00000117318	ID3
ENSG00000105011	ASF1B
ENSG00000114491	UMPS
ENSG00000106399	RPA3
ENSG00000136738	STAM
ENSG00000133119	RFC3
ENSG00000094916	CBX5
ENSG00000135341	MAP3K7
ENSG00000115053	NCL
ENSG00000112242	E2F3
ENSG00000121031	PRKDC
ENSG00000100714	MTHFD1
ENSG00000164045	CDC25A
ETS1
ENSG00000174953	DHX36
ENSG00000161057	PSMC2
ENSG00000144895	EIF2A
ENSG00000100412	ACO2
ENSG00000104643	MTMR9
ENSG00000173207	CKS1B
ENSG00000163728	TTC14
ENSG00000144848	ATG3
ENSG00000113845	C3orf1
ENSG00000133028	SCO1
ENSG00000111653	ING4
ENSG00000167113	COQ4
ENSG00000108592	FTSJ3
ENSG00000204463	BAT3
ENSG00000143222	UFC1
ENSG00000177302	TOP3A
ENSG00000187742	SECISBP2
ENSG00000089818	NECAP1
ENSG00000074319	TSG101
ENSG00000065135	GNAI3
ENSG00000111725	PRKAB1
ENSG00000101413	C20orf77
ENSG00000008018	PSMB1
ENSG00000111652	COPS7A
ENSG00000116918	TSNAX
ENSG00000065883	CDC2L5
ENSG00000103978	TMEM87A
ENSG00000176261	ZBTB8OS
ENSG00000165283	STOML2
ENSG00000006695	COX10
ENSG00000114850	SSR3
ENSG00000143970	ASXL2
ENSG00000118181	RPS25
ENSG00000109133	TMEM33
ENSG00000165416	SUGT1
ENSG00000134575	ACP2
ENSG00000134899	ERCC5
ENSG00000144597	EAF1
ENSG00000148606	POLR3A
ENSG00000136930	PSMB7
ENSG00000138495	COX17
ENSG00000115274	ZNHIT4
ENSG00000173451	THAP2
ENSG00000081154	PCNP
ENSG00000204356	RDBP
ENSG00000181610	MRPS23
ENSG00000100554	ATP6V1D
ENSG00000132549	VPS13B
ENSG00000182498	RPS18
ENSG00000126749	EMG1
ENSG00000100632	ERH
ENSG00000053770	C14orf108
ENSG00000159079	C21orf59
ENSG00000179119	SPTY2D1
ENSG00000143183	TMCO1
ENSG00000131795	RBM8A
ENSG00000100591	AHSA1
ENSG00000134153	C15orf24
ENSG00000114388	TUSC4
ENSG00000164168	TMEM34
ENSG00000076924	XAB2
ENSG00000135968	GCC2
ENSG00000146007	ZMAT2
ENSG00000064419	TNPO3
ENSG00000144028	ASCC3L1
ENSG00000013275	PSMC4
ENSG00000108733	PEX12
ENSG00000087191	PSMC5
ENSG00000142864	SERBP1
ENSG00000094914	AAAS
ENSG00000144034	TPRKB
ENSG00000029364	SLC39A9
ENSG00000111845	PAK1IP1
ENSG00000176102	CSTF3
CREB1
ENSG00000110768	GTF2H1
ENSG00000163904	SENP2
ENSG00000100412	ACO2
ENSG00000132646	PCNA
ENSG00000105829	BET1
ENSG00000081154	PCNP
ENSG00000149792	MRPL49
ENSG00000111653	ING4
ENSG00000066422	ZBTB11
ENSG00000182934	SRPR
ENSG00000110074	FOXRED1
ENSG00000036054	TBC1D23
ENSG00000185236	RAB11B
ENSG00000120159	C9orf82
ENSG00000089006	SNX5
ENSG00000110104	CCDC86
ENSG00000088930	XRN2
ENSG00000166037	CEP57
ENSG00000204576	PRR3
ENSG00000133114	KIAA1704
ENSG00000047410	TPR
ENSG00000136045	PWP1
ENSG00000102543	CDADC1
ENSG00000013275	PSMC4
ENSG00000137720	C11orf1
ENSG00000135974	C2orf49
ENSG00000135341	MAP3K7
ENSG00000171861	RNMTL1
ERS1
ENSG00000126062	TMEM115
ENSG00000024048	UBR2
ENSG00000124535	WRNIP1
ENSG00000071243	ING3
ENSG00000162129	CLPB
ENSG00000154473	BUB3
ENSG00000163156	SCNM1
ENSG00000127837	AAMP
ENSG00000117280	RAB7L1
ENSG00000143363	PRUNE
ENSG00000160741	CRTC2
ENSG00000166598	HSP90B1
ENSG00000105669	COPE
ENSG00000175073	VCPIP1
ENSG00000104129	DNAJC17
ENSG00000105671	DDX49
ENSG00000106771	C9orf5
ENSG00000116209	TMEM59
ENSG00000135317	SNX14
ENSG00000137502	RAB30
ENSG00000137500	CCDC90B
ENSG00000141979	CALR3
ENSG00000004766	CCDC132
ENSG00000105723	GSK3A
ENSG00000145919	FAM44B
ENSG00000132763	MMACHC
ENSG00000058804	TMEM48
ENSG00000075336	C18orf55
ENSG00000116586	MAPIP_HUMAN
ENSG00000100591	AHSA1
ENSG00000155304	STCH
ENSG00000149922	TBX6
ENSG00000114388	TUSC4
ENSG00000157045	NTAN1
ENSG00000116205	C1orf83
ENSG00000114395	CYB561D2
NOTCH1
ENSG00000126062	TMEM115
ENSG00000071243	ING3
ENSG00000162129	CLPB
ENSG00000154473	BUB3
ENSG00000163156	SCNM1
ENSG00000137500	CCDC90B
ENSG00000138107	ACTR1A
ENSG00000089685	BIRC5
ENSG00000149196	C11orf73
ENSG00000059691	PET112L
ENSG00000135334	C6orf166
ENSG00000127837	AAMP
ENSG00000162836	ACP6
ENSG00000156973	PDE6D
ENSG00000058804	TMEM48
ENSG00000120694	HSPH1
ENSG00000104129	DNAJC17
ENSG00000100401	RANGAP1
ENSG00000105671	DDX49
ENSG00000111144	LTA4H
ENSG00000100591	AHSA1
ENSG00000155304	STCH
ENSG00000014641	MDH1
ENSG00000114388	TUSC4
ENSG00000080822	CLDND1
ENSG00000156970	BUB1B
ENSG00000033030	ZCCHC8
ENSG00000114395	CYB561D2
ENSG00000164045	CDC25A
YY1
ENSG00000175283	DOLK
ENSG00000162129	CLPB
ENSG00000100804	PSMB5
ENSG00000116455	WDR77
ENSG00000122218	COPA
ENSG00000108592	FTSJ3
ENSG00000164615	CAMLG
ENSG00000111731	KIAA0528
ENSG00000110092	CCND1
ENSG00000047932	GOPC
ENSG00000143919	C2orf34
ENSG00000089818	NECAP1
ENSG00000071462	WBSCR22
ENSG00000121022	COPS5
ENSG00000089006	SNX5
ENSG00000204568	MRPS18B
ENSG00000099341	PSMD8
ENSG00000115317	HTRA2
ENSG00000165819	METTL3
ENSG00000206527	PTPLB
ENSG00000181991	MRPS11
ENSG00000147419	CCDC25
ENSG00000129255	MPDU1
ENSG00000087088	BAX
ENSG00000175634	RPS6KB2
ENSG00000136710	CCDC115
ENSG00000130713	EXOSC2
ENSG00000176261	ZBTB8OS
ENSG00000143368	SF3B4
ENSG00000101266	CSNK2A1P
ENSG00000167978	SRRM2
ENSG00000188603	CLN3
ENSG00000125965	GDF5
ENSG00000106588	PSMA2
ENSG00000130175	PRKCSH
ENSG00000119333	WDR34
ENSG00000134575	ACP2
ENSG00000020129	NCDN
ENSG00000052841	TTC17
ENSG00000135637	CCDC142
ENSG00000154781	C3orf19
ENSG00000198912	C1orf174
ENSG00000125445	MRPS7
ENSG00000104299	INTS9
ENSG00000204628	GNB2L1
ENSG00000158882	TOMM40L
ENSG00000149792	MRPL49
ENSG00000108106	UBE2S
ENSG00000167985	C11orf79
ENSG00000126749	EMG1
ENSG00000066422	ZBTB11
ENSG00000113621	TXNDC15
ENSG00000139436	GIT2
ENSG00000055070	C1orf144
ENSG00000075856	SART3
ENSG00000142534	RPS11
ENSG00000145050	ARMET
ENSG00000167325	RRM1
ENSG00000072121	ZFYVE26
ENSG00000143164	IQWD1
ENSG00000136504	MYST2
ENSG00000158615	PPP1R15B
ENSG00000108654	DDX5
ENSG00000172269	DPAGT1
ENSG00000170348	TMED10
ENSG00000160679	C1orf77
ENSG00000118162	KPTN
ENSG00000143476	DTL
ENSG00000168273	Q8WVI0_HUMAN
ENSG00000112473	SLC39A7
ENSG00000172534	HCFC1
ENSG00000162869	CCDC128
ENSG00000163002	NUP35
NRF1
ENSG00000143493	INTS7
ENSG00000204231	RXRB
ENSG00000132541	HRSP12
ENSG00000113407	TARS
ENSG00000144848	ATG3
ENSG00000136480	POLG2
ENSG00000083845	RPS5
ENSG00000111581	NUP107
ENSG00000128534	LSM8
ENSG00000157036	ENDOGL1
ENSG00000029639	TFB1M
ENSG00000097046	CDC7
ENSG00000144580	RQCD1
ENSG00000047932	GOPC
ENSG00000110104	CCDC86
ENSG00000107949	BCCIP
ENSG00000147679	C8orf53
ENSG00000111802	TTRAP
ENSG00000135900	MRPL44
ENSG00000128059	PPAT
ENSG00000123975	CKS2
ENSG00000129562	DAD1
ENSG00000136936	XPA
ENSG00000163607	GTPBP8
ENSG00000144048	DUSP11
ENSG00000147416	ATP6V1B2
ENSG00000144827	ABHD10
ENSG00000175324	LSM1
ENSG00000113575	PPP2CA
ENSG00000106588	PSMA2
ENSG00000155100	OTUD6B
ENSG00000011260	UTP18
ENSG00000082515	MRPL22
ENSG00000101868	POLA1
ENSG00000103549	RNF40
ENSG00000161558	TMEM143
ENSG00000163904	SENP2
ENSG00000113068	PFDN1
ENSG00000126368	NR1D1
ENSG00000112029	FBXO5
ENSG00000100554	ATP6V1D
ENSG00000136932	C9orf156
ENSG00000143398	PIP5K1A
ENSG00000198755	RPL10A
ENSG00000159055	C21orf45
ENSG00000076053	RBM7
ENSG00000162851	TFB2M
ENSG00000135334	C6orf166
ENSG00000137822	TUBGCP4
ENSG00000146476	C6orf211
ENSG00000166847	DCTN5
ENSG00000075945	KIFAP3
ENSG00000075336	C18orf55
ENSG00000129071	MBD4
ENSG00000082258	CCNT2
ENSG00000114767	RRP9
ENSG00000198900	TOP1
ENSG00000178105	DDX10
ENSG00000083937	CHMP2B
ENSG00000119421	NDUFA8
ENSG00000103423	DNAJA3
ENSG00000133111	RFXAP
ENSG00000180425	C11orf71
ENSG00000183155	RABIF
ENSG00000073050	XRCC1
ENSG00000023608	SNAPC1
ENSG00000185324	CDK10
ENSG00000138107	ACTR1A
ENSG00000119878	CRIPT
ENSG00000162961	DPY30_HUMAN
ENSG00000105135	OR10B1P
ENSG00000074266	EED
ENSG00000204568	MRPS18B
ENSG00000145494	NDUFS6
ENSG00000115561	VPS24
ENSG00000100360	RABL4
ENSG00000095002	MSH2
ENSG00000116120	FARSB
ENSG00000118579	MED28
ENSG00000076242	MLH1
ENSG00000184983	NDUFA6
ENSG00000145817	YIPF5
ENSG00000156709	AIFM1
ENSG00000160051	IQCC
ENSG00000124357	NAGK
ENSG00000128626	MRPS12
ENSG00000163913	IFT122
ENSG00000128524	ATP6V1F
ENSG00000109618	SEPSECS
ENSG00000163462	TRIM46
ENSG00000121031	PRKDC
ENSG00000137513	NARS2
ENSG00000008405	CRY1
ENSG00000112339	HBS1L
ENSG00000166484	MAPK7
ENSG00000171763	SPATA5L1
ENSG00000132305	IMMT
ENSG00000125651	GTF2F1
ENSG00000119318	RAD23B
ENSG00000011478	QPCTL
ENSG00000116874	WARS2
ENSG00000198554	WDHD1
ENSG00000106591	MRPL32
ENSG00000111667	USP5
ENSG00000127337	YEATS4
ENSG00000173959	RBM14
ENSG00000198408	MGEA5
ENSG00000103248	MTHFSD
ENSG00000108443	RPS6KB1
ENSG00000100220	C22orf28
ENSG00000104408	EIF3E
ENSG00000116704	SLC35D1
ENSG00000113108	APBB3
ENSG00000135778	C1orf57
ENSG00000148484	RSU1
ENSG00000137420	NOL7
ENSG00000165526	RPUSD4
ENSG00000110172	CHORDC1
ENSG00000138768	USO1
ENSG00000196368	NUDT11
ENSG00000107651	SEC23IP
ENSG00000108641	B9D1
ENSG00000143476	DTL
ENSG00000162702	ZNF281
ENSG00000178982	EIF3K
ENSG00000013275	PSMC4
ENSG00000112473	SLC39A7
ENSG00000153147	SMARCA5
ENSG00000100714	MTHFD1
ENSG00000196365	LONP1
Myod1
ENSMUSG00000055027	Smyd1
ENSMUSG00000020184	Mdm2
ENSMUSG00000036278	Macrod1
ENSMUSG00000031903	Lypla3
ENSMUSG00000001175	Calm1
ENSMUSG00000006134	Crkl
ENSMUSG00000042745	Id1
ENSMUSG00000035199	Arl6ip5
ENSMUSG00000006221	Hspb7
ENSMUSG00000029146	Snx17
ENSMUSG00000024803	Ankrd1
ENSMUSG00000026253	Chrng
ENSMUSG00000027107	Chrna1
ENSMUSG00000034880	Mrpl34
ENSMUSG00000007097	Atp1a2
ENSMUSG00000025225	Nfkb2
ENSMUSG00000002104	Rapsn
Myog
ENSMUSG00000055027	Smyd1
ENSMUSG00000004698	Hdac9
ENSMUSG00000031903	Lypla3
ENSMUSG00000035199	Arl6ip5
ENSMUSG00000024803	Ankrd1
ENSMUSG00000038204	Asb10
ENSMUSG00000026253	Chrng
ENSMUSG00000027107	Chrna1
ENSMUSG00000034880	Mrpl34
ENSMUSG00000021453	Gadd45g
SRF
ENSG00000112658	SRF
ENSG00000125740	FOSB
ENSG00000136167	LCP1
ENSG00000120738	EGR1
ENSG00000143367	TUFT1
ENSG00000122417	ODF2L
ENSG00000138166	DUSP5
OCT4
ENSG00000102271	KLHL4
ENSG00000103449	SALL1
ENSG00000136541	KIAA1189
ENSG00000181965	NEUROG1
ENSG00000162944	RFTN2
ENSG00000147246	HTR2C
ENSG00000163666	HESX1
ENSG00000120094	HOXB1
ENSG00000125820	NKX2-2
ENSG00000130222	GADD45G
ENSG00000078579	FGF20
ENSG00000112333	NR2E1
ENSG00000137573	SULF1
ENSG00000075213	SEMA3A
ENSG00000137709	POU2F3
ENSG00000103740	ACSBG1
ENSG00000111049	MYF5
SOX2
ENSG00000136541	KIAA1189
ENSG00000145216	FIP1L1
ENSG00000146618	FERD3L
ENSG00000116350	SFRS4
ENSG00000178860	MSC
ENSG00000111961	SASH1
ENSG00000145715	RASA1
ENSG00000118217	ATF6
ENSG00000151012	SLC7A11
ENSG00000133639	BTG1
ENSG00000110092	CCND1
ENSG00000102230	PCYT1B
ENSG00000177468	OLIG3
ENSG00000082701	GSK3B
ENSG00000117362	APH1A
ENSG00000148700	ADD3
ENSG00000147168	IL2RG
ENSG00000117862	TXNDC12
ENSG00000148541	FAM13C1
ENSG00000101898	MCTS1
ENSG00000041802	LSG1
ENSG00000092421	SEMA6A
ENSG00000106330	MOSPD3
ENSG00000111859	NEDD9
ENSG00000164039	BDH2
ENSG00000110723	EXPH5
ENSG00000106477	TSGA14
ENSG00000079150	FKBP7
ENSG00000138435	CHRNA1
ENSG00000170312	CDC2
ENSG00000119508	NR4A3
ENSG00000144057	ST6GAL2
ENSG00000165682	CLEC1B
ENSG00000116128	BCL9
ENSG00000113657	DPYSL3
ENSG00000178403	NEUROG2
ENSG00000046889	DEPDC2
ENSG00000187140	FOXD3
ENSG00000139146	FAM60A
ENSG00000135387	CAPRIN1
ENSG00000166233	ARIH1
ENSG00000109929	SC5DL
ENSG00000179388	EGR3
ENSG00000163104	SMARCAD1
ENSG00000181965	NEUROG1
ENSG00000167258	CRKRS
ENSG00000168003	SLC3A2
ENSG00000161533	ACOX1
ENSG00000108256	NUFIP2
ENSG00000166974	MAPRE2
ENSG00000164975	SNAPC3
ENSG00000139767	KIAA1853
ENSG00000130222	GADD45G
ENSG00000174776	WDR49
ENSG00000047597	XK
ENSG00000106069	CHN2
ENSG00000117461	PIK3R3
ENSG00000075213	SEMA3A
ENSG00000180340	FZD2
ENSG00000154589	LY96
ENSG00000198739	LRRTM3
ENSG00000136960	ENPP2
ENSG00000134532	SOX5
ENSG00000162624	LHX8
ENSG00000160710	ADAR
ENSG00000118707	TGIF2
ENSG00000160803	UBQLN4
ENSG00000107984	DKK1
ENSG00000129474	JUB
ENSG00000084093	REST

## Sheet: PWM used - Table 1 - Table 1
PWM IN Patser format.
E2F
A|		46	0	3	187	164	15	13	110	40
C|		32	187	189	0	12	4	114	16	48
G|		92	6	3	7	13	0	56	68	84
T|		26	3	1	2	7	177	13	2	24
ETS1
A|		0	0	689	5539	5171	995	1157	1311
C|		6400	651	474	262	293	950	1331	1644
G|		0	5749	4734	0	232	3925	338	2101
T|		0	0	503	599	704	530	3574	1344
CREB1
A|		93	41	9	304	0	0	15	47	310	36
C|		83	25	12	8	375	0	33	289	25	242
G|		145	41	281	54	0	375	8	27	26	25
T|		54	268	73	9	0	0	319	12	14	72
ERS1
A|		0	0	689	5539	5171	995	1157	1311
C|		6400	651	474	262	293	950	1331	1644
G|		0	5749	4734	0	232	3925	338	2101
T|		0	0	503	599	704	530	3574	1344
NOTCH1
A|		23	16	3	10	170	78	46	3	0	12	157	15	14
C|		36	8	2	1	0	10	6	11	0	5	4	10	14
G|		12	150	177	170	12	85	11	3	182	15	12	145	22
T|		112	9	1	2	1	10	120	166	1	151	10	13	133
YY1
A|		382	1310	1232	350	1331	19	62	61	64	212
C|		528	10	67	355	18	48	44	43	1291	257
G|		316	41	56	624	11	0	1253	1271	13	677
T|		184	49	55	81	50	1343	51	35	42	264
NRF1
A|		424	363	255	179	1830	173	74	32	37	95	1358
C|		514	2183	171	2507	949	149	0	2903	48	2401	582
G|		1850	320	2459	180	110	638	2915	16	2727	216	717
T|		234	156	137	156	133	2062	33	71	210	310	365
Myod1
A|		88	58	0	279	13	0	0	12	30
C|		79	97	312	0	0	282	0	0	184
G|		110	167	0	43	309	16	29	310	64
T|		45	0	10	0	0	24	293	0	44
Myog
A|		17	73	0	147	10	0	0	0	26
C|		29	72	169	15	14	162	13	0	58
G|		109	14	0	7	145	0	0	169	45
T|		14	10	0	0	0	7	156	0	40
SRF
A|		84	0	141	0	265	0	334	284	122
C|		115	266	0	29	15	0	0	14	39
G|		62	24	0	0	0	0	17	14	116
T|		90	61	210	322	71	351	0	39	74
HNF6
A|		52	137	25	0	0	143	30
C|		19	3	13	202	0	18	13
G|		121	41	0	0	202	20	0
T|		10	21	164	0	0	21	159
OCT4
A|		315	0	0	89	88	0	301	69
C|		0	0	37	0	0	315	0	0
G|		0	0	0	0	227	0	14	0
T|		0	315	278	226	0	0	0	246
SOX2
A|		0	0	187	0	0	0	0	0
C|		375	330	0	0	10	0	0	64
G|		73	18	0	0	0	448	0	67
T|		0	100	261	448	438	0	448	317
HNF1
A|		49	150	75	93	5	318	225	118	92
C|		42	10	0	0	0	0	25	38	58
G|		45	112	240	0	0	0	35	50	80
T|		182	46	3	225	313	0	33	112	88
HNF4
A|		0	21	38	26	0	0	0	0
C|		33	17	0	0	0	0	38	38
G|		5	0	0	12	38	0	0	0
T|		0	0	0	0	0	38	0	0
NfKB
A|		0	0	0	19	23	20	0	1	0	0
C|		2	1	1	1	0	0	0	7	20	23
G|		0	22	22	3	0	0	0	1	3	0
T|		21	0	0	0	0	3	23	14	0	0
